# Supplementary material for: High-normal levels of hs-CRP predict the development of non-alcoholic fatty liver in healthy men
Source: PLoS One. 2017 Feb 24;12(2):e0172666. doi: 10.1371/journal.pone.0172666 (PMC5325306; doi:10.1371/journal.pone.0172666)
Supplement: S1 Dataset — (ZIP) [file pone.0172666.s001.zip]

Archive with 1 entries (1 files):
- S1_dataset.xlsx
