# Supplementary material for: High-normal levels of hs-CRP predict the development of non-alcoholic fatty liver in healthy men
Source: PLoS One. 2017 Feb 24;12(2):e0172666. doi: 10.1371/journal.pone.0172666 (PMC5325306; doi:10.1371/journal.pone.0172666)
Supplement: S1 Dataset — (ZIP) [file pone.0172666.s001.zip › S1_dataset.xlsx]

## Sheet: #LN00045
id	alcohol	prot1	ast1	alt1	cr1	gfr1	uric1	ggt1	tchol1	ldl1	insulin1	fbs1	tg1	hdl1	bmi1	sbp1	dbp1	ms1	dm1	ht1	wt1	crp1	homa1	smoke1	exer1	alcoh1	wbc1	rbc1	hb1	hct1	mcv1	mch1	mchc1	plt1	currsmk1	currdr1	currex1	coincid1	dat1	prot2	ast2	alt2	cr2	gfr2	uric2	ggt2	tchol2	ldl2	insulin2
1	0	0	20	31	0.9	96.9	4.6	36	191	109	7.74	93	121	55	25.3	110	70	0	0	0	74	0.02	1.76	1	2	1	5.2	4.72	14.9	43	91.1	31.6	34.7	213	0	0	1	.	0	0	16	25	0.9	96.4	3.8	33	164	94	12.63
2	0	0	27	34	1.3	64.7	6.9	20	213	159	6.56	84	93	51.2	22.8	120	70	0	0	0	65	0.06	1.35	1	1	1	4.8	4.83	15.2	43.9	90.8	31.5	34.7	319	0	0	0	.	0	0	29	40	1.3	64.4	7.2	15	208	128	7.52
3	15.4	0	24	32	1.1	80.6	7.6	50	211	134	6.25	82	231	40	24.7	100	70	0	0	0	73	0.02	1.25	3	1	3	5.51	4.74	15.3	42.6	89.9	32.3	35.9	210	1	0	0	.	0	.	.	.	.	.	.	.	.	.	.
4	6.5	0	17	24	1.1	78.9	5.1	17	213	134	9.83	103	127	50	28.4	120	80	0	0	0	87	0.08	2.47	2	1	2	6.9	5.17	15.8	46.4	89.7	30.6	34.1	178	0	0	0	.	0	0	16	22	1.1	78.4	4.4	11	234	150	10.59
5	7.7	0	24	25	1.1	78.3	5.3	47	168	90	7.57	98	90	55	22	110	60	0	0	0	69	0.09	1.81	1	1	3	3.8	5.08	15.8	46.1	90.7	31	34.2	235	0	0	0	.	0	0	27	27	1	86.9	4.1	41	202	109	5.45
6	0.5	0	24	15	1.1	79.9	6.2	8	152	91	8.56	90	106	40	23.7	100	70	0	0	0	67	0.02	1.88	2	2	1	4.9	4.74	14.5	41.9	88.4	30.5	34.5	258	0	0	1	.	0	.	.	.	.	.	.	.	.	.	.
7	9.7	0	23	25	1.2	72.6	5.7	35	246	102	7.47	103	410	55	22.9	110	80	0	0	0	61.7	0.04	1.88	3	2	2	6.24	4.82	15.3	44.7	92.7	31.7	34.2	200	1	0	1	.	0	0	24	26	1.3	66	6.3	32	234	126	4.59
8	6.5	0	21	25	1.1	77.3	5.1	19	190	91	7.97	96	314	38	23	110	70	0	0	0	68.1	0.05	1.87	1	3	2	7.05	4.7	14.6	41.7	88.8	31	34.9	296	0	0	1	.	0	0	17	13	1.2	69.7	5	13	170	88	4.37
9	13	0	25	30	1.2	73.2	6.1	63	196	118	7.91	83	198	54	26	100	70	0	0	0	70	0.02	1.6	3	2	2	8.1	5.28	16.5	48.1	91.1	31.3	34.3	238	1	0	1	.	0	0	23	32	1.3	66.5	7.2	107	204	100	6.4
10	0.5	0	24	23	1.2	69.9	5.9	17	260	184.9	7.81	91	109	56.1	24.9	120	90	0	0	1	75.5	0.02	1.74	2	2	1	6.24	5.2	15.9	47.2	90.7	30.6	33.8	214	0	0	1	.	0	0	19	21	1.3	63.5	5.8	25	275	162	5.7
11	0.5	0	27	17	1.2	71.1	4.6	13	181	101.9	5.06	106	97	54.4	22.9	120	90	0	0	1	65.3	0.02	1.31	1	1	1	7.44	4.92	15.1	45.3	92.1	30.6	33.2	225	0	0	0	.	0	0	23	25	1.1	78.3	5.7	14	216	138	5.94
12	6.5	0	26	26	1.1	81.8	7.8	18	176	102	7.36	80	184	34	21.8	120	80	0	0	0	63	0.02	1.44	2	5	2	6.3	5.01	15.3	43.6	87	30.6	35.1	244	0	0	1	.	0	0	23	21	1.2	73.7	7.6	17	156	84	7.63
13	0.5	0	25	34	1.4	59.7	6.7	31	263	181.7	10.01	95	217	49.7	26.2	110	80	0	0	0	82	0.08	2.32	3	1	1	8.3	5.24	15.4	46.7	89.1	29.4	33	228	1	0	0	.	0	0	20	32	1.4	59.5	5.3	26	253	159	5.71
14	6.5	0	21	23	1.1	78.4	5.3	19	174	120.4	7.61	83	88	46.3	21.5	110	80	0	0	0	68	0.07	1.54	3	1	2	6	5.02	16.1	46.9	93.3	32	34.3	271	1	0	0	.	0	0	27	42	1.1	78.1	6.2	38	206	129	7.48
15	0.5	0	23	20	1.1	76.4	5.3	22	204	161	4.77	85	98	39.7	22.1	100	60	0	0	0	63	0.04	0.99	3	1	1	10.5	5.15	16.1	46.2	89.5	31.2	34.8	241	1	0	0	.	0	0	21	23	1	85	4.7	18	182	73	4.78
16	3.2	0	45	34	1.2	70.6	5.1	15	209	134	4.14	85	140	36	20.4	120	90	0	0	1	54.1	0.04	0.86	3	2	2	4.7	4.88	15.3	44.2	90.4	31.3	34.6	225	1	0	1	.	0	0	24	18	1.2	70.4	5.4	19	262	160	4.65
17	0	0	18	16	1.3	64.6	6.5	19	211	123.9	5.06	101	235	51.3	26.7	110	60	0	0	0	77.1	0.02	1.25	3	1	1	5.39	5.07	15.4	43.8	86.5	30.4	35.1	238	1	0	0	.	0	0	19	23	1.2	70.7	7.2	19	202	117	10.08
18	7.7	0	21	20	1.1	77.5	4.8	26	177	94	6.98	98	206	46	23.7	110	70	0	0	0	74.1	0.02	1.67	3	1	3	6.4	4.74	15	43.5	91.7	31.7	34.6	237	1	0	0	.	0	0	16	18	1	86.2	4.2	34	180	110.3	6.04
19	3.2	0	16	14	1.2	70.6	5.4	15	172	111	4.33	87	116	46.7	21.5	120	80	0	0	0	60.6	0.04	0.92	2	2	2	5.38	4.89	14.8	43.8	89.6	30.3	33.8	186	0	0	1	.	0	0	23	18	1.1	77.8	5.3	18	180	108	4.71
20	3.2	0	22	17	0.9	98.1	5.3	19	163	93	5.72	91	80	53	21.6	130	80	0	0	0	64.6	0.04	1.27	3	1	2	4.44	4.86	14.7	43.1	88.7	30.2	34.1	188	1	0	0	.	0	0	33	36	1	86.6	5.7	27	185	104	7.75
21	0	0	31	33	1.1	77.4	6.6	53	237	161	5.49	98	108	55	25.4	140	100	0	0	1	75.1	0.04	1.32	1	1	1	4.59	5.18	15.7	45.6	88	30.3	34.4	224	0	0	0	.	0	0	26	20	1.2	69.8	6.1	35	205	99	3.7
22	0	0	17	21	1.1	78.3	5.6	19	223	118	9.07	99	433	34	22.2	100	70	0	0	0	62.6	0.03	2.19	3	1	1	5.89	4.92	14.3	43.7	88.8	29.1	32.7	255	1	0	0	.	0	0	21	23	1.2	70.5	6	15	223	120	5.87
23	7.7	0	30	33	1.2	70.3	6.9	25	251	147.8	7.13	86	201	68.7	24.8	100	60	0	0	0	72.4	0.04	1.5	1	1	3	7.14	4.87	15.2	43.9	90.1	31.2	34.6	259	0	0	0	.	0	0	42	34	1.3	63.8	6.3	24	251	133	5.66
24	0	0	23	26	1.4	57.6	6.9	20	214	113.9	6.97	85	305	51	21.2	120	90	0	0	1	61.4	0.03	1.45	1	2	1	4.7	4.57	14.4	41.8	91.5	31.5	34.3	201	0	0	1	.	0	0	22	27	1.5	53	7.2	29	239	129	4.83
25	6.5	0	25	32	1.1	78	4.8	24	216	117	5.55	83	224	46	22.9	120	80	0	0	0	70	0.05	1.13	1	3	2	6.3	4.6	15.2	43.6	94.6	33.1	34.9	157	0	0	1	.	0	0	29	37	1.3	64.1	5.4	24	223	116	6.76
26	0	0	24	28	1.3	64.7	4	23	141	51.6	9.49	83	264	44.5	23.1	120	80	0	0	0	79	0.02	1.93	2	2	1	6.78	5.01	14.8	44.6	89	29.5	33.2	278	0	0	1	.	0	0	26	46	1.2	70.6	4	23	142	71	9.57
27	3.2	0	15	24	1.1	77.3	3.8	18	169	89.6	5.52	94	147	43.5	26.1	100	60	0	0	0	79	0.09	1.27	1	2	2	4.7	5.02	14.9	43.6	86.7	29.6	34.1	227	0	0	1	.	0	0	19	25	1.1	77	4.1	21	190	104	9.32
28	3.2	0	19	17	1.1	77.8	3.8	31	205	137.3	6.04	79	110	54.8	22.4	160	100	0	0	1	64	0.03	1.17	1	3	2	4.8	4.72	14.6	42.6	90.3	31	34.3	270	0	0	1	.	0	0	22	28	1.2	70.1	3.9	41	214	130	7.76
29	6.5	0	17	18	1.1	77.1	6	31	239	128	7.56	99	293	47.5	24.4	100	70	0	0	0	68.9	0.06	1.83	3	1	2	5.9	4.61	14.8	43.2	93.6	32	34.2	221	1	0	0	.	0	0	20	23	1.2	69.4	6.8	27	239	123	7.5
30	3.2	0	26	32	1.2	73.3	6.6	38	206	135	9.18	88	88	61	21.8	120	80	0	0	0	67.6	0.02	1.97	3	1	2	7.63	4.97	16	45.6	91.8	32.2	35.1	292	1	0	0	.	0	0	31	28	1.3	66.5	6.5	36	200	133	6.16
31	7.7	0	19	21	1	87.8	7.1	22	186	120	6.35	96	181	38	24.6	110	70	0	0	0	63.8	0.05	1.49	2	3	3	4.56	5.15	14.6	43.4	84.3	28.3	33.6	274	0	0	1	.	0	0	78	71	1.1	78.3	7.9	40	209	125	7.82
32	0.5	0	21	25	1.3	65.1	7.9	26	305	186	5.82	73	146	76	23.7	130	90	0	0	1	75.9	0.04	1.04	2	1	1	5.3	5.04	15	43	85.1	29.8	35	217	0	0	0	.	0	0	21	20	1.3	64.8	7.6	23	262	158	7.82
33	0.5	0	22	27	1.1	76.6	7.4	21	220	137	6.41	80	131	51	24.3	120	80	0	0	0	76	0.02	1.25	2	2	1	3.9	4.62	14.6	42.2	91.4	31.6	34.6	264	0	0	1	.	0	0	19	22	1.2	69	7.1	14	211	125	4.77
34	15.4	0	23	22	1.1	77.1	5.8	37	192	115	6.14	98	179	40	24.4	110	70	0	0	0	67.2	0.07	1.47	2	1	3	6.2	4.73	14.6	44.2	93.4	30.9	33.1	283	0	0	0	.	0	0	26	25	1.2	69.5	6.1	29	195	117	6.32
35	6.5	0	24	27	1.2	71.8	5.9	98	232	105.7	8.65	95	251	62.8	21.9	110	70	0	0	0	64	0.02	2.01	3	2	2	5.7	4.35	13.7	39.2	90.1	31.4	34.8	255	1	0	1	.	0	0	32	46	1.2	71.5	6.6	82	262	128	11.84
36	3.2	0	23	24	1	86.3	5.8	28	238	161	7.75	91	91	59	25.9	110	70	0	0	0	68	0.03	1.72	1	1	2	4.6	4.74	15.2	43	90.6	32.1	35.4	209	0	0	0	.	0	0	17	17	1	85.9	6	31	227	141	7.91
37	6.5	0	23	16	1.2	70	5.7	40	197	110.7	4.39	111	126	75.7	25.1	110	80	0	0	0	69.1	0.02	1.19	1	2	2	7	4.83	15.9	46.8	96.9	33	34.1	320	0	0	1	.	0	0	38	41	1.1	77	6.9	62	260	154	4.42
38	15.4	0	25	24	1.1	76	4.2	31	203	90.1	7.78	90	189	63.6	24.9	160	90	0	0	1	72	0.05	1.71	3	3	3	6.5	4.84	15.2	43.7	90.3	31.5	34.9	272	1	0	1	.	0	0	27	34	0.9	95.4	4.7	37	216	112	9.6
39	15.4	0	22	21	1.2	70.2	5	43	202	119.4	7.49	80	98	71.8	24.2	100	60	0	0	0	75	0.05	1.46	3	2	3	5.1	5	15.1	44.1	88	30.2	34.3	214	1	0	1	.	0	0	23	31	1.2	69.9	5.2	51	230	125	8.39
40	6.5	0	22	30	1	87.4	7.1	25	171	113	9.49	92	141	37	24.8	120	80	0	0	0	67.6	0.06	2.13	3	3	2	5.7	4.73	14.9	43.7	92.4	31.5	34.1	177	1	0	1	.	0	0	26	28	1.1	78	8.2	22	180	115	5.66
41	6.5	0	24	23	1	86.8	5.3	49	184	76.9	6.33	93	237	49.6	21.2	100	70	0	0	0	52.3	0.02	1.44	1	5	2	5.3	4.56	15	42.9	93.9	32.9	35	307	0	0	1	.	0	0	22	22	1.1	77.4	5.5	31	186	58	4.16
42	15.4	0	26	25	1	86.5	5.7	17	164	86	7.89	95	148	39	25.1	110	80	0	0	0	77	0.05	1.83	3	1	3	7.48	4.25	13.9	40.9	96.2	32.6	33.9	278	1	0	0	.	0	0	23	20	1.3	63.6	6.2	16	219	137	6.13
43	15.4	0	19	16	1.3	62.7	4.5	18	204	123.8	5.2	90	156	51.2	26.1	110	70	0	0	0	78.2	0.08	1.14	3	2	3	7.09	4.17	13.7	40.2	96.3	32.9	34.2	285	1	0	1	.	0	0	24	34	1.3	62.4	5.1	32	215	151	8.02
44	6.5	0	24	30	1.1	76.8	5.8	27	214	139	6.87	92	121	57	23.4	100	60	0	0	0	66.7	0.02	1.54	1	2	2	7.27	4.79	14.8	43.9	91.6	30.9	33.7	210	0	0	1	.	0	0	45	75	1.1	76.5	5.5	38	228	156	8.25
45	15.4	0	24	26	1.3	64.9	6.2	18	218	131	5.34	81	97	55	24.4	110	70	0	0	0	79	0.04	1.06	1	2	3	3.72	5.7	17.1	50.6	88.8	30	33.8	153	0	0	1	.	0	0	21	24	1.3	64.6	6.2	18	217	136	5.7
46	15.4	0	26	30	1	87.6	6.5	26	241	145	4.72	91	204	51	22.6	130	80	0	0	0	67.5	0.04	1.05	3	2	3	6.6	4.89	15.1	43.6	89.1	30.9	34.7	208	1	0	1	.	0	0	25	38	1.1	78.1	6.3	28	238	150	9.73
47	0.5	0	24	32	1	92.4	3.4	12	199	124	9.31	80	99	53	22.3	110	70	0	0	0	66	0.08	1.82	1	1	1	4.9	4.51	14.5	41.5	92.1	32.2	35	271	0	0	0	.	0	0	25	23	1.1	82.3	3.1	15	188	109	8.1
48	0	0	20	23	1.3	64.1	7.4	16	194	117.8	9.57	97	131	51.8	26.6	110	70	0	0	0	76	0.02	2.27	2	3	1	5.6	4.4	13.9	39.5	89.6	31.5	35.2	176	0	0	1	.	0	0	22	29	1.4	58.5	8	21	205	87	8.2
49	0	0	21	19	1.2	70.8	5.1	44	175	81.6	6	96	201	40	22.8	100	60	0	0	0	66	0.02	1.41	1	1	1	4.6	4.52	14	40.1	88.7	31.1	35	240	0	0	0	.	0	0	28	37	1.1	77.9	4.7	52	168	84	8.47
50	6.5	0	22	30	1.2	70.7	5.3	26	168	82.5	8.57	92	185	40.6	24.8	110	70	0	0	0	78.7	0.04	1.93	2	2	2	5.62	5.38	15.4	45.5	84.6	28.6	33.8	273	0	0	1	.	0	0	34	40	1.1	77.7	6.3	36	201	128	7.33
51	15.4	0	32	32	1	91.2	7.3	46	196	108	6.86	93	208	53	19.8	110	60	0	0	0	65	0.05	1.56	2	2	3	5.2	5.25	16.7	48.7	92.8	31.9	34.3	187	0	0	1	.	0	0	28	26	1.1	81.2	6.9	46	194	100	5.01
52	15.4	0	23	32	1.1	77.9	5.2	25	182	99	7.37	86	106	61	24.5	110	70	0	0	0	65	0.03	1.55	3	1	3	6.2	4.63	14.3	42	90.6	30.9	34.1	178	1	0	0	.	0	0	20	30	1.1	77.6	5	19	175	94	10.91
53	7.7	0	30	28	1.1	77.2	6.9	28	243	156.1	4.49	92	107	58.1	20.8	130	80	0	0	0	50.5	0.09	1.01	2	2	3	7.43	4.4	13.6	39.7	90.2	31	34.4	327	0	0	1	.	0	0	32	28	1.2	69.5	7.2	33	245	97	5.54
54	7.7	0	20	13	1.1	78.9	6.4	26	253	146	4.41	103	109	65	21.3	100	60	0	0	0	55.8	0.02	1.11	3	1	3	5.73	4.83	15.3	46.3	95.9	31.7	33	240	1	0	0	.	0	0	26	25	1.1	78.5	6	39	240	156	5.9
55	6.5	0	26	29	1.1	76.8	7.6	43	202	125	9.37	95	156	43	26.5	120	80	0	0	0	68.6	0.03	2.18	1	2	2	6.34	4.63	14.4	41.2	89	31.1	35	229	0	0	1	.	0	0	33	34	1.3	63	8.7	33	230	151	5.51
56	9.7	0	21	23	1	87.7	5.5	62	281	140.4	7.1	81	338	46.8	25.2	110	80	0	0	0	82.5	0.02	1.41	3	1	2	8	4.94	15.6	45.6	92.2	31.5	34.2	344	1	0	0	.	0	0	22	22	1.1	78.1	5.1	59	257	98	5.51
57	15.4	0	22	17	1.1	78.8	7.2	27	186	113.1	5.44	84	87	67.6	25.1	110	70	0	0	0	76	0.03	1.12	2	4	3	3.6	4.45	14.1	40.9	91.8	31.7	34.5	204	0	0	1	.	0	0	23	24	1.2	70.9	7.7	43	241	137	4.64
58	6.5	0	13	13	1.2	70.9	4.3	14	175	99.5	5.15	87	116	47.9	22.9	90	60	0	0	0	64	0.04	1.1	3	1	2	7.3	4.67	13.9	40.9	87.4	29.7	33.9	233	1	0	0	.	0	0	16	13	1.2	70.5	5	10	190	104	2.01
59	6.5	0	22	27	1.2	69.5	5.9	19	248	159	8.94	95	104	55	22.1	110	70	0	0	0	61.5	0.04	2.08	1	1	2	6	4.5	15	42.4	94.2	33.3	35.3	296	0	0	0	.	0	0	22	29	1.3	63	6.6	27	261	168	6.29
60	6.5	0	32	33	1.2	70.2	7.4	14	239	154	5.91	96	97	47	22	110	80	0	0	0	69	0.03	1.39	2	3	2	5.2	4.6	14.2	40.4	87.8	30.8	35.1	198	0	0	1	.	0	0	33	36	1.3	63.7	7.3	12	229	150	4.89
61	6.5	0	24	26	1.2	70.4	6.9	15	210	133	6.47	99	186	51	22.2	120	80	0	0	0	73.4	0.03	1.57	3	1	2	6.17	4.75	15.7	44.7	94.1	33	35.1	199	1	0	0	.	0	0	30	35	1.3	63.8	6.5	11	217	158	4.82
62	0	0	25	32	1	87.8	6.4	35	316	226	6.76	79	217	40	27.4	110	70	0	0	0	84	0.06	1.31	3	3	1	5.7	4.65	15.2	44.5	95.6	32.7	34.2	331	1	0	1	.	0	0	35	50	1.2	70.7	6.9	38	315	203	10.52
63	3.2	0	16	20	1.1	78.4	3.1	19	235	146.4	6.15	87	122	50.1	21.7	120	70	0	0	0	73.6	0.03	1.31	3	1	2	4.5	4.79	14.4	42.3	88.1	30.1	34.2	180	1	0	0	.	0	0	18	22	1.2	70.5	3.8	15	238	143	6.34
64	9.7	0	31	24	1.1	77.9	5.7	18	190	122	5.83	80	59	48	23.2	110	70	0	0	0	67	0.05	1.14	1	3	2	5.57	4.84	14.6	44.9	92.8	30.2	32.5	189	0	0	1	.	0	0	29	25	1.1	77.5	5.9	19	196	133	8.27
65	0.5	0	19	28	1.1	79	6.4	22	203	117	5.1	95	239	36	21.5	100	60	0	0	0	62	0.06	1.18	3	2	1	6.4	4.61	15	42.9	93	32.4	34.8	227	1	0	1	.	0	0	22	42	1.2	71	6.2	30	202	109	11.11
66	3.2	0	17	18	1.2	70.4	4.3	21	218	119	4.76	85	241	51.1	22.2	100	60	0	0	0	62.7	0.08	0.99	2	2	2	5.5	4.89	14.7	42.9	87.6	30.2	34.4	201	0	0	1	.	0	0	22	24	1.3	63.8	4.8	29	226	119	7.29
67	15.4	0	17	16	1.1	78.9	5.5	16	185	99.1	6.04	99	51	77.8	24.9	120	80	0	0	0	77	0.07	1.46	2	1	3	4.9	5.14	15.9	45.9	89.2	30.9	34.6	224	0	0	0	.	0	0	20	24	1.2	70.9	5.9	15	187	75	8.58
68	0.5	0	24	21	1.3	64.4	6.5	22	225	137.8	5.44	82	214	53.9	22	140	90	0	0	1	65.1	0.02	1.09	1	1	1	5.5	5.44	17.3	49.9	91.7	31.8	34.7	210	0	0	0	.	0	0	27	35	1.4	58.7	6.5	20	199	78	7.43
69	9.7	0	22	25	1.1	80.3	6.6	34	240	144	7.71	88	285	48	25.1	120	80	0	0	0	77	0.06	1.66	2	2	2	4.28	4.76	15.2	44	92.4	32	34.7	238	0	0	1	.	0	0	18	25	1.3	65.8	6.9	35	259	168	6.54
70	1	0	18	19	1.1	78.4	6.5	21	241	151	8.85	109	87	93	26.4	120	90	0	0	1	78	0.04	2.36	3	2	1	8.85	5.11	15.5	44.4	87	30.4	34.9	264	1	0	1	.	0	0	28	28	1.2	70.5	6.8	39	240	155	4.6
71	6.5	0	23	27	1	91.5	6.3	28	171	107	5.06	85	83	36	21.7	110	70	0	0	0	62.6	0.09	1.05	1	1	2	4.96	4.89	15.3	45.6	93.3	31.3	33.6	183	0	0	0	.	0	.	.	.	.	.	.	.	.	.	.
72	0.5	0	24	31	1	87.9	7.5	24	172	87	5.12	89	352	40	26.8	110	70	0	0	0	75.7	0.07	1.11	3	1	1	10.91	5.07	16.7	48.8	96.3	32.9	34.2	294	1	0	0	.	0	0	21	26	1	87.6	7.5	17	186	110	4.47
73	15.4	0	14	17	1.2	69	7.5	39	229	156	9.55	96	112	45	25.7	120	80	0	0	0	78.7	0.03	2.24	3	3	3	5.33	5.32	16.1	48.2	90.6	30.3	33.4	304	1	0	1	.	0	0	20	30	1.1	76	6.9	38	218	145	12.96
74	18	0	24	15	0.9	98.8	4.9	27	199	117.6	9.56	84	157	50.3	23.5	110	60	0	0	0	71	0.06	1.96	3	4	4	5.8	4.27	13.8	39.4	92.3	32.3	34.9	179	1	0	1	.	0	0	41	37	1	86.9	5.9	31	259	170	8.51
75	0	0	17	15	1.2	70.2	6.9	18	222	133	6.08	103	154	60	24	130	90	0	0	1	68.6	0.07	1.53	3	2	1	7	4.95	15.4	44.3	89.5	31	34.7	225	1	0	1	.	0	0	27	43	1.2	69.8	7.3	22	236	146	7.51
76	18	0	25	26	1	89.1	5.3	50	195	93	7.34	92	131	72	22.9	120	90	0	0	1	65.3	0.03	1.65	2	1	4	6.81	5.21	16.6	50.7	97.3	31.9	32.7	228	0	0	0	.	0	.	.	.	.	.	.	.	.	.	.
77	15.4	0	20	19	1.1	82.5	6.4	18	191	103	7.13	88	195	44	27.1	100	60	0	0	0	73	0.03	1.53	3	2	3	5.77	5.14	15.6	46.9	91.2	30.4	33.3	225	1	0	1	.	0	.	.	.	.	.	.	.	.	.	.
78	6.5	0	25	34	1.3	64.8	4.4	22	246	157	5.79	96	120	42	24.3	110	70	0	0	0	78	0.06	1.36	2	1	2	6.43	5.04	15.9	46.6	92.5	31.5	34.1	214	0	0	0	.	0	0	24	25	1.3	64.6	4.2	17	231	145	3.99
79	0.5	0	23	34	1.1	80.8	5.8	19	201	131.7	7.65	98	113	49	25.4	100	60	0	0	0	80.5	0.06	1.83	3	1	1	6.54	5.01	15.6	46.3	92.4	31.1	33.7	234	1	0	0	.	0	.	.	.	.	.	.	.	.	.	.
80	6.5	0	23	34	1.3	68.5	4.7	30	227	141.5	4.64	93	104	56.7	23.1	120	80	0	0	0	66.7	0.03	1.05	2	1	2	5.58	5.16	16.2	46.4	89.9	31.4	34.9	224	0	0	0	.	0	.	.	.	.	.	.	.	.	.	.
81	15.4	0	20	17	1	91.6	5.3	16	167	110	9.81	88	84	46	26.4	100	70	0	0	0	85.4	0.02	2.11	3	1	3	4.2	5.16	16.6	47.2	91.5	32.2	35.2	225	1	0	0	.	0	.	.	.	.	.	.	.	.	.	.
82	0.5	0	16	16	1.1	82.8	5.7	14	154	81	7.7	83	98	53	23.2	120	70	0	0	0	65.6	0.02	1.56	3	1	1	6.72	4.99	14.7	43.1	86.4	29.5	34.1	198	1	0	0	.	0	.	.	.	.	.	.	.	.	.	.
83	3.2	0	22	25	1	87.9	4.5	20	196	115	6.09	95	122	64	22.1	100	70	0	0	0	61.5	0.06	1.41	1	2	2	6.29	5.41	16	47.4	87.6	29.6	33.8	193	0	0	1	.	0	0	17	27	1.1	78.4	4.5	20	224	133	5.75
84	7.7	0	16	17	1.2	72.9	4.3	24	237	142.4	8.32	85	158	59.3	24.5	120	80	0	0	0	70.1	0.04	1.73	3	1	3	6.95	5.16	15.3	45.8	88.8	29.7	33.4	257	1	0	0	.	0	.	.	.	.	.	.	.	.	.	.
85	0	99	20	24	1.2	75.1	5.6	23	244	159	8.84	109	102	46	24.1	130	90	0	0	1	78.2	0.04	2.36	1	1	1	7.01	5.47	16	47.9	87.6	29.3	33.4	243	0	0	0	.	0	.	.	.	.	.	.	.	.	.	.
86	7.7	0	21	22	1.2	74.9	6.4	14	264	163	3.86	91	186	45	21.1	130	80	0	0	0	68.5	0.04	0.86	2	1	3	4.65	5.21	15.5	48.6	93.3	29.8	31.9	238	0	0	0	.	0	.	.	.	.	.	.	.	.	.	.
87	3.2	0	23	30	1.1	82.9	6	21	254	152	8.77	92	250	52	24.4	140	80	0	0	1	78.9	0.07	1.97	1	2	2	5.28	4.8	14.5	41.8	87.1	30.2	34.7	226	0	0	1	.	0	.	.	.	.	.	.	.	.	.	.
88	6.5	0	20	19	1.1	83	5.6	21	200	116	4.83	83	185	46	21.9	110	70	0	0	0	66.2	0.02	0.98	1	1	2	4.07	4.66	14.1	42.5	91.2	30.3	33.2	338	0	0	0	.	0	.	.	.	.	.	.	.	.	.	.
89	6.5	0	17	21	1.2	75.1	5.3	22	162	78	6.9	92	140	43	21.8	110	70	0	0	0	67.6	0.06	1.55	1	2	2	5.82	4.83	14.7	43.5	90.1	30.4	33.8	223	0	0	1	.	0	.	.	.	.	.	.	.	.	.	.
90	7.7	0	26	25	1.1	79.2	5.3	22	211	123	7.52	97	208	48	22.3	120	80	0	0	0	66.6	0.07	1.78	3	1	3	6.38	5.05	15.2	45.2	89.5	30.1	33.6	236	1	0	0	.	0	.	.	.	.	.	.	.	.	.	.
91	0.5	0	17	19	1.1	83	4.4	12	211	115	5.27	98	90	72	22.2	120	70	0	0	0	63.5	0.02	1.26	1	1	1	4.85	4.72	13.9	41.8	88.6	29.4	33.3	238	0	0	0	.	0	.	.	.	.	.	.	.	.	.	.
92	18	0	24	31	1.2	73.6	5.4	31	179	104.9	6.32	93	119	40.5	23.1	120	80	0	0	0	71.4	0.05	1.44	3	1	4	6.36	5.05	16.2	46.6	92.3	32.1	34.8	264	1	0	0	.	0	.	.	.	.	.	.	.	.	.	.
93	0	0	24	21	1.1	77.3	6.5	26	219	130.1	5.11	88	278	46.6	22	100	60	0	0	0	62	0.04	1.1	2	2	1	5.5	4.72	14.5	41.9	88.7	30.8	34.7	278	0	0	1	.	0	0	18	19	1.1	76.8	6.4	45	230	159	3.94
94	6.5	1	18	17	1.1	78.3	5.8	16	181	109.8	8.01	92	104	51.4	24.2	100	60	0	0	0	71.6	0.03	1.8	1	3	2	5.37	4.62	15.3	43.2	93.5	33.1	35.4	255	0	0	1	.	0	0	20	21	1.1	78.1	5.8	21	195	111	5.7
95	3.2	0	21	34	1.1	82.9	6.1	38	223	141.5	4.36	80	191	54	22.2	110	70	0	0	0	64.2	0.02	0.85	3	1	2	6.78	4.97	15.4	45.8	92.2	31	33.6	265	1	0	0	.	0	.	.	.	.	.	.	.	.	.	.
96	6.5	0	22	28	1.1	82.7	5	63	226	122	6.28	81	243	46	22.6	110	80	0	0	0	69.2	0.02	1.24	2	1	2	7.09	4.58	14.3	42.8	93.4	31.2	33.4	307	0	0	0	.	0	.	.	.	.	.	.	.	.	.	.
97	0	0	16	11	1.1	82.3	6.1	9	187	112.1	8.12	84	91	58	20.3	110	70	0	0	0	56	0.04	1.67	2	1	1	5.79	5.23	15.7	47.1	90.1	30	33.3	274	0	0	0	.	0	.	.	.	.	.	.	.	.	.	.
98	1	0	19	23	1.2	72.5	5.1	15	155	96.3	7.6	95	56	57.4	23.2	110	70	0	0	0	69.5	0.02	1.76	1	3	1	4.45	5.15	16.3	45.8	88.9	31.7	35.6	205	0	0	1	.	0	.	.	.	.	.	.	.	.	.	.
99	0.5	0	16	18	1.4	62.3	4.4	9	205	131.1	9.67	80	109	56.2	26.2	130	90	0	0	1	83.9	0.04	1.89	3	2	1	6.95	5.47	16.9	49.9	91.2	30.9	33.9	268	1	0	1	.	0	.	.	.	.	.	.	.	.	.	.
100	15.4	0	21	31	1.1	81.3	5.6	38	223	149	6.67	95	157	43	25.3	110	80	0	0	0	83.7	0.05	1.55	3	1	3	8.07	4.81	15.5	44.7	92.9	32.2	34.7	276	1	0	0	.	0	.	.	.	.	.	.	.	.	.	.
101	0.5	0	21	27	1.3	68.5	9	40	179	113.7	5.27	80	65	43.6	22.7	110	70	0	0	0	63.3	0.02	1.03	3	2	1	3.69	5.1	15.1	45.8	89.8	29.6	33	210	1	0	1	.	0	.	.	.	.	.	.	.	.	.	.
102	15.4	0	20	30	1.2	73.3	6.8	32	211	134	8.55	81	187	41	26.8	120	80	0	0	0	74.8	0.02	1.69	3	2	3	6.12	5.33	16.7	50.1	94	31.3	33.3	226	1	0	1	.	0	.	.	.	.	.	.	.	.	.	.
103	6.5	0	22	31	1	91.9	5.5	23	208	154	9.56	103	103	42	25.3	110	80	0	0	0	87.7	0.05	2.41	3	1	2	5.2	5.45	14.8	46.4	85.1	27.2	31.9	240	1	0	0	.	0	.	.	.	.	.	.	.	.	.	.
104	6.5	0	13	20	1.2	73.3	5.5	21	186	104.1	7.84	91	252	48.5	21.1	110	70	0	0	0	64	0.02	1.74	3	3	2	6.72	4.96	15.5	45.6	91.9	31.3	34	239	1	0	1	.	0	.	.	.	.	.	.	.	.	.	.
105	7.7	0	18	21	1.1	81.9	6.8	18	186	112	9.51	92	136	41	24.5	100	70	0	0	0	79.5	0.02	2.14	3	2	3	5.16	5.36	14.4	44.7	83.4	26.9	32.2	173	1	0	1	.	0	.	.	.	.	.	.	.	.	.	.
106	3.2	0	21	22	1.2	73.5	7.2	35	207	90	5.57	90	418	49	24.4	120	80	0	0	0	79	0.04	1.23	1	1	2	6.79	5.41	15.8	48	88.7	29.2	32.9	242	0	0	0	.	0	.	.	.	.	.	.	.	.	.	.
107	3.2	0	21	19	1.1	82.7	7.3	27	208	133	6.84	84	101	45	24.2	120	80	0	0	0	66.8	0.03	1.4	1	1	2	5.5	5.04	15.1	43.4	86.1	30	34.8	273	0	0	0	.	0	.	.	.	.	.	.	.	.	.	.
108	6.5	0	19	17	1.2	75.2	5.8	33	264	194	5.22	98	118	45	22.5	100	60	0	0	0	66.6	0.05	1.25	2	1	2	7.33	4.91	15.5	45.3	92.3	31.6	34.2	398	0	0	0	.	0	.	.	.	.	.	.	.	.	.	.
109	3.2	0	19	19	1	92.7	5.2	20	186	110.5	10.7	88	180	36.8	22.5	100	60	0	0	0	66.7	0.02	2.3	3	1	2	4.5	4.45	14.8	42.4	95.3	33.3	34.9	163	1	0	0	.	0	.	.	.	.	.	.	.	.	.	.
110	15.4	0	23	18	0.9	98.5	6.1	77	198	91	6.13	91	208	69	22.2	130	90	0	0	1	68	0.02	1.36	1	2	3	4.29	3.95	14.1	39.3	99.5	35.7	35.9	228	0	0	1	.	0	.	.	.	.	.	.	.	.	.	.
111	7.7	0	18	19	1.2	74.7	4.7	28	254	156.5	7.61	90	114	72.6	22.5	120	80	0	0	0	64.2	0.02	1.67	3	1	3	5.09	4.69	14.9	45.5	97	31.8	32.7	322	1	0	0	.	0	.	.	.	.	.	.	.	.	.	.
112	15.4	0	25	30	1.1	82.5	6.4	17	157	107	10.28	95	84	34	22.3	120	80	0	0	0	75.4	0.05	2.39	3	1	3	7.46	4.86	15.3	44.6	91.8	31.5	34.3	224	1	0	0	.	0	.	.	.	.	.	.	.	.	.	.
113	15.4	0	20	22	1	83.6	4.8	18	168	93	5.53	120	83	59	24.1	130	80	0	0	0	68	0.08	1.62	2	3	3	6.53	4.63	14.7	41.8	90.3	31.7	35.2	226	0	0	1	.	0	.	.	.	.	.	.	.	.	.	.
114	0.5	0	22	22	1.1	81.3	5.8	18	225	139	6.17	92	103	54	20.4	100	60	0	0	0	59.1	0.03	1.39	.	1	1	5.94	4.69	14.1	41.4	88.3	30.1	34.1	304	.	0	0	.	0	.	.	.	.	.	.	.	.	.	.
115	0.5	0	26	25	1.1	82.6	6.2	27	262	159	7.36	88	192	56	23.5	120	80	0	0	0	72	0.04	1.58	1	1	1	5.2	4.89	16	45.4	92.7	32.6	35.2	224	0	0	0	.	0	.	.	.	.	.	.	.	.	.	.
116	7.7	0	24	20	1.1	81.4	5.4	29	183	103	7.73	85	124	52	23.4	120	80	0	0	0	69.1	0.02	1.61	3	.	3	6.35	4.51	14.6	44	97.6	32.4	33.2	255	1	0	.	.	0	.	.	.	.	.	.	.	.	.	.
117	15.4	0	17	17	1.4	62.8	5.7	22	225	96.5	4.53	97	332	48.2	25.9	110	70	0	0	0	67.2	0.04	1.07	2	1	3	6.68	5.07	14.9	43.9	86.6	29.4	34	207	0	0	0	.	0	.	.	.	.	.	.	.	.	.	.
118	15.4	0	21	17	1.1	81.2	6.2	28	251	177.8	6.27	98	130	54.5	21.9	110	80	0	0	0	60.3	0.05	1.5	3	2	3	6.51	5.16	16.3	48.8	94.5	31.6	33.4	201	1	0	1	.	0	.	.	.	.	.	.	.	.	.	.
119	6.5	1	21	21	1.1	81.5	4.4	17	171	103	7.86	93	98	45	20.7	110	60	0	0	0	62.6	0.09	1.79	3	1	2	4.68	5.04	15.7	45.7	90.6	31.1	34.3	291	1	0	0	.	0	.	.	.	.	.	.	.	.	.	.
120	6.5	0	20	15	1.3	68.4	7.4	21	156	83	5.39	96	83	53	22.1	100	60	0	0	0	67.8	0.05	1.26	3	2	2	5.42	4.77	15.1	44.4	93.1	31.7	34	180	1	0	1	.	0	.	.	.	.	.	.	.	.	.	.
121	0.5	0	21	23	1	92.1	5.1	14	201	128	6.03	86	139	49	22.7	110	70	0	0	0	71.1	0.06	1.27	3	1	1	3.71	4.68	15.5	44.5	95.1	33.1	34.8	179	1	0	0	.	0	.	.	.	.	.	.	.	.	.	.
122	6.5	0	21	30	1.4	62.8	6.9	41	221	117.4	6.79	85	209	54.7	22.2	100	60	0	0	0	69.5	0.03	1.41	2	1	2	6.07	5.06	15.7	44.4	87.7	31	35.4	228	0	0	0	.	0	.	.	.	.	.	.	.	.	.	.
123	15.4	0	24	24	1.2	73.3	7.3	18	229	144	8.4	89	198	42	26.9	110	70	0	0	0	88	0.06	1.83	3	2	3	6.84	4.64	14.7	41.2	88.8	31.7	35.7	194	1	0	1	.	0	.	.	.	.	.	.	.	.	.	.
124	15.4	0	17	14	1.1	82.4	6.7	23	226	148	7.79	78	156	41	27.2	100	60	0	0	0	88	0.02	1.49	3	1	3	5	5.07	16.2	46.8	92.3	31.9	34.6	208	1	0	0	.	0	.	.	.	.	.	.	.	.	.	.
125	15.4	0	25	25	1.2	73.4	5	41	209	122.2	6.46	101	171	62.5	24.5	120	80	0	0	0	70.7	0.03	1.59	1	1	3	4.71	4.71	15.5	44.7	94.9	32.9	34.7	239	0	0	0	.	0	.	.	.	.	.	.	.	.	.	.
126	6.5	0	23	21	1.1	79.1	5.7	31	242	176	5.69	95	110	52	23.4	130	80	0	0	0	67.6	0.05	1.32	3	1	2	6.07	4.77	15.1	43.1	90.4	31.7	35	240	1	0	0	.	0	.	.	.	.	.	.	.	.	.	.
127	6.5	0	18	21	1.2	74.9	7.2	18	164	101.2	4.33	97	102	48	24.4	130	90	0	0	1	77.2	0.07	1.03	1	2	2	4.88	5.29	15.4	45.4	85.8	29.1	33.9	211	0	0	1	.	0	.	.	.	.	.	.	.	.	.	.
128	6.5	0	25	34	1.2	72.2	4.4	35	202	128.8	6.12	87	125	53	24.9	110	80	0	0	0	72	0.02	1.3	3	1	2	5.55	5.34	16.6	47.8	89.5	31.1	34.7	314	1	0	0	.	0	.	.	.	.	.	.	.	.	.	.
129	3.2	0	16	23	1	88.5	5.5	39	191	117	6.29	113	57	60	26.8	110	70	0	0	0	74.7	0.03	1.74	2	2	2	5.38	4.53	14.2	41.3	91.2	31.3	34.4	233	0	0	1	.	0	.	.	.	.	.	.	.	.	.	.
130	6.5	0	20	19	1.1	83.1	6	17	157	86	9.04	82	94	50	24.3	120	70	0	0	0	76	0.04	1.81	1	1	2	6.38	5.73	15.8	49.1	85.7	27.6	32.2	226	0	0	0	.	0	.	.	.	.	.	.	.	.	.	.
131	3.2	0	19	26	1.1	83.2	6.8	15	145	77.4	8.36	94	82	49.3	24.2	110	70	0	0	0	69	0.06	1.92	2	1	2	5.47	4.85	14.9	43.7	90.2	30.7	34	269	0	0	0	.	0	.	.	.	.	.	.	.	.	.	.
132	6.5	0	22	19	1.3	68.3	5.8	23	202	123.7	5.94	96	105	42	23.8	130	90	0	0	1	67.1	0.04	1.39	2	3	2	4.98	4.68	14.7	44.2	90.8	31.5	31.2	187	0	0	1	.	0	.	.	.	.	.	.	.	.	.	.
133	0	0	22	17	1.1	76.9	5	13	223	115	5.32	73	65	63	23.4	120	80	0	0	0	67.7	0.07	0.95	1	1	1	6.6	4.59	14.6	42.5	92.5	31.8	34.3	277	0	0	0	.	0	0	23	22	1.1	76.6	4.5	17	232	143	5.01
134	15.4	0	24	32	1.2	74.9	7.4	52	229	140	9.32	94	227	43	35	120	80	0	0	0	98.8	0.08	2.14	1	2	3	6.41	5.27	15.6	46.2	87.7	29.6	33.8	228	0	0	1	.	0	.	.	.	.	.	.	.	.	.	.
135	15.4	0	22	14	1.3	68.4	7.2	20	210	130	6.09	81	88	49	23	110	70	0	0	0	68	0.05	1.21	2	2	3	4.6	4.94	15.8	45.8	92.7	31.9	34.4	188	0	0	1	.	0	.	.	.	.	.	.	.	.	.	.
136	3.2	0	26	20	1.1	76.8	5.6	12	163	104.9	4.21	86	100	43.7	20.2	100	70	0	0	0	56.2	0.02	0.89	2	2	2	8.1	4.77	14.8	43.5	91.1	30.9	33.9	315	0	0	1	.	0	0	28	29	1.1	76.5	5.2	16	166	93	4.95
137	15.4	0	24	33	1.4	59.7	8.5	39	256	155.1	8.72	94	286	54	26.2	110	80	0	0	0	83.9	0.03	2	3	2	3	6.13	5.24	15.8	48.8	93.1	30.2	32.4	279	1	0	1	.	0	0	41	36	1.3	64.7	8.6	34	247	133	7.12
138	0.5	0	17	27	1.3	67.9	5.7	15	223	134.8	9	96	214	55.8	22.5	120	90	0	0	1	59.9	0.09	2.11	1	1	1	6.76	4.78	16	43.6	91.3	33.4	36.6	304	0	0	0	.	0	.	.	.	.	.	.	.	.	.	.
139	6.5	0	20	24	1.2	74.8	5.9	15	186	118.3	6.83	98	123	41.9	23.5	120	80	0	0	0	71.1	0.02	1.64	1	1	2	4.32	5.25	16	47.4	90.3	30.5	33.8	235	0	0	0	.	0	.	.	.	.	.	.	.	.	.	.
140	3.2	0	25	22	1.1	83.7	6.9	12	195	106	5.02	90	165	48	24	100	60	0	0	0	75.1	0.02	1.1	2	1	2	4.36	5.36	16.4	48.3	90.1	30.6	34	184	0	0	0	.	0	.	.	.	.	.	.	.	.	.	.
141	7.7	0	20	21	0.9	101.9	6.5	23	176	104	5.82	87	147	49	21.8	90	60	0	0	0	62.3	0.02	1.24	3	3	3	6.68	4.69	15.3	43.7	93.2	32.6	35	209	1	0	1	.	0	.	.	.	.	.	.	.	.	.	.
142	0.5	0	27	30	1	91.2	6.8	18	225	145	7.92	87	116	61	22.7	110	80	0	0	0	64.8	0.02	1.68	3	1	1	4.7	4.74	14.5	42.7	89.9	30.5	34	277	1	0	0	.	0	.	.	.	.	.	.	.	.	.	.
143	15.4	0	20	20	1.2	73.8	5.1	8	151	89	5.38	96	42	50	23.7	100	70	0	0	0	71.8	0.03	1.26	2	2	3	4.21	4.93	14.9	45	91.3	30.2	33.1	203	0	0	1	.	0	.	.	.	.	.	.	.	.	.	.
144	15.4	0	19	4	1	92.4	5.8	10	183	115	6.93	94	85	52	26.4	130	80	0	0	0	89.4	0.02	1.59	3	2	3	4.31	4.52	14.3	43.6	96.5	31.6	32.8	163	1	0	1	.	0	.	.	.	.	.	.	.	.	.	.
145	3.2	0	22	22	1.1	83	5.6	20	210	123	7.04	91	101	51	23.5	100	60	0	0	0	66.2	0.02	1.57	1	1	2	4.34	5.02	16.1	48	95.6	32.1	33.5	213	0	0	0	.	0	.	.	.	.	.	.	.	.	.	.
146	18	0	22	25	1	92	5.7	15	213	144	10.13	88	119	54	25.3	110	70	0	0	0	73	0.09	2.18	1	1	4	7.14	5.01	14.4	43.4	86.6	28.7	33.2	254	0	0	0	.	0	.	.	.	.	.	.	.	.	.	.
147	6.5	0	13	17	0.9	104.8	5.6	29	174	105	6.98	96	134	45	23.1	110	70	0	0	0	69	0.02	1.64	3	2	2	5.74	4.59	13.8	39.3	85.6	30.1	35.1	221	1	0	1	.	0	.	.	.	.	.	.	.	.	.	.
148	3.2	0	12	17	0.9	103.5	6.8	42	280	159	6.84	103	167	64	21	120	80	0	0	0	67.3	0.05	1.72	2	1	2	6.02	5.03	16.2	47.1	93.6	32.2	34.4	239	0	0	0	.	0	.	.	.	.	.	.	.	.	.	.
149	15.4	0	30	32	1.1	79.8	7.9	53	208	127	9.14	100	224	36	23.9	110	80	0	0	0	72.4	0.02	2.23	1	1	3	5.82	4.38	13.9	41.3	94.3	31.7	33.7	265	0	0	0	.	0	.	.	.	.	.	.	.	.	.	.
150	0	0	19	22	1	90.5	7.1	31	224	134	6.23	105	178	53	25.3	120	80	0	0	0	74.9	0.05	1.6	.	1	1	4.9	4.96	15.8	43.9	88.4	31.8	36	242	.	0	0	.	0	.	.	.	.	.	.	.	.	.	.
151	9.7	0	27	30	1.1	82.1	5.9	55	201	106.9	5.29	92	136	56	25.4	130	90	0	0	1	77	0.05	1.19	3	1	2	6.75	4.71	14.6	43.2	91.7	31	33.8	220	1	0	0	.	0	.	.	.	.	.	.	.	.	.	.
152	15.4	0	27	33	1.1	79.2	6	16	210	124	9.79	90	143	48	26.8	110	70	0	0	0	75.6	0.02	2.15	1	1	3	6.63	4.73	14.6	41.7	88.3	30.9	35	336	0	0	0	.	0	.	.	.	.	.	.	.	.	.	.
153	6.5	0	20	17	1	91.7	6.7	15	166	125.9	7.52	88	69	56	23.5	90	60	0	0	0	68	0.02	1.62	2	2	2	4.1	4.55	14.3	40.8	89.6	31.4	35.1	198	0	0	1	.	0	.	.	.	.	.	.	.	.	.	.
154	15.4	0	25	25	1.1	79.9	5.8	28	215	126.3	9.66	87	226	42.8	21.2	110	80	0	0	0	65.6	0.03	2.05	3	1	3	5.8	4.79	14.8	43.6	91	30.8	33.9	227	1	0	0	.	0	.	.	.	.	.	.	.	.	.	.
155	3.2	0	20	18	1	92.7	6.5	17	113	62	6.5	85	71	26	20.2	100	60	0	0	0	62	0.02	1.35	3	1	2	4.19	4.32	14.5	40.6	94	33.6	35.7	182	1	0	0	.	0	.	.	.	.	.	.	.	.	.	.
156	3.2	0	23	27	1.1	81.6	4.8	29	217	130	7.81	78	236	42	22.2	110	70	0	0	0	61.3	0.07	1.49	3	2	2	6.96	5.14	16.4	48.8	94.9	31.9	33.6	249	1	0	1	.	0	.	.	.	.	.	.	.	.	.	.
157	0	0	25	23	1.1	79.5	5.9	19	196	134	5.69	89	53	52	24	100	70	0	0	0	63	0.04	1.24	1	2	1	5.79	5.04	15.8	46.4	92.1	31.3	34.1	201	0	0	1	.	0	.	.	.	.	.	.	.	.	.	.
158	6.5	0	31	30	1.2	73.7	5	16	176	116.1	6.43	75	75	58.7	28.2	100	70	0	0	0	75	0.03	1.18	2	2	2	4.7	4.81	14.9	43	89.4	30.9	34.5	214	0	0	1	.	0	.	.	.	.	.	.	.	.	.	.
159	15.4	0	26	28	1.1	80.7	5.2	18	222	141	9.13	78	81	71.4	22.1	120	80	0	0	0	61	0.02	1.74	2	3	3	4.4	5.3	16.5	47.8	90.2	31.1	34.4	256	0	0	1	.	0	.	.	.	.	.	.	.	.	.	.
160	0.5	0	25	28	1.3	67.9	5.3	13	231	156.4	6.43	74	148	67.3	20.8	100	70	0	0	0	69	0.04	1.16	2	3	1	5.99	5.38	15.5	47.2	87.7	28.8	32.8	239	0	0	1	.	0	.	.	.	.	.	.	.	.	.	.
161	6.5	0	19	19	0.9	104.4	6	25	184	108	6.49	89	141	47	21.6	100	60	0	0	0	62.4	0.02	1.41	3	1	2	9.52	5.25	16.2	47.3	90.1	30.9	34.2	204	1	0	0	.	0	.	.	.	.	.	.	.	.	.	.
162	3.2	0	17	15	1.2	74.2	5.5	21	266	199.3	5.94	99	157	52.1	18.7	130	80	0	0	0	49	0.02	1.44	3	1	2	6.87	5.53	15.7	46.5	84.1	28.4	33.8	229	1	0	0	.	0	.	.	.	.	.	.	.	.	.	.
163	6.5	0	20	19	1.2	74.8	5.3	14	219	145	7.39	93	91	44	20.6	120	70	0	0	0	56	0.02	1.68	2	1	2	4.4	4.75	14.2	42	88.4	29.9	33.8	257	0	0	0	.	0	.	.	.	.	.	.	.	.	.	.
164	1.5	0	27	29	1.2	73.8	6.7	39	273	152.8	3.79	81	199	54.7	23.8	140	90	0	0	1	80.5	0.02	0.75	3	3	1	4.28	5.4	15.8	47.5	87.9	29.3	33.3	224	1	0	1	.	0	.	.	.	.	.	.	.	.	.	.
165	13	0	18	12	1.2	74.9	6.8	19	166	87	3.96	65	39	81.8	16.9	110	70	0	0	0	47.7	0.02	0.63	1	2	2	11.13	5.3	15.5	46.4	87.5	29.2	33.4	237	0	0	1	.	0	.	.	.	.	.	.	.	.	.	.
166	6.5	0	23	24	1.1	82	6.3	17	211	123.8	6.55	86	86	85.7	25.7	120	70	0	0	0	84.3	0.05	1.38	2	1	2	4.82	5.02	14.9	45.6	90.8	29.7	32.7	193	0	0	0	.	0	.	.	.	.	.	.	.	.	.	.
167	18	0	24	18	1.1	79.6	5.8	34	174	83	10.71	80	125	77.8	22	120	80	0	0	0	69.7	0.06	2.09	3	2	4	6.3	5.08	16.6	47.4	93.2	32.7	35	296	1	0	1	.	0	.	.	.	.	.	.	.	.	.	.
168	7.7	0	21	18	1.2	70.7	3.9	20	188	108	9.81	93	165	45	23.6	130	90	0	0	1	65	0.04	2.23	3	1	3	8.6	4.94	15.5	44.6	90.1	31.3	34.7	210	1	0	0	.	0	0	16	13	1.4	58.9	5.3	21	193	109	8.44
169	6.5	0	20	20	1.2	74	8.3	14	199	136.5	7.44	90	113	63.4	24.2	100	70	0	0	0	69.8	0.02	1.64	1	1	2	6.08	4.51	14.7	46	97.1	32.5	33.5	326	0	0	0	.	0	.	.	.	.	.	.	.	.	.	.
170	6.5	0	20	25	1.2	72.3	6.9	25	174	104	7.14	87	160	39	24.8	110	70	0	0	0	71.7	0.02	1.52	3	3	2	6.01	5.01	14.9	44	87.7	29.8	34	358	1	0	1	.	0	.	.	.	.	.	.	.	.	.	.
171	3.2	0	21	24	1.2	74.9	7.2	17	200	131.8	5.79	86	63	44	24.4	130	80	0	0	0	72.2	0.02	1.22	2	2	2	4.6	5.03	15	44.2	87.9	29.8	33.9	155	0	0	1	.	0	.	.	.	.	.	.	.	.	.	.
172	15.4	0	19	22	1.3	64.6	6.5	27	215	136.5	4.22	97	140	58.4	23.4	130	90	0	0	1	66.1	0.02	1	3	5	3	6.7	5.03	15.2	44.5	88.5	30.3	34.2	247	1	0	1	.	0	0	29	29	1	87.1	6.5	50	230	144	5.55
173	9.7	0	22	25	1	90.5	6.5	31	186	114	5.67	78	59	59	22.8	100	60	0	0	0	73	0.05	1.08	3	1	2	3.77	4.95	15.6	44.6	90.1	31.5	35	222	1	0	0	.	0	.	.	.	.	.	.	.	.	.	.
174	1	0	18	24	1.1	82.5	6.7	25	214	134	10.33	91	241	48	25.4	110	70	0	0	0	80.5	0.08	2.3	2	1	1	6.77	5.58	16.7	48.8	87.5	29.9	34.2	232	0	0	0	.	0	.	.	.	.	.	.	.	.	.	.
175	6.5	0	25	19	1.2	74.8	6.9	36	252	127.6	9.92	76	391	51.9	21.9	110	80	0	0	0	67	0.05	1.84	1	1	2	7.2	5.09	15.7	44.7	87.7	30.8	35.1	266	0	0	0	.	0	.	.	.	.	.	.	.	.	.	.
176	6.5	0	23	18	1.3	68.4	7.4	13	166	92.8	6.31	95	48	51.8	22.5	100	60	0	0	0	64.2	0.03	1.47	1	2	2	5.38	5.26	16.4	48	91.3	31.2	34.2	221	0	0	1	.	0	.	.	.	.	.	.	.	.	.	.
177	0.5	0	24	27	1.1	82.8	6	110	223	122	9.51	88	251	62	23.6	120	80	0	0	0	64.3	0.03	2.05	1	2	1	4.43	5.76	16.6	50.2	87.2	28.8	33.1	375	0	0	1	.	0	.	.	.	.	.	.	.	.	.	.
178	0.5	0	23	31	1.2	70.4	4.2	32	199	128	6.4	80	131	43	21.6	110	70	0	0	0	64	0.04	1.25	3	1	1	4.7	4.87	15.2	45	92.3	31.3	33.9	247	1	0	0	.	0	0	22	37	1.2	70	3.6	28	191	117	6.54
179	0.5	0	21	21	1.1	81.7	6.3	18	223	134	8.02	86	76	60	23.9	100	70	0	0	0	74	0.05	1.69	1	1	1	5.24	4.96	15.9	44.9	90.6	32	35.3	214	0	0	0	.	0	.	.	.	.	.	.	.	.	.	.
180	9.7	0	22	31	1.2	74.3	6.3	38	219	115	5.96	82	330	64	22.2	110	70	0	0	0	62	0.02	1.19	3	1	2	8.44	4.7	14.9	44	93.5	31.7	33.9	246	1	0	0	.	0	.	.	.	.	.	.	.	.	.	.
181	7.7	0	19	23	1.2	72.2	6.5	31	171	96	10.57	87	119	41.9	25.4	120	70	0	0	0	74.4	0.05	2.25	3	2	3	5.81	5.27	15.7	49.2	93.4	29.8	31.9	240	1	0	1	.	0	.	.	.	.	.	.	.	.	.	.
182	6.5	0	20	26	1.2	73.1	5.7	19	245	148.4	4.45	102	175	69.2	23.2	130	90	0	0	1	62.3	0.02	1.11	3	2	2	6.95	4.74	15.7	44.7	94.3	33.1	35.1	199	1	0	1	.	0	.	.	.	.	.	.	.	.	.	.
183	6.5	0	24	20	1.1	83.1	5.2	15	194	122.7	6.41	79	72	66.9	23.4	100	60	0	0	0	69.9	0.02	1.24	1	2	2	4.79	4.82	14.4	41.7	86.5	29.9	34.5	222	0	0	1	.	0	.	.	.	.	.	.	.	.	.	.
184	3.2	0	23	23	0.9	105	5.9	16	239	146	5.24	102	85	63	24.3	120	80	0	0	0	67.8	0.03	1.31	1	1	2	4.54	4.91	14.9	44.8	91.2	30.3	33.3	316	0	0	0	.	0	.	.	.	.	.	.	.	.	.	.
185	9.7	0	18	23	1.2	73.9	6.9	29	193	115.3	9.58	75	144	50	24.9	100	60	0	0	0	72	0.04	1.76	3	1	2	4.4	4.52	14.4	41.6	92	31.8	34.6	149	1	0	0	.	0	.	.	.	.	.	.	.	.	.	.
186	15.4	0	21	26	1.2	75.1	7.2	36	192	116.1	4.51	92	64	66.6	22.8	100	60	0	0	0	65.2	0.07	1.01	1	2	3	7.37	5.04	15.2	47.2	93.7	30.2	32.2	318	0	0	1	.	0	.	.	.	.	.	.	.	.	.	.
187	6.5	0	20	18	1	91.8	6	11	178	118	4.66	82	105	47	21.1	110	70	0	0	0	61	0.02	0.93	3	1	2	5.47	4.93	15.3	45.6	92.4	30.9	33.5	307	1	0	0	.	0	.	.	.	.	.	.	.	.	.	.
188	9.7	0	22	17	1.1	83	6.6	14	188	128.6	5.64	94	120	42.5	23.6	110	70	0	0	0	74.8	0.09	1.3	1	2	2	5.62	5.21	15.7	48.7	93.5	30.1	32.2	374	0	0	1	.	0	.	.	.	.	.	.	.	.	.	.
189	0.5	0	24	29	1.2	74.4	7.5	20	183	111	9.37	76	124	56.5	23.1	90	60	0	0	0	69	0.04	1.74	3	1	1	7.66	5.46	17.2	49.5	90.7	31.5	34.7	268	1	0	0	.	0	.	.	.	.	.	.	.	.	.	.
190	18	0	18	14	1.1	80	5.5	16	240	157.6	5.21	82	122	61.7	22.9	120	70	0	0	0	63	0.02	1.04	1	3	4	3.9	4.68	15.9	45.7	97.7	34.1	34.8	229	0	0	1	.	0	.	.	.	.	.	.	.	.	.	.
191	6.5	0	21	23	1.2	74.6	7.2	31	172	97	9.21	90	137	53	27.8	110	70	0	0	0	87	0.02	2.03	3	3	2	6.9	4.69	15.6	44.2	94.2	33.3	35.3	231	1	0	1	.	0	.	.	.	.	.	.	.	.	.	.
192	0.5	0	22	20	1.1	82.8	5.5	16	186	123.7	5.66	89	99	45.8	19.3	130	90	0	0	1	57.7	0.02	1.23	3	1	1	5.93	5	14.7	42.8	85.6	29.4	34.3	236	1	0	0	.	0	.	.	.	.	.	.	.	.	.	.
193	0	0	17	25	1.1	81.1	4.5	22	173	93	9.49	91	183	45	22.3	100	60	0	0	0	70.6	0.06	2.11	2	1	1	6.62	5	15.8	50.5	101	31.6	31.3	315	0	0	0	.	0	.	.	.	.	.	.	.	.	.	.
194	15.4	0	19	17	1.2	74	6.2	23	214	136	8.91	92	164	41	24.1	110	70	0	0	0	64.8	0.05	2	3	1	3	5.53	4.92	15.8	44.8	91.1	32.1	35.3	215	1	0	0	.	0	.	.	.	.	.	.	.	.	.	.
195	9.7	0	21	28	1.2	74	6.8	25	172	103	4.63	94	56	53.6	22.5	100	70	0	0	0	67.4	0.02	1.06	3	1	2	4.3	5.26	16.1	47	89.4	30.6	34.2	294	1	0	0	.	0	.	.	.	.	.	.	.	.	.	.
196	15.4	0	19	11	1.1	79.7	6.9	13	201	124	5.9	79	105	48	21.3	110	70	0	0	0	63	0.05	1.14	2	1	3	5.3	5.2	16.2	47	90.3	31.2	34.5	326	0	0	0	.	0	.	.	.	.	.	.	.	.	.	.
197	6.5	0	26	23	1.1	81.8	5.4	30	183	85	9.64	97	396	42	22.9	120	80	0	0	0	71	0.07	2.29	2	2	2	5.78	4.86	15	43.8	90.1	30.9	34.2	257	0	0	1	.	0	.	.	.	.	.	.	.	.	.	.
198	7.7	0	18	28	0.9	101.2	3.5	17	154	96	4.73	89	68	44	26.2	120	80	0	0	0	79.2	0.02	1.03	3	3	3	4.24	5.06	15.5	47.1	93.1	30.6	32.9	202	1	0	1	.	0	.	.	.	.	.	.	.	.	.	.
199	0	0	28	29	1	89.8	5.4	25	258	163	6.41	89	121	37	23	120	80	0	0	0	61	0.07	1.39	1	1	1	9.08	4.71	14.5	40.2	85.4	30.8	36.1	312	0	0	0	.	0	.	.	.	.	.	.	.	.	.	.
200	6.5	0	24	20	1.1	82.1	4	12	193	115	7.37	99	65	59	22.9	130	80	0	0	0	70.8	0.03	1.78	1	3	2	6.03	4.22	14	41.3	97.9	33.2	33.9	256	0	0	1	.	0	.	.	.	.	.	.	.	.	.	.
201	15.4	0	28	28	1.1	82.1	6.7	17	204	117	9.51	91	232	45	21.9	120	80	0	0	0	71	0.06	2.12	1	2	3	6.94	5.14	15.3	43.6	84.8	29.8	35.1	310	0	0	1	.	0	.	.	.	.	.	.	.	.	.	.
202	6.5	0	19	26	1.1	79.7	6.4	19	171	119.1	2.64	95	89	48.4	21.1	100	70	0	0	0	62.5	0.02	0.61	3	1	2	5.05	4.4	13.4	40.1	91.1	30.5	33.4	142	1	0	0	.	0	.	.	.	.	.	.	.	.	.	.
203	6.5	0	27	16	1.3	67.2	9.7	37	201	125	8.48	93	147	46	23.8	120	80	0	0	0	77.2	0.05	1.93	1	1	2	5.25	4.51	14.1	40.1	88.8	31.2	35.2	209	0	0	0	.	0	.	.	.	.	.	.	.	.	.	.
204	0.5	0	16	12	1.2	74.7	6.4	7	179	109	4.61	98	67	53	21.3	100	60	0	0	0	55.1	0.06	1.1	3	1	1	6.32	4.47	13.9	40.4	90.4	31.1	34.4	236	1	0	0	.	0	.	.	.	.	.	.	.	.	.	.
205	7.7	0	16	14	1.1	82.8	4.9	11	180	100	5.61	86	198	34	22.1	100	60	0	0	0	61.6	0.02	1.18	3	1	3	6.16	4.92	15.1	46.7	94.9	30.7	32.3	314	1	0	0	.	0	.	.	.	.	.	.	.	.	.	.
206	0	0	21	29	1.2	75	6.4	21	244	152	11.37	82	198	41	23.5	130	90	0	0	1	71.9	0.04	2.28	3	1	1	7	5.23	15.5	46	88	29.6	33.7	295	1	0	0	.	0	.	.	.	.	.	.	.	.	.	.
207	15.4	0	21	19	1.2	71.3	6.5	18	215	134.6	6.71	84	81	75.7	24.4	100	60	0	0	0	79	0.07	1.38	2	2	3	5	4.74	14.6	41.8	88.2	30.8	34.9	157	0	0	1	.	0	0	23	25	1.2	71	6.4	16	187	104	6.36
208	3.2	0	20	21	1.2	74.1	6.5	18	189	114	7.11	92	211	46	23.6	110	70	0	0	0	65.9	0.05	1.6	3	1	2	5.58	5.02	15.7	44.1	87.8	31.3	35.6	252	1	0	0	.	0	.	.	.	.	.	.	.	.	.	.
209	7.7	0	18	18	1.1	78.3	5.5	18	203	98	6.34	95	110	59.8	23.8	120	80	0	0	0	64.1	0.06	1.47	1	4	3	3.3	4.52	14.9	42.5	94.1	32.9	34.9	208	0	0	1	.	0	0	17	24	1	87	4.6	20	223	117	6.55
210	6.5	0	25	31	1.1	78.5	5.5	39	195	102	7.38	94	181	27	24.8	110	70	0	0	0	70	0.04	1.7	3	3	2	5	5.19	16.3	46.8	90.1	31.3	34.7	230	1	0	1	.	0	0	28	39	1.2	70.7	5.8	41	193	107	7.18
211	13	1	22	26	1.3	64.5	6.5	52	229	141.3	8.92	109	280	39	23.9	110	80	0	0	0	66.7	0.04	2.38	2	1	2	4.57	5.33	16.2	45.8	85.9	30.4	35.4	266	0	0	0	.	0	0	45	80	1.3	64.2	6.9	82	226	153	6.81
212	3.2	0	21	23	1.1	82.3	5.1	23	177	71.6	8.61	94	136	59.3	21.2	100	60	0	0	0	66.4	0.02	1.98	3	1	2	7.56	5.5	16.8	49.6	90.2	30.5	33.9	263	1	0	0	.	0	.	.	.	.	.	.	.	.	.	.
213	1	0	18	18	1.3	68.6	6.2	23	260	182	5.89	98	143	42	22.2	120	80	0	0	0	65	0.04	1.41	3	2	1	5.16	4.87	15.4	45.5	93.4	31.6	33.8	233	1	0	1	.	0	.	.	.	.	.	.	.	.	.	.
214	6.5	0	17	16	1.4	63	5.7	19	212	116	7.35	89	114	57	24.7	130	90	0	0	1	71.3	0.07	1.6	2	2	2	3.82	5.08	15.7	46.3	91.1	30.9	33.9	218	0	0	1	.	0	.	.	.	.	.	.	.	.	.	.
215	7.7	0	19	29	1.2	75.2	5.7	19	215	144.4	5.9	93	134	53.8	22.4	120	80	0	0	0	68.7	0.02	1.34	3	1	3	6.03	4.82	14.8	44.2	91.7	30.7	33.5	227	1	0	0	.	0	.	.	.	.	.	.	.	.	.	.
216	0.5	0	24	18	0.9	104.2	4.8	12	145	79	5.64	97	40	56	21.4	110	70	0	0	0	59.7	0.02	1.34	1	1	1	4.29	4.9	15.4	43.5	88.8	31.4	35.4	246	0	0	0	.	0	.	.	.	.	.	.	.	.	.	.
217	15.4	0	29	33	1.2	72.1	6.8	57	183	100.9	5.72	104	71	72.3	23.3	110	70	0	0	0	69	0.03	1.45	1	2	3	4.5	4.66	14.7	42.4	90.9	31.5	34.6	231	0	0	1	.	0	.	.	.	.	.	.	.	.	.	.
218	3.2	0	21	19	1.2	70.1	6	25	151	99	7.06	88	64	46	23.7	120	80	0	0	0	70.1	0.02	1.52	3	1	2	6.01	4.88	14.9	44.8	91.8	30.6	33.4	275	1	0	0	.	0	0	24	18	1.2	69.9	6.4	34	185	111	4.3
219	3.2	0	20	18	1.1	83.1	7.9	15	200	119	6.65	103	64	65	21.2	110	70	0	0	0	57	0.03	1.67	2	1	2	5.33	4.89	14.1	43.3	88.5	28.8	32.6	340	0	0	0	.	0	.	.	.	.	.	.	.	.	.	.
220	15.4	0	19	19	1	92.1	4.9	17	189	114	5.08	92	128	44	25.2	120	90	0	0	1	76.3	0.09	1.14	3	1	3	6.98	4.99	15.6	44.4	89	31.3	35.1	282	1	0	0	.	0	.	.	.	.	.	.	.	.	.	.
221	7.7	0	17	12	1.1	80.1	5.8	21	216	152.5	9.64	98	145	49.1	28	100	70	0	0	0	76.2	0.05	2.31	1	2	3	8.21	5.21	15.9	44.5	85.5	30.5	35.7	294	0	0	1	.	0	.	.	.	.	.	.	.	.	.	.
222	6.5	0	23	22	1.2	72.1	7.3	22	179	100	7.94	97	139	40	24.4	100	70	0	0	0	73	0.07	1.88	3	1	2	4.9	4.67	15.5	44.4	95	33.1	34.8	201	1	0	0	.	0	.	.	.	.	.	.	.	.	.	.
223	15.4	0	27	20	1.2	72.2	6.7	25	198	125.7	4.03	88	95	57.1	24.2	120	80	0	0	0	69.1	0.05	0.87	1	2	3	5.4	4.73	14.8	43	90.9	31.3	34.4	255	0	0	1	.	0	.	.	.	.	.	.	.	.	.	.
224	6.5	0	19	18	0.9	104.8	4.8	20	229	131	10.46	85	149	92	23.7	110	70	0	0	0	63	0.02	2.17	1	2	2	3.9	4.5	14.8	42.7	94.8	32.9	34.7	253	0	0	1	.	0	.	.	.	.	.	.	.	.	.	.
225	3.2	0	34	32	0.9	104.7	3.7	17	119	53	5.15	87	92	55	20.2	110	70	0	0	0	57	0.03	1.1	1	2	2	5.47	4.6	6.7	26.3	57.2	14.6	25.6	347	0	0	1	.	0	.	.	.	.	.	.	.	.	.	.
226	15.4	0	26	27	1.1	82.7	6.2	35	184	98	4.68	84	93	40	22.4	110	70	0	0	0	65.5	0.05	0.96	3	2	3	8.44	4.9	16.4	48.8	99.6	33.5	33.6	217	1	0	1	.	0	.	.	.	.	.	.	.	.	.	.
227	7.7	0	14	15	1.1	82.1	6.5	14	198	136	5.9	84	76	59	21.8	100	70	0	0	0	58.6	0.03	1.21	3	3	3	8.13	5.02	16.2	45.4	90.4	32.3	35.7	329	1	0	1	.	0	.	.	.	.	.	.	.	.	.	.
228	9.7	0	18	16	1	92.9	5.5	27	244	124.2	8.02	82	297	51.9	22.3	130	70	0	0	0	72.2	0.02	1.61	2	3	2	5.06	4.96	16.2	46.6	94	32.7	34.8	236	0	0	1	.	0	.	.	.	.	.	.	.	.	.	.
229	7.7	0	23	24	1.2	73.9	7.6	41	211	120.5	6.52	81	165	45.4	23.9	120	70	0	0	0	65	0.08	1.29	3	1	3	8.1	4.6	14.3	41.3	89.5	31	34.6	281	1	0	0	.	0	.	.	.	.	.	.	.	.	.	.
230	3.2	0	22	23	1.2	71.7	4.8	31	226	113.1	6.37	91	185	89.5	20.8	110	70	0	0	0	56	0.04	1.42	1	1	2	6.7	4.99	15.1	43.8	87.8	30.2	34.4	352	0	0	0	.	0	.	.	.	.	.	.	.	.	.	.
231	3.2	0	20	30	1.4	62.9	8.4	21	186	87.1	9.65	104	175	45	24.3	100	60	0	0	0	65.4	0.07	2.45	1	1	2	4.77	4.3	12.8	37.2	86.5	29.8	34.4	208	0	0	0	.	0	.	.	.	.	.	.	.	.	.	.
232	15.4	0	22	24	1.2	72.9	5.6	62	260	169	5.93	99	164	43	25.8	120	80	0	0	0	67.7	0.05	1.44	3	1	3	5.2	4.74	15.4	43.8	92.4	32.6	35.2	239	1	0	0	.	0	.	.	.	.	.	.	.	.	.	.
233	6.5	0	25	34	1.1	80.2	5.1	23	230	132	4.96	91	239	40.3	22.9	110	80	0	0	0	66.9	0.05	1.1	1	5	2	5.8	5.01	15.9	46.3	92.3	31.6	34.3	248	0	0	1	.	0	.	.	.	.	.	.	.	.	.	.
234	6.5	0	14	15	1.2	74.5	6.1	19	176	103.6	10.78	92	135	41.4	24.5	110	70	0	0	0	63.4	0.02	2.42	1	1	2	4.78	5.37	16.6	47	87.5	31	35.4	161	0	0	0	.	0	.	.	.	.	.	.	.	.	.	.
235	15.4	0	21	21	1	91.2	5.5	14	237	152	5.13	104	107	59	24.6	120	80	0	0	0	80.6	0.07	1.3	3	3	3	5.63	5.11	14.8	45.4	88.8	29	32.6	253	1	0	1	.	0	.	.	.	.	.	.	.	.	.	.
236	6.5	0	18	19	1.1	82.3	5.5	20	137	69.8	4.52	85	106	54.7	16.8	100	60	0	0	0	54.5	0.03	0.94	3	2	2	7.33	4.69	15.3	45.6	97.1	32.6	33.6	189	1	0	1	.	0	.	.	.	.	.	.	.	.	.	.
237	3.2	0	26	15	1.1	79.6	6.3	15	182	128	8.37	90	105	41	23.3	110	60	0	0	0	75.6	0.02	1.84	3	1	2	4.7	4.86	14.7	43.8	90.1	30.2	33.6	229	1	0	0	.	0	.	.	.	.	.	.	.	.	.	.
238	6.5	1	20	31	1	91.4	5.1	17	254	175	5.89	96	87	49	23.6	110	80	0	0	0	70.6	0.02	1.38	2	1	2	3.85	4.99	14.3	42.5	85.1	28.6	33.6	203	0	0	0	.	0	.	.	.	.	.	.	.	.	.	.
239	7.7	0	22	22	1.3	68.4	4.3	31	200	110	5.61	94	123	54	22.2	110	70	0	0	0	68.8	0.02	1.29	1	1	3	4.33	4.7	14.6	42.8	91.1	31.1	34.1	205	0	0	0	.	0	.	.	.	.	.	.	.	.	.	.
240	0	0	16	16	1.2	75.1	5.1	18	281	206.9	7.36	79	153	56.8	25.7	120	80	0	0	0	76	0.05	1.42	3	1	1	5.5	4.49	14.7	42.4	94.2	32.6	34.6	331	1	0	0	.	0	.	.	.	.	.	.	.	.	.	.
241	3.2	0	19	17	1.1	82	6.1	20	237	173.7	6.05	82	87	55.5	21.6	110	60	0	0	0	62.4	0.02	1.21	3	1	2	3.7	5.07	16.4	47.8	94.1	32.3	34.2	236	1	0	0	.	0	.	.	.	.	.	.	.	.	.	.
242	0.5	0	17	17	1.1	82.9	4.8	12	212	119	5.5	89	117	62	23	120	90	0	0	1	75.4	0.04	1.2	3	2	1	5.89	5.43	16.5	49.2	90.6	30.4	33.5	267	1	0	1	.	0	.	.	.	.	.	.	.	.	.	.
243	6.5	0	15	15	0.9	103.4	5.1	13	177	104	5.66	88	128	54	22.6	120	80	0	0	0	65.3	0.02	1.22	3	3	2	5.37	5.09	16.4	45.9	90.2	32.2	35.7	208	1	0	1	.	0	.	.	.	.	.	.	.	.	.	.
244	3.2	0	22	24	1.1	82.9	5	28	195	120	8.89	89	168	35	21.6	120	70	0	0	0	64	0.07	1.93	1	1	2	5.8	4.62	14.1	40.4	87.4	30.5	34.9	225	0	0	0	.	0	.	.	.	.	.	.	.	.	.	.
245	3.2	99	15	14	1.3	68.3	6.1	14	167	83.9	7.78	100	80	67.8	18.6	100	60	0	0	0	53	0.04	1.9	3	1	2	4.4	4.69	14.7	42.8	91.3	31.4	34.4	296	1	0	0	.	0	.	.	.	.	.	.	.	.	.	.
246	0.5	0	20	28	1	91.7	5.3	23	163	85	10.21	92	124	64	23	110	70	0	0	0	69.7	0.02	2.3	3	2	1	5.66	4.97	15.2	44.4	89.3	30.6	34.2	188	1	0	1	.	0	.	.	.	.	.	.	.	.	.	.
247	15.4	0	23	28	1.1	83.1	6.7	49	255	153	6.76	84	238	47	22.9	160	120	0	0	1	66.1	0.02	1.39	3	1	3	5.75	5.54	16.6	49.1	88.6	30	33.8	234	1	0	0	.	0	.	.	.	.	.	.	.	.	.	.
248	6.5	0	20	14	1.1	79.7	6.6	69	265	161.6	5.71	106	277	50.8	19.7	170	100	0	0	1	61	0.02	1.48	3	1	2	7.1	5.23	16	46.2	88.3	30.7	34.7	293	1	0	0	.	0	.	.	.	.	.	.	.	.	.	.
249	7.7	0	26	28	1.1	82.4	6.9	31	300	200	5.23	85	115	66	22.7	110	70	0	0	0	64.8	0.06	1.09	3	1	3	8.18	5.11	14.5	44.2	86.5	28.4	32.8	241	1	0	0	.	0	.	.	.	.	.	.	.	.	.	.
250	15.4	0	29	26	1.2	71.7	6.2	42	288	165.5	3.4	86	152	76.2	25.8	120	80	0	0	0	79	0.03	0.71	3	1	3	6.7	4.44	14.5	41.4	93	32.6	35	249	1	0	0	.	0	.	.	.	.	.	.	.	.	.	.
251	3.2	0	16	18	0.9	103.7	5.2	29	210	147	6.26	101	125	51	23.4	110	60	0	0	0	57	0.06	1.55	1	1	2	7.3	5.5	15.2	46.1	83.8	27.6	33	276	0	0	0	.	0	.	.	.	.	.	.	.	.	.	.
252	6.5	0	17	34	1.1	82.1	6.2	30	168	93	8.66	100	126	45	25.4	130	90	0	0	1	77	0.05	2.12	3	1	2	5.34	4.79	15.2	44.9	93.7	31.7	33.9	173	1	0	0	.	0	.	.	.	.	.	.	.	.	.	.
253	6.5	0	30	25	1.1	83.3	5.3	21	211	130	5.89	86	73	68	27	120	80	0	0	0	79	0.02	1.24	1	1	2	4.5	4.12	12.9	38.7	93.8	31.3	33.1	234	0	0	0	.	0	0	29	20	1	92.4	5.2	16	193	112	5.05
254	0.5	0	19	28	1	92.4	6.7	22	253	159	5.77	98	149	53	24.7	110	80	0	0	0	69	0.03	1.38	1	1	1	4.19	4.81	15.6	45.3	94.2	32.4	34.4	190	0	0	0	.	0	.	.	.	.	.	.	.	.	.	.
255	0.5	0	25	30	1	92.5	4.2	10	196	127	10.29	88	140	50	22.8	120	80	0	0	0	69	0.04	2.21	2	2	1	5.2	4.77	14.4	41.8	87.4	30.1	34.4	194	0	0	1	.	0	.	.	.	.	.	.	.	.	.	.
256	15.4	0	24	31	1.2	73.9	7.5	37	257	177.4	9.67	97	109	57.4	24.2	100	70	0	0	0	80.9	0.06	2.29	2	1	3	4.2	4.47	14.7	42.5	94.9	32.9	34.6	232	0	0	0	.	0	.	.	.	.	.	.	.	.	.	.
257	6.5	0	18	19	1	93	5	17	154	70	6.17	82	63	72	23.5	110	70	0	0	0	64	0.02	1.24	3	3	2	4.4	4.92	15.8	45.7	92.8	32.1	34.6	217	1	0	1	.	0	.	.	.	.	.	.	.	.	.	.
258	0	0	23	31	1.2	75	4.7	51	195	106.4	4.92	103	105	73.9	22.7	130	90	0	0	1	65.7	0.02	1.24	1	2	1	5.52	4.98	15.3	45.2	90.8	30.7	33.8	247	0	0	1	.	0	.	.	.	.	.	.	.	.	.	.
259	0.5	0	19	19	0.9	104.4	5.6	15	165	94	9.64	83	95	62	22.3	120	80	0	0	0	83	0.04	1.96	2	1	1	5.53	5.08	16.2	46.4	91.3	31.9	34.9	201	0	0	0	.	0	.	.	.	.	.	.	.	.	.	.
260	9.7	0	21	23	1	86.9	5	21	183	102	6.49	98	71	71	20.7	100	60	0	0	0	62	0.02	1.55	2	1	2	4.4	4.53	14.8	42.4	93.5	32.6	34.9	255	0	0	0	.	0	.	.	.	.	.	.	.	.	.	.
261	0	0	19	16	1.1	83.1	5.4	10	195	136	7.71	92	82	43	22.9	100	60	0	0	0	66.9	0.02	1.73	1	2	1	6.63	5.12	15.5	46.7	91.2	30.3	33.2	308	0	0	1	.	0	.	.	.	.	.	.	.	.	.	.
262	6.5	0	17	18	1.1	82.4	5	17	182	110.2	8.55	102	134	54.5	23.3	120	80	0	0	0	70.4	0.03	2.13	3	1	2	5.49	4.5	14	41.8	92.9	31.1	33.5	227	1	0	0	.	0	.	.	.	.	.	.	.	.	.	.
263	3.2	0	19	11	1	91.6	5.7	8	178	101	7.65	86	201	47	20.6	110	70	0	0	0	54	0.02	1.61	1	1	2	3.8	4.58	13.9	40.8	89.1	30.3	34	192	0	0	0	.	0	.	.	.	.	.	.	.	.	.	.
264	3.2	0	27	16	1.1	80	7	13	159	82	7.54	84	64	54	21.7	100	70	0	0	0	62.7	0.06	1.55	3	2	2	8.9	4.64	14.8	42.7	92.1	32	34.7	194	1	0	1	.	0	.	.	.	.	.	.	.	.	.	.
265	15.4	0	27	22	1	92.1	5.7	13	155	72	5.28	79	197	43	22.5	110	70	0	0	0	69	0.02	1.02	2	2	3	3.3	4.71	15.2	43.8	92.8	32.2	34.6	211	0	0	1	.	0	.	.	.	.	.	.	.	.	.	.
266	7.7	0	17	22	1	92.9	6.6	26	267	192.5	4.14	87	158	54.2	19.8	120	80	0	0	0	53.9	0.04	0.88	3	2	3	5.06	4.87	15.1	44.6	91.6	31	33.9	257	1	0	1	.	0	.	.	.	.	.	.	.	.	.	.
267	7.7	0	14	13	1.3	66.1	5.9	9	179	96.7	9.3	96	61	70	23.3	120	80	0	0	0	69.7	0.08	2.18	3	1	3	6.07	5.08	15.8	47.4	93.3	31.1	33.3	174	1	0	0	.	0	.	.	.	.	.	.	.	.	.	.
268	0	0	20	20	1	91.7	5.5	12	216	143	6.96	95	76	50	26.4	110	80	0	0	0	65.1	0.08	1.62	1	1	1	5.35	4.7	14.4	41.7	88.6	30.7	34.6	197	0	0	0	.	0	.	.	.	.	.	.	.	.	.	.
269	3.2	0	24	31	1.1	83.1	7.9	21	177	96	8.83	100	234	35	22.3	100	60	0	0	0	75.4	0.05	2.16	3	2	2	4.58	5.39	16.9	49.9	92.6	31.4	33.9	174	1	0	1	.	0	.	.	.	.	.	.	.	.	.	.
270	15.4	0	19	25	1.3	68.5	7	33	200	127.2	7.93	94	169	49.9	26.1	120	70	0	0	0	90.2	0.08	1.82	2	2	3	4.86	4.97	15	45.1	90.7	30.2	33.3	276	0	0	1	.	0	.	.	.	.	.	.	.	.	.	.
271	3.2	0	20	18	1.1	78.5	6.2	18	167	99	4.12	80	62	60	24.5	110	80	0	0	0	74.3	0.08	0.81	.	1	2	6.95	4.94	16	45.2	91.5	32.4	35.4	306	.	0	0	.	0	0	21	16	1.2	70.6	6.5	21	178	99	4.89
272	6.5	0	19	25	1.1	81.2	3.7	48	232	147	5.11	83	195	42	25.8	110	80	0	0	0	67	0.05	1.04	3	2	2	7.38	5.02	15.4	46.6	92.8	30.7	33	261	1	0	1	.	0	.	.	.	.	.	.	.	.	.	.
273	0.5	0	25	26	1	89.9	5.1	18	175	91	9.57	86	150	36	22.2	120	80	0	0	0	63.3	0.09	2.01	1	1	1	5.71	4.87	15.3	43.9	90.1	31.4	34.9	268	0	0	0	.	0	.	.	.	.	.	.	.	.	.	.
274	6.5	0	20	21	1.3	67.9	6	26	189	104.6	5.09	93	178	61.2	22.8	110	80	0	0	0	68.3	0.06	1.16	1	3	2	6.28	5.62	16.8	49.8	88.6	29.9	33.7	197	0	0	1	.	0	.	.	.	.	.	.	.	.	.	.
275	6.5	0	24	29	1.1	81.6	5.1	24	224	124.3	5.14	76	318	51	22.1	110	70	0	0	0	66	0.08	0.95	2	1	2	5.9	5.02	16.1	47.1	93.8	32.1	34.2	217	0	0	0	.	0	.	.	.	.	.	.	.	.	.	.
276	0.5	0	24	24	1.1	79.5	5.2	15	207	121	5.85	97	203	40	22.8	100	70	0	0	0	66	0.03	1.39	3	2	1	4.9	4.62	14.5	41.2	89.2	31.4	35.2	253	1	0	1	.	0	.	.	.	.	.	.	.	.	.	.
277	15.4	0	21	26	1	92.5	6.8	23	222	118	8.14	85	181	71	27.4	110	70	0	0	0	81	0.03	1.69	3	2	3	8.07	5.3	15.9	46.2	87.3	30	34.4	302	1	0	1	.	0	.	.	.	.	.	.	.	.	.	.
278	3.2	0	24	29	1.1	81.7	6.6	46	207	138.3	11.43	87	157	66.6	23.4	120	80	0	0	0	70	0.03	2.43	3	1	2	6.8	4.93	15.6	45.1	91.4	31.6	34.6	278	1	0	0	.	0	.	.	.	.	.	.	.	.	.	.
279	0.5	0	21	26	1.1	82.9	5.9	20	166	93	4.93	79	113	46	27.2	110	70	0	0	0	78.7	0.03	0.95	3	2	1	7.1	4.82	14.7	43.8	90.9	30.5	33.6	223	1	0	1	.	0	.	.	.	.	.	.	.	.	.	.
280	3.2	0	21	26	1	92.9	5.7	16	200	139	9.82	96	103	36	21.5	120	80	0	0	0	64.4	0.03	2.3	3	2	2	4.44	5.48	12.4	39.6	72.3	22.6	31.3	252	1	0	1	.	0	.	.	.	.	.	.	.	.	.	.
281	15.4	0	24	26	1.2	69.7	6.8	35	231	134.5	9.08	78	219	50.8	26.3	120	80	0	0	0	72.6	0.05	1.73	3	1	3	5.3	5.04	15.4	45.7	90.5	30.6	33.8	286	1	0	0	.	0	0	21	22	1.3	63.3	7.6	33	263	165.5	9.8
282	9.7	0	23	26	1	89.7	3.5	33	176	118	8.87	88	87	42	25.9	110	80	0	0	0	83	0.05	1.91	3	2	2	5.4	4.7	15.2	44.1	93.8	32.4	34.6	210	1	0	1	.	0	.	.	.	.	.	.	.	.	.	.
283	6.5	0	23	28	1.1	82.9	6.1	17	160	93	9.32	94	130	43	24.3	110	70	0	0	0	86	0.06	2.14	3	2	2	4.2	4.99	13.9	41.9	83.8	27.9	33.6	232	1	0	1	.	0	.	.	.	.	.	.	.	.	.	.
284	3.2	0	20	28	1	92.5	5.8	29	213	152	8.82	91	67	63	24.3	120	70	0	0	0	72	0.04	1.96	3	2	2	6.5	4.61	14.7	44.2	95.7	31.9	33.2	231	1	0	1	.	0	.	.	.	.	.	.	.	.	.	.
285	6.5	0	21	20	1.1	77.7	6.8	23	205	142.6	7.45	90	90	54.4	25.6	120	70	0	0	0	82	0.08	1.64	2	2	2	5.4	4.54	14.6	42.2	92.8	32.2	34.6	212	0	0	1	.	0	0	24	25	1.2	70	6.8	22	235	154	5.51
286	15.4	0	20	18	1.1	82.3	6.4	23	175	123.8	5.52	99	91	41.8	23.9	140	80	0	0	1	70.6	0.04	1.34	2	1	3	6.52	4.76	14.7	44.6	93.7	30.9	33	272	0	0	0	.	0	.	.	.	.	.	.	.	.	.	.
287	6.5	0	17	17	1.2	74.5	7	22	160	96.6	9.47	72	59	54.8	25.7	110	70	0	0	0	73.3	0.02	1.67	2	3	2	4.79	4.97	15.4	42.6	85.8	30.9	36	346	0	0	1	.	0	.	.	.	.	.	.	.	.	.	.
288	0.5	0	29	32	1.3	68.4	5.8	22	200	103.9	8.81	99	217	45.5	24.3	110	70	0	0	0	72	0.02	2.13	1	3	1	5.36	5.18	15.8	43.7	84.4	30.5	36.2	167	0	0	1	.	0	.	.	.	.	.	.	.	.	.	.
289	15.4	0	17	21	1.2	73.9	6	15	184	92.6	5.77	89	67	86.1	23.1	120	60	0	0	0	71.5	0.04	1.26	1	1	3	4.48	4.68	14.4	42.7	91.2	30.8	33.7	215	0	0	0	.	0	.	.	.	.	.	.	.	.	.	.
290	3.2	0	15	16	1.1	81.4	5.8	20	157	91.5	3.51	80	87	57.1	17.6	100	60	0	0	0	50.3	0.02	0.69	3	1	2	5.7	4.67	15.7	44.8	95.8	33.6	35	222	1	0	0	.	0	.	.	.	.	.	.	.	.	.	.
291	7.7	0	22	32	1.1	83.5	5.5	33	199	132.5	7.95	63	113	59.7	22.7	110	80	0	0	0	69.6	0.03	1.22	3	1	3	6.6	4.82	15.3	43.2	89.6	31.8	35.4	253	1	0	0	.	0	.	.	.	.	.	.	.	.	.	.
292	7.7	0	29	27	1.1	81.8	7.9	18	224	166	3.76	88	117	74	19.8	110	70	0	0	0	60	0.05	0.81	3	1	3	4.8	4.69	14.9	43.2	94.2	31.8	33.7	184	1	0	0	.	0	.	.	.	.	.	.	.	.	.	.
293	0	0	19	19	1.1	78.4	6.3	15	201	123	6.45	93	109	53	22.1	110	60	0	0	0	66	0.05	1.47	1	1	1	5.82	4.98	14.9	43.1	86.6	30	34.6	271	0	0	0	.	0	.	.	.	.	.	.	.	.	.	.
294	6.5	0	22	23	1.2	73.1	5.3	20	213	127	7.38	81	225	57.4	22	130	70	0	0	0	65	0.09	1.46	1	2	2	7.4	5.12	15.9	46.2	90.2	31	34.4	188	0	0	1	.	0	.	.	.	.	.	.	.	.	.	.
295	3.2	0	21	28	1.1	82.1	5.9	14	243	154.2	9.68	97	209	56.8	22.4	130	80	0	0	0	61	0.02	2.3	3	1	2	4.85	4.75	14.5	43.9	92.4	30.5	33	239	1	0	0	.	0	.	.	.	.	.	.	.	.	.	.
296	15.4	0	23	30	1.2	71.4	6.9	46	211	126.1	7.48	86	166	63.1	24.2	140	80	0	0	1	72.5	0.06	1.57	2	1	3	3.9	4.44	14	40.8	91.8	31.4	34.2	283	0	0	0	.	0	.	.	.	.	.	.	.	.	.	.
297	15.4	0	18	21	1.3	68.3	6.4	18	179	109.8	9.13	92	142	43	24	150	120	0	0	1	70.2	0.02	2.05	3	2	3	5.24	5.27	16	44.5	84.4	30.4	36	241	1	0	1	.	0	.	.	.	.	.	.	.	.	.	.
298	7.7	0	22	31	1	90.5	5.8	20	202	166	5.52	87	70	57	25.2	110	70	0	0	0	62	0.04	1.17	3	1	3	5.52	5.4	16.5	47.2	87.4	30.6	35	218	1	0	0	.	0	.	.	.	.	.	.	.	.	.	.
299	15.4	0	25	27	1.3	68	8.4	41	200	109.3	7.8	79	293	48.5	25.3	120	80	0	0	0	83	0.08	1.51	3	2	3	8	5.01	15.8	46	91.7	31.5	34.4	205	1	0	1	.	0	.	.	.	.	.	.	.	.	.	.
300	0.5	0	19	29	1.2	75	5.3	43	208	123	5.63	83	219	41	24	130	80	0	0	0	67	0.05	1.14	3	2	1	4.68	5.03	15.8	46.1	91.7	31.4	34.3	332	1	0	1	.	0	.	.	.	.	.	.	.	.	.	.
301	6.5	0	21	27	1.1	77.6	6.1	30	218	127	4.68	78	66	67	23.6	130	80	0	0	0	65	0.02	0.89	2	2	2	7.6	4.66	15.1	43.4	92.9	32.3	34.7	311	0	0	1	.	0	.	.	.	.	.	.	.	.	.	.
302	15.4	0	21	22	1.1	82	5.6	21	190	109	8.64	91	90	59	23.3	110	80	0	0	0	68	0.02	1.92	3	2	3	6.8	4.93	15.5	44.7	90.7	31.6	34.8	271	1	0	1	.	0	.	.	.	.	.	.	.	.	.	.
303	15.4	0	20	22	1	90.5	5.5	16	197	119	4.91	95	95	53	23.3	110	80	0	0	0	72.9	0.03	1.14	1	2	3	5.8	5.1	16	47.1	92.4	31.4	34	328	0	0	1	.	0	.	.	.	.	.	.	.	.	.	.
304	15.4	0	20	22	1.2	74.6	5.2	16	199	91	6.74	95	316	52	24.1	120	80	0	0	0	70.6	0.02	1.57	1	2	3	4.6	4.89	14.5	44	90	29.7	33	238	0	0	1	.	0	.	.	.	.	.	.	.	.	.	.
305	15.4	0	29	34	1.2	72.8	5.5	31	188	115.4	3.41	81	103	53.3	26.7	120	80	0	0	0	85.4	0.02	0.68	3	1	3	6.73	4.77	15.1	42.6	89.4	31.6	35.4	339	1	0	0	.	0	.	.	.	.	.	.	.	.	.	.
306	15.4	0	21	25	1.1	83.1	6.7	51	191	118	5.93	95	168	51	24.2	130	80	0	0	0	71.6	0.09	1.38	1	2	3	5.95	5.27	15.9	46.7	88.6	30.2	34	215	0	0	1	.	0	.	.	.	.	.	.	.	.	.	.
307	0.5	0	15	16	1.1	79.1	5.3	15	136	80.1	5.41	72	95	45.6	21.6	110	70	0	0	0	73	0.03	0.95	3	2	1	5.3	4.56	14.9	42.4	93	32.6	35	205	1	0	1	.	0	.	.	.	.	.	.	.	.	.	.
308	15.4	0	29	32	1.1	83.2	6.7	31	163	98	6.28	85	68	54	22.6	100	70	0	0	0	68.5	0.06	1.3	3	2	3	5.3	4.51	15.1	42	93	33.5	36	205	1	0	1	.	0	.	.	.	.	.	.	.	.	.	.
309	6.5	0	23	30	1.2	74.9	5.5	26	193	105	5.77	83	80	61	22.7	110	70	0	0	0	64.9	0.02	1.17	2	1	2	6.36	4.53	14.3	42.5	93.8	31.6	33.6	316	0	0	0	.	0	.	.	.	.	.	.	.	.	.	.
310	0.5	0	32	26	1.3	68.1	6.9	14	194	137.1	6.53	80	75	46.7	24.2	120	70	0	0	0	83.6	0.05	1.28	3	2	1	5.36	4.81	14.7	44.5	92.5	30.6	33	219	1	0	1	.	0	.	.	.	.	.	.	.	.	.	.
311	0	0	25	27	1	92.8	7.4	19	192	120	7.19	89	101	54	22	100	60	0	0	0	62	0.02	1.56	3	1	1	8	4.72	15.1	44	93.2	31.9	34.2	245	1	0	0	.	0	.	.	.	.	.	.	.	.	.	.
312	3.2	0	18	23	1.1	83.1	5.2	11	219	136	9.15	95	188	47	22.4	120	90	0	0	1	67.7	0.02	2.12	1	1	2	4.43	5.25	16.9	49.4	94.1	32.2	34.2	213	0	0	0	.	0	.	.	.	.	.	.	.	.	.	.
313	0.5	0	23	26	1.2	70.8	6.6	55	202	102.3	9.79	86	163	48.5	21.4	100	60	0	0	0	61	0.02	2.06	1	1	1	6.56	4.63	13.8	39.8	85.9	29.9	34.8	280	0	0	0	.	0	0	39	43	1.3	64.2	6.9	92	205	104	6.99
314	0.5	0	21	19	1	91.8	5.5	12	219	155	8.53	69	163	40	19.7	110	70	0	0	0	55	0.03	1.44	3	1	1	5.97	4.82	14.5	43	89.2	30.1	33.7	268	1	0	0	.	0	.	.	.	.	.	.	.	.	.	.
315	0.5	1	23	24	1.3	68.5	6.4	28	242	170.8	7.59	87	130	49	23	110	80	0	0	0	65	0.05	1.61	3	2	1	6.1	4.38	15	43.4	99	34.3	34.6	273	1	0	1	.	0	.	.	.	.	.	.	.	.	.	.
316	0.5	0	17	16	1.2	68.5	4.5	23	176	110	7.03	93	132	36	24	130	90	0	0	1	67.7	0.04	1.6	3	1	1	7.8	4.58	15	42.7	93.1	32.7	35.2	176	1	0	0	.	0	0	29	53	1.2	68.1	5.1	51	253	177	11.34
317	6.5	0	20	19	1.1	82.4	6.4	10	169	52	8.15	95	614	26	23.3	90	60	0	0	0	67.4	0.03	1.89	3	1	2	4.7	4.43	13.7	39.3	88.6	30.8	34.8	174	1	0	0	.	0	.	.	.	.	.	.	.	.	.	.
318	6.5	0	20	21	1.1	81.7	8.9	24	174	102	5.01	93	222	44	25.7	100	60	0	0	0	71.7	0.02	1.14	3	3	2	8.82	5.3	16.1	46	86.8	30.4	35.1	224	1	0	1	.	0	.	.	.	.	.	.	.	.	.	.
319	0.5	0	22	24	1.1	82.4	4.7	28	220	138.8	8.33	74	121	67.8	22.3	110	80	0	0	0	66	0.07	1.51	3	1	1	6.43	5.12	15.8	46.1	90	30.9	34.3	235	1	0	0	.	0	.	.	.	.	.	.	.	.	.	.
320	6.5	0	17	29	1.2	74.1	5.1	24	169	65.1	7.58	98	332	45.4	23.4	130	90	0	0	1	69.2	0.02	1.82	3	1	2	5.93	4.88	15	44.3	90.8	30.7	33.9	164	1	0	0	.	0	.	.	.	.	.	.	.	.	.	.
321	6.5	0	25	25	1.4	60.4	6.2	34	192	97	4.76	92	195	40	23.1	100	60	0	0	0	72.5	0.05	1.07	2	3	2	6.19	4.73	15	41.7	88.3	31.7	35.9	306	0	0	1	.	0	.	.	.	.	.	.	.	.	.	.
322	0	0	20	19	0.9	104.4	6.1	20	202	119	7.6	82	115	59	25.6	100	60	0	0	0	75	0.02	1.52	1	1	1	5.4	4.76	15	43	90.5	31.5	34.8	270	0	0	0	.	0	.	.	.	.	.	.	.	.	.	.
323	6.5	0	25	33	1.1	82.8	6.6	49	215	133	8.59	97	169	52	25.3	120	80	0	0	0	73	0.08	2.04	3	2	2	5.07	4.33	14	40.3	93.1	32.3	34.7	241	1	0	1	.	0	.	.	.	.	.	.	.	.	.	.
324	15.4	0	24	31	0.9	103.1	6.7	43	224	132	8.59	101	120	81	23.6	110	70	0	0	0	65	0.02	2.12	3	2	3	8.9	4.76	16.1	46.4	97.6	33.8	34.6	304	1	0	1	.	0	.	.	.	.	.	.	.	.	.	.
325	7.7	0	31	31	1.1	82.4	5.6	30	279	187	7.07	93	134	70	21.5	110	80	0	0	0	69	0.06	1.61	2	2	3	4.37	5.03	15.2	44.3	88.1	30.2	34.3	234	0	0	1	.	0	.	.	.	.	.	.	.	.	.	.
326	15.4	0	22	34	1	92	5.9	76	212	125	9.63	101	116	78	22.1	140	90	0	0	1	64.5	0.02	2.38	.	1	3	3.88	5.21	17	48	92.1	32.6	35.4	198	.	0	0	.	0	.	.	.	.	.	.	.	.	.	.
327	6.5	0	24	22	1.2	75	6.9	17	198	118	4.29	91	42	83.1	18.8	100	60	0	0	0	61	0.02	0.95	1	2	2	5.74	5.26	16	45.3	86.1	30.4	35.3	249	0	0	1	.	0	.	.	.	.	.	.	.	.	.	.
328	3.2	0	21	16	1.2	68.3	5.4	27	186	114	5.79	86	83	51	20.4	100	60	0	0	0	57	0.03	1.22	2	3	2	5	3.99	12.7	37	92.5	31.7	34.2	237	0	0	1	.	0	.	.	.	.	.	.	.	.	.	.
329	7.7	0	27	23	1.2	71.8	7.1	23	212	130	4.66	93	188	37	24.9	110	80	0	0	0	71	0.02	1.06	.	2	3	5.46	4.38	13.9	39.2	89.4	31.7	35.4	267	.	0	1	.	0	.	.	.	.	.	.	.	.	.	.
330	15.4	0	19	25	1.3	67.9	5.1	20	145	87.7	6.92	95	96	47.5	21.7	110	70	0	0	0	63.5	0.07	1.61	3	1	3	5.66	5.34	15.6	47	88	29.2	33.2	187	1	0	0	.	0	.	.	.	.	.	.	.	.	.	.
331	15.4	0	23	24	1.1	82.7	4.9	15	203	110	4.99	89	98	68	22.1	110	80	0	0	0	66	0.03	1.09	1	1	3	3.8	4.74	14.3	41.9	88.4	30.1	34	226	0	0	0	.	0	.	.	.	.	.	.	.	.	.	.
332	7.7	0	25	24	1.1	81.5	6.2	42	216	125	4.63	75	247	59	22	140	90	0	0	1	66.5	0.02	0.85	3	1	3	5.5	4.97	15.2	45.2	91	30.7	33.7	201	1	0	0	.	0	.	.	.	.	.	.	.	.	.	.
333	1	1	20	22	1.1	82.9	7.5	21	209	138	8.52	92	132	39	24.4	100	60	0	0	0	69	0.05	1.92	3	1	1	6.7	4.78	15.3	44.3	92.7	32.1	34.6	278	1	0	0	.	0	.	.	.	.	.	.	.	.	.	.
334	6.5	0	22	15	1.2	74.8	6.1	12	191	128.9	6.59	74	77	49.6	24.9	100	60	0	0	0	71	0.02	1.19	3	2	2	4.9	4.76	15.4	44.4	93.1	32.3	34.6	267	1	0	1	.	0	.	.	.	.	.	.	.	.	.	.
335	0.5	0	22	29	0.9	102.4	6.8	35	175	96	6.74	119	182	49	24.9	120	80	0	0	0	63	0.07	1.96	2	5	1	6.76	4.44	13.8	39.3	88.5	31.1	35.1	316	0	0	1	.	0	.	.	.	.	.	.	.	.	.	.
336	7.7	0	24	25	1.2	72	7	21	192	117	7.26	96	121	41	22	120	80	0	0	0	62.7	0.02	1.7	2	5	3	4.9	4.81	15	43.8	90.9	31.1	34.1	262	0	0	1	.	0	.	.	.	.	.	.	.	.	.	.
337	1	0	23	34	1.2	73.5	9	18	215	142	7.53	87	202	61.5	20.4	110	70	0	0	0	61	0.03	1.6	3	1	1	6.9	4.91	15.8	45.9	93.5	32.3	34.5	231	1	0	0	.	0	.	.	.	.	.	.	.	.	.	.
338	6.5	0	20	21	1.1	80	6.2	19	188	118.5	7.02	80	183	47.8	21.3	90	50	0	0	0	60	0.02	1.37	3	1	2	6.7	4.79	15.5	43.5	90.6	32.2	35.6	218	1	0	0	.	0	.	.	.	.	.	.	.	.	.	.
339	15.4	0	25	19	1.1	79.1	5.3	41	200	124	9.15	74	134	35	23.9	110	80	0	0	0	75.8	0.05	1.66	3	2	3	6.7	4.35	14.6	42	96.5	33.6	34.8	224	1	0	1	.	0	0	32	24	1.3	64.9	6.1	51	220	136	3.45
340	0.5	0	20	25	1.2	74.9	6.1	32	188	122.2	6.72	84	132	50.4	24.3	120	70	0	0	0	77.8	0.02	1.38	1	1	1	4.11	5.25	15.8	46.3	88.2	30.1	34.1	264	0	0	0	.	0	.	.	.	.	.	.	.	.	.	.
341	3.2	0	19	22	1.3	66.6	6.1	24	209	150.2	10.07	92	166	46.3	23.6	110	70	0	0	0	66.6	0.04	2.26	3	2	2	8.2	5.17	15.5	46.1	89.2	30	33.6	263	1	0	1	.	0	.	.	.	.	.	.	.	.	.	.
342	6.5	0	16	23	1.1	80	6	25	221	119.4	9.79	104	206	43.9	23.2	110	70	0	0	0	69.5	0.09	2.49	3	1	2	5.73	4.53	14.8	42.8	94.5	32.7	34.6	250	1	0	0	.	0	.	.	.	.	.	.	.	.	.	.
343	15.4	0	21	20	1.1	80.1	6.8	20	237	137	9.13	103	208	51	20	100	60	0	0	0	64	0.02	2.3	3	1	3	6.9	4.63	14.3	41.4	89.3	31	34.7	262	1	0	0	.	0	.	.	.	.	.	.	.	.	.	.
344	9.7	0	31	28	1.1	82.1	7	16	206	109.6	7.07	86	192	46.2	23.6	140	100	0	0	1	79	0.09	1.49	2	2	2	5.83	4.98	15.8	45.5	91.4	31.7	34.7	193	0	0	1	.	0	.	.	.	.	.	.	.	.	.	.
345	3.2	0	26	34	1.1	82.8	7	26	203	116	8.08	86	107	66	24.5	100	60	0	0	0	66	0.02	1.7	3	1	2	5.7	5.1	15.5	44.5	87.1	30.5	34.9	318	1	0	0	.	0	.	.	.	.	.	.	.	.	.	.
346	3.2	0	19	24	1.1	83.3	6.2	29	171	101.1	7.12	94	107	53.3	25.4	110	70	0	0	0	72.6	0.07	1.64	2	1	2	7.9	4.66	13.5	40.6	87	29	33.4	200	0	0	0	.	0	.	.	.	.	.	.	.	.	.	.
347	15.4	0	25	23	1.1	82.6	4.4	15	158	104	8.73	100	54	50	24.6	100	60	0	0	0	69.3	0.02	2.13	3	1	3	4.93	4.85	15.2	43.5	89.7	31.3	34.9	237	1	0	0	.	0	.	.	.	.	.	.	.	.	.	.
348	0.5	0	18	24	1	92.9	4	19	184	129	5.35	85	126	39	23.9	100	70	0	0	0	62.7	0.02	1.11	2	2	1	4.47	5.35	17.4	49.6	92.7	32.5	35.1	242	0	0	1	.	0	.	.	.	.	.	.	.	.	.	.
349	0.5	0	27	34	1.1	82.7	5.8	14	168	105	7.07	90	80	48	24.4	110	70	0	0	0	72.9	0.02	1.56	1	1	1	6.22	4.81	14.9	44	91.5	31	33.9	424	0	0	0	.	0	.	.	.	.	.	.	.	.	.	.
350	15.4	0	24	21	1.1	82.8	5.7	27	189	107	10.41	81	150	44	21.6	120	80	0	0	0	67	0.08	2.06	3	1	3	6.3	4.69	14.8	44.1	93.9	31.6	33.7	223	1	0	0	.	0	.	.	.	.	.	.	.	.	.	.
351	3.2	1	23	27	1.2	75.3	6.6	18	199	113	9.79	95	165	54	21.1	130	80	0	0	0	66	0.03	2.27	2	1	2	7.47	4.77	15.7	44	92.2	32.9	35.7	258	0	0	0	.	0	.	.	.	.	.	.	.	.	.	.
352	13	0	22	22	1.2	73.9	6	21	176	118.9	6.09	86	136	47.4	23.9	110	70	0	0	0	71.6	0.03	1.28	1	1	2	5.3	5.28	16.4	47.3	89.5	31	34.6	229	0	0	0	.	0	.	.	.	.	.	.	.	.	.	.
353	7.7	0	23	33	1.2	75.2	7.5	25	193	123.6	5.3	86	100	57.8	24.7	110	70	0	0	0	73	0.04	1.11	3	2	3	5.5	4.63	15	43.2	93.2	32.4	34.7	242	1	0	1	.	0	.	.	.	.	.	.	.	.	.	.
354	15.4	0	20	20	1.2	70.9	4.4	27	192	135.6	5.8	108	134	48.9	23.9	120	70	0	0	0	65	0.02	1.53	3	2	3	5.5	4.85	15.6	44.9	92.5	32.3	34.9	295	1	0	1	.	0	.	.	.	.	.	.	.	.	.	.
355	3.2	0	19	20	1.1	79.1	5.3	13	200	118	8.07	75	148	52	25.4	110	70	0	0	0	84.1	0.02	1.48	.	2	2	6.2	4.73	14.5	43.5	91.9	30.8	33.5	203	.	0	1	.	0	0	26	36	1.3	64.9	6	19	239	150	5.89
356	6.5	0	25	32	1.1	79.3	6.1	40	246	149	7.67	98	187	62	23.4	110	60	0	0	0	70	0.02	1.84	1	2	2	4.1	4.5	13.9	40.4	89.6	30.9	34.5	238	0	0	1	.	0	.	.	.	.	.	.	.	.	.	.
357	0	0	28	20	1.1	80.7	5.5	9	200	124	9.59	87	101	53	24.2	130	80	0	0	0	75	0.02	2.04	1	1	1	4.4	4.54	14.8	42	92.5	32.5	35.1	160	0	0	0	.	0	.	.	.	.	.	.	.	.	.	.
358	3.2	0	18	19	1	91.7	5.1	10	157	81	7.58	104	76	69	22.5	110	70	0	0	0	62.7	0.02	1.93	2	2	2	3.96	4.47	14.3	43	96.2	32	33.3	185	0	0	1	.	0	.	.	.	.	.	.	.	.	.	.
359	6.5	0	17	20	1.3	63.9	6.1	25	180	110.8	8.51	84	124	36.6	24.7	130	90	0	0	1	69	0.06	1.75	3	1	2	7.14	4.58	14.8	43	93.9	32.2	34.3	169	1	0	0	.	0	0	21	27	1.3	63.5	5.5	22	169	98	5.3
360	3.2	0	20	19	1.2	74.4	5.9	17	228	157.5	8.2	88	169	46.8	24.6	100	70	0	0	0	82.3	0.02	1.76	2	1	2	3.9	5.17	15.7	45.5	87.9	30.3	34.4	211	0	0	0	.	0	.	.	.	.	.	.	.	.	.	.
361	9.7	0	17	19	1.2	75.1	5.9	13	195	147.3	9.89	92	68	52.9	25.5	100	60	0	0	0	80	0.02	2.22	1	2	2	5.1	4.71	14.3	41.7	88.4	30.5	34.4	212	0	0	1	.	0	.	.	.	.	.	.	.	.	.	.
362	15.4	0	23	16	1.3	68.4	9	28	208	133	6.64	94	113	46	23.1	120	80	0	0	0	70	0.04	1.53	1	2	3	5.62	4.88	15.2	43.4	89	31.2	35.1	315	0	0	1	.	0	.	.	.	.	.	.	.	.	.	.
363	0.5	0	24	25	1.4	60.3	8.5	21	234	156.9	6.6	82	168	55.5	23.2	100	60	0	0	0	72	0.08	1.32	3	1	1	5.6	4.83	15.8	45.4	93.8	32.6	34.7	255	1	0	0	.	0	0	21	36	1.2	71.4	7.1	23	220	137	11.36
364	3.2	0	20	29	1.3	67.6	7.2	34	164	86.4	9.61	97	159	41	24.8	130	80	0	0	0	77.8	0.05	2.28	3	3	2	5.12	4.85	15	42.4	87.4	30.9	35.4	168	1	0	1	.	0	.	.	.	.	.	.	.	.	.	.
365	7.7	0	23	21	1	91.4	5	20	232	156	9.35	96	119	47	25	110	70	0	0	0	68.1	0.06	2.19	2	2	3	4.78	4.56	14.7	42.3	92.8	32.2	34.8	222	0	0	1	.	0	.	.	.	.	.	.	.	.	.	.
366	15.4	0	26	25	1.1	81.6	5.7	24	207	127	5.88	83	74	50	25.2	130	90	0	0	1	72	0.09	1.19	3	1	3	9	4.86	15.3	44.4	91.4	31.4	34.4	266	1	0	0	.	0	.	.	.	.	.	.	.	.	.	.
367	9.7	0	24	23	1	91.8	5.9	25	112	40	9.12	80	109	42	23.5	110	80	0	0	0	78	0.05	1.78	3	2	2	4.7	4.73	14.8	42	88.7	31.2	35.2	318	1	0	1	.	0	.	.	.	.	.	.	.	.	.	.
368	6.5	0	25	29	1.3	65.4	5.9	21	243	131.5	10.98	84	326	49.3	23.4	120	80	0	0	0	63	0.05	2.25	2	1	2	4.3	6.34	13.8	41.7	65.8	21.7	33	258	0	0	0	.	0	.	.	.	.	.	.	.	.	.	.
369	15.4	0	25	31	1.1	79.2	5.3	27	219	132	8.38	88	164	52	22.5	100	60	0	0	0	65	0.02	1.8	1	1	3	5	4.52	14.2	40.6	89.9	31.4	34.9	201	0	0	0	.	0	.	.	.	.	.	.	.	.	.	.
370	6.5	0	21	27	1.3	64.4	3.6	22	222	126.6	6.77	103	195	42.8	23.5	110	70	0	0	0	69.4	0.06	1.7	2	2	2	7.24	4.84	14.2	40.9	84.5	29.4	34.8	310	0	0	1	.	0	0	40	74	1.2	70.2	3.2	30	216	129	6.32
371	3.2	0	27	22	1.1	80.8	6.9	31	220	150	9.58	82	151	44	24.7	110	70	0	0	0	69	0.03	1.92	1	1	2	5.4	4.82	15.8	44.7	92.7	32.8	35.3	288	0	0	0	.	0	.	.	.	.	.	.	.	.	.	.
372	0.5	0	21	25	1	92	7.1	15	189	116	9.66	100	175	42	27.2	110	60	0	0	0	73.2	0.02	2.36	3	2	1	7.43	5.07	16.7	46.1	90.9	32.9	36.2	215	1	0	1	.	0	.	.	.	.	.	.	.	.	.	.
373	7.7	0	24	20	1.1	80.5	6	35	221	139	9.18	85	132	56	20.8	120	80	0	0	0	67.4	0.04	1.91	3	1	3	5.98	4.66	15.5	44.1	94.6	33.2	35.1	244	1	0	0	.	0	.	.	.	.	.	.	.	.	.	.
374	15.4	0	16	12	1	92.2	6.5	22	195	111	6.71	97	94	72	24.4	110	80	0	0	0	65.5	0.02	1.59	3	1	3	6.87	4.73	14.7	44.1	93.2	31.1	33.3	335	1	0	0	.	0	.	.	.	.	.	.	.	.	.	.
375	15.4	0	18	14	1.1	76.4	5.1	12	233	142	8.26	80	131	56	22.8	130	90	0	0	1	73.2	0.07	1.62	3	1	3	5.5	4.34	14	42.1	96.9	32.3	33	242	1	0	0	.	0	0	18	16	1.2	68.8	5.7	16	247	145	6.26
376	6.5	0	24	26	1.1	82.3	5.1	19	222	67.9	8.62	109	857	34.1	21.1	110	60	0	0	0	70	0.06	2.3	3	1	2	6.8	4.6	14.6	42.2	91.7	31.8	34.7	282	1	0	0	.	0	.	.	.	.	.	.	.	.	.	.
377	6.5	0	23	28	1.1	80.1	5.6	37	227	145	7.98	102	151	57	25.3	100	70	0	0	0	68.8	0.08	1.99	3	2	2	5.02	4.79	15.2	43.9	91.5	31.7	34.7	257	1	0	1	.	0	.	.	.	.	.	.	.	.	.	.
378	15.4	0	22	15	1.3	68.6	6.5	13	222	131	7.74	83	78	66	23.7	130	90	0	0	1	67	0.02	1.57	1	2	3	4.2	5.33	16.2	47.1	88.3	30.4	34.4	252	0	0	1	.	0	.	.	.	.	.	.	.	.	.	.
379	0.5	0	26	27	1.1	82.8	6.9	20	153	97	10.81	87	84	40	23.8	120	70	0	0	0	64.1	0.02	2.3	3	1	1	7.47	4.58	14.2	41.2	89.9	30.9	34.4	230	1	0	0	.	0	.	.	.	.	.	.	.	.	.	.
380	0	0	22	21	1	91.9	6.2	28	243	153	4.79	81	197	51	20.4	100	60	0	0	0	55	0.03	0.95	1	2	1	7.8	4.39	15	43.6	99.3	34.2	34.5	182	0	0	1	.	0	.	.	.	.	.	.	.	.	.	.
381	3.2	0	21	16	1.1	83	7.1	15	191	104.8	8.01	77	95	61.2	21.9	100	70	0	0	0	74	0.02	1.51	2	2	2	4.5	4.94	15.1	44.3	89.5	30.6	34.2	235	0	0	1	.	0	.	.	.	.	.	.	.	.	.	.
382	0.5	0	20	14	1.2	73.2	6.6	18	267	145	6.61	92	340	48.8	23.6	100	70	0	0	0	73.2	0.04	1.49	1	1	1	7.8	5.2	15.2	44.7	85.8	29.1	33.9	275	0	0	0	.	0	.	.	.	.	.	.	.	.	.	.
383	15.4	0	33	25	1	92.8	6	26	173	99	6.81	86	139	51	25.1	160	100	0	0	1	70	0.08	1.43	3	2	3	6.3	5.24	16.9	48.1	91.8	32.3	35.2	206	1	0	1	.	0	.	.	.	.	.	.	.	.	.	.
384	3.2	0	22	23	1	92.9	6.3	23	165	61	6.56	74	132	53	21.3	120	80	0	0	0	58	0.08	1.19	3	5	2	4.6	4.89	14.8	42.1	86.1	30.2	35.1	238	1	0	1	.	0	.	.	.	.	.	.	.	.	.	.
385	0	0	23	18	1	90.8	5.3	13	159	92.9	3.06	87	59	59.7	22.1	100	60	0	0	0	60.8	0.02	0.65	1	2	1	5.1	5.04	15.4	44.3	87.7	30.6	34.8	206	0	0	1	.	0	.	.	.	.	.	.	.	.	.	.
386	0.5	1	20	22	1	91.9	4.8	15	214	145.5	5.42	95	84	52.1	22.2	140	90	0	0	1	66.5	0.08	1.26	2	2	1	3.61	4.84	15.4	43.1	89	31.8	35.7	356	0	0	1	.	0	.	.	.	.	.	.	.	.	.	.
387	13	0	23	24	1.1	78.1	5.7	19	225	162	4.41	93	98	53	23.9	100	70	0	0	0	65.9	0.02	1	2	3	2	5.33	4.49	14.4	41.3	92.2	32.1	34.8	243	0	0	1	.	0	0	33	37	1.1	77.6	7.2	25	265	171	7.57
388	3.2	0	21	26	1	86.8	5.1	17	193	116	8.25	85	153	46	23.8	130	90	0	0	1	68	0.03	1.71	2	2	2	4.62	4.94	15.3	43.8	88.7	31	34.9	266	0	0	1	.	0	0	18	19	1.1	77.6	6.4	19	198	129	9.41
389	15.4	0	22	17	1	90.6	6.2	39	151	76	9.1	101	142	55	22.2	120	90	0	0	1	64.1	0.02	2.25	3	2	3	5.5	4.83	15.4	44.2	91.4	31.8	34.7	257	1	0	1	.	0	.	.	.	.	.	.	.	.	.	.
390	15.4	0	24	26	1.2	71	6.2	27	226	125.7	9.09	90	199	56.4	23.8	110	70	0	0	0	68	0.05	2	1	2	3	4.89	4.88	15.4	46.5	95.3	31.6	33.1	194	0	0	1	.	0	0	31	27	1.2	70.6	6.4	29	203	129	6.33
391	15.4	0	34	30	1.1	82.7	6.4	54	242	135	9.8	92	271	48	21.5	130	70	0	0	0	60	0.08	2.2	1	2	3	6.01	4.57	14	40.3	88.3	30.7	34.7	230	0	0	1	.	0	.	.	.	.	.	.	.	.	.	.
392	15.4	0	21	18	1	86.6	5.6	55	198	126.5	8.77	98	134	42.3	24.4	130	80	0	0	0	73	0.04	2.1	2	2	3	4.2	4.84	14.5	41.8	86.2	30	34.8	231	0	0	1	.	0	.	.	.	.	.	.	.	.	.	.
393	15.4	0	23	25	1.1	79.7	5.5	25	160	99	8.68	96	94	43	27.5	110	70	0	0	0	73.9	0.06	2.04	2	2	3	4.6	4.8	15.6	45.1	93.9	32.4	34.5	241	0	0	1	.	0	.	.	.	.	.	.	.	.	.	.
394	3.2	0	18	21	1.1	79.9	6.1	17	205	126	6.05	94	76	61	19.8	90	60	0	0	0	52	0.02	1.39	3	1	2	6.37	4.49	14.1	40.8	90.9	31.4	34.6	315	1	0	0	.	0	.	.	.	.	.	.	.	.	.	.
395	15.4	0	16	24	1	92.7	5.9	26	186	122.6	5.46	82	170	42.4	29.4	100	70	0	0	0	84	0.05	1.09	3	2	3	5.3	4.35	12.8	38	87.3	29.5	33.7	324	1	0	1	.	0	.	.	.	.	.	.	.	.	.	.
396	0.5	0	29	30	1	87.8	5.8	34	175	94.4	4.97	81	173	49.9	25.1	110	70	0	0	0	66.8	0.05	0.98	3	2	1	5.71	4.74	15.4	43.8	92.3	32.5	35.2	205	1	0	1	.	0	0	27	24	1	87.5	6.7	21	160	83	5.11
397	6.5	0	32	31	1	87.6	5	27	210	134	4.2	87	120	53	24.8	110	70	0	0	0	74.1	0.02	0.89	3	2	2	4.65	4.79	15.7	44.1	92.1	32.8	35.6	213	1	0	1	.	0	0	25	15	1	87.1	5.4	24	222	134	4.28
398	15.4	0	27	15	1.1	78.8	5.9	22	167	87.7	5.19	76	140	60.1	23.9	120	80	0	0	0	70	0.02	0.96	3	2	3	5.8	4.84	15.9	46.3	95.6	32.8	34.2	228	1	0	1	.	0	0	26	25	1.2	70.8	7	30	182	114	7.23
399	6.5	0	20	17	1	92.5	5.6	17	203	133	9.06	86	92	50	22.5	110	60	0	0	0	64.3	0.02	1.9	3	1	2	3.9	4.42	14	41.9	94.7	31.8	33.5	263	1	0	0	.	0	.	.	.	.	.	.	.	.	.	.
400	15.4	0	18	18	1.2	75.2	7.6	14	184	93.9	4.76	79	225	55.3	22	110	70	0	0	0	73	0.02	0.92	3	2	3	6.9	4.56	15	42.8	93.9	33	35.1	327	1	0	1	.	0	.	.	.	.	.	.	.	.	.	.
401	15.4	0	17	24	1	87.1	6.1	30	120	49	6.63	88	132	33	20.7	110	80	0	0	0	63.4	0.05	1.43	3	2	3	4.83	5.3	16.8	49.1	92.6	31.7	34.2	308	1	0	1	.	0	0	23	33	1.2	70.3	6.2	22	213	70	8.23
402	6.5	0	22	23	1.1	82.2	5.6	18	164	102	10.11	73	99	50	21.8	120	70	0	0	0	70	0.04	1.8	3	2	2	5.4	5.1	15.7	45	88.1	30.8	34.9	230	1	0	1	.	0	.	.	.	.	.	.	.	.	.	.
403	15.4	0	21	20	1.2	71	6.7	62	187	107	8.4	109	201	40	22.7	120	80	0	0	0	68.6	0.02	2.24	2	1	3	6.98	5.2	15.4	46.9	90.2	29.6	32.8	289	0	0	0	.	0	.	.	.	.	.	.	.	.	.	.
404	15.4	0	22	19	1.1	78.9	5.1	33	209	138.5	4.41	84	102	46.9	24.1	120	80	0	0	0	72	0.04	0.91	2	1	3	6	4.64	15.4	43.9	94.4	33.2	35.1	186	0	0	0	.	0	0	23	24	1.1	78.5	5.4	25	214	138	7.73
405	3.2	0	18	12	1	92.9	6.2	13	171	119	6.35	86	79	36	21.9	100	60	0	0	0	59	0.02	1.33	1	1	2	4.32	4.69	14	42.9	91.5	29.9	32.6	243	0	0	0	.	0	.	.	.	.	.	.	.	.	.	.
406	15.4	0	17	16	1.3	67.2	7.7	14	187	103.7	8.83	86	186	43.5	26	110	70	0	0	0	76	0.03	1.86	3	1	3	7.3	4.75	15.5	44.5	93.8	32.7	34.9	138	1	0	0	.	0	.	.	.	.	.	.	.	.	.	.
407	13	0	19	28	1	86.6	4.8	31	218	148	7.67	88	102	48	26	120	80	0	0	0	76	0.08	1.65	3	2	2	6.19	4.55	14.9	44.5	97.8	32.7	33.5	271	1	0	1	.	0	0	50	108	1	86.4	6.2	49	256	167	8.91
408	0.5	0	24	15	1.3	68.5	5.2	12	195	111.8	6.89	109	109	67.8	21.9	110	70	0	0	0	66.2	0.05	1.84	1	2	1	7.19	5.11	15.4	47.4	92.8	30.1	32.5	305	0	0	1	.	0	.	.	.	.	.	.	.	.	.	.
409	0.5	0	21	18	1	87.7	4.1	23	175	103.5	5.18	83	141	43.8	26	120	90	0	0	1	70	0.06	1.05	1	1	1	6.7	5.36	15.3	44.9	83.7	28.6	34.1	277	0	0	0	.	0	0	21	19	1.1	78.2	4.1	19	152	99	10.45
410	15.4	0	25	18	1	88.5	6.2	15	222	165	4.35	77	86	46	26	100	70	0	0	0	77	0.08	0.82	3	3	3	5.65	4.84	14.8	43.3	89.5	30.6	34.2	226	1	0	1	.	0	.	.	.	.	.	.	.	.	.	.
411	6.5	0	24	30	1.2	68.8	7.3	28	205	107	8.31	97	335	41	24.8	120	90	0	0	1	72.5	0.04	1.97	1	1	2	6.2	5.26	16.2	47.7	90.6	30.9	34	215	0	0	0	.	0	0	21	24	1.3	62.5	7.2	15	192	101	3.52
412	3.2	0	23	27	1.3	66.5	5.1	25	165	101	8.02	96	139	45	22.9	110	80	0	0	0	70	0.05	1.88	3	1	2	6.76	5.33	16.1	47.3	88.7	30.2	34	180	1	0	0	.	0	.	.	.	.	.	.	.	.	.	.
413	0.5	0	25	24	1	88.9	5.8	20	209	129	9.65	85	78	54	20.7	110	70	0	0	0	65	0.05	2.01	3	1	1	6.4	5.03	14.7	43	85.4	29.2	34.2	197	1	0	0	.	0	.	.	.	.	.	.	.	.	.	.
414	0.5	0	20	18	1.2	70	6.4	21	218	160.5	8.47	90	229	50.5	25.4	120	80	0	0	0	75	0.03	1.86	1	2	1	4.9	4.83	15.2	43.8	90.6	31.4	34.7	224	0	0	1	.	0	0	39	39	1.2	69.6	5.8	19	222	137	6.45
415	3.2	0	21	24	1.2	75.2	6.6	21	147	86	6.45	90	98	45	22.8	120	80	0	0	0	68.2	0.06	1.42	1	3	2	4	4.7	14.9	43.6	92.8	31.7	34.2	221	0	0	1	.	0	0	35	38	1.2	74.8	5.5	24	182	108	7.57
416	6.5	0	20	16	1.2	70.8	8.1	32	187	108.6	8.06	95	146	55.7	24.4	110	70	0	0	0	68.8	0.05	1.87	2	3	2	6.4	4.86	14.6	42.6	87.5	30.1	34.4	208	0	0	1	.	0	0	22	21	1.2	70.6	9	26	204	121	5.01
417	15.4	0	24	24	1.1	80.5	5.7	19	182	115.1	9.55	68	79	64.6	26.5	110	70	0	0	0	93.6	0.05	1.59	3	1	3	6.1	4.61	14.3	40.7	88.1	31.1	35.2	285	1	0	0	.	0	.	.	.	.	.	.	.	.	.	.
418	15.4	0	18	21	1.1	79	6.5	34	142	56.5	9.57	89	245	45.7	24.1	120	80	0	0	0	78	0.02	2.08	2	2	3	4.8	4.45	14.4	41.4	92.9	32.4	34.8	200	0	0	1	.	0	0	27	34	1.2	71	6.6	42	155	65	12.36
419	6.5	0	17	14	1.1	79.5	5.5	20	216	149.1	7.1	85	165	44.7	24.2	110	70	0	0	0	75	0.03	1.48	1	1	2	5.3	4.37	13.4	38.7	88.5	30.6	34.6	272	0	0	0	.	0	.	.	.	.	.	.	.	.	.	.
420	9.7	0	22	29	1	88	5.7	12	183	115	5.03	94	112	47	26.3	120	80	0	0	0	91	0.06	1.16	3	4	2	5.52	4.89	16.1	46.1	94.3	32.9	34.9	225	1	0	1	.	0	0	18	20	1.3	64.6	6.9	20	210	119	8.82
421	0.5	0	25	28	1.2	67.6	3.5	17	192	120.9	7.45	75	131	53.1	25.3	100	60	0	0	0	73	0.03	1.37	1	3	1	6.9	4.5	15.1	43.5	96.5	33.6	34.8	230	0	0	1	.	0	0	23	17	1.3	61.4	5	18	215	134	8.35
422	7.7	0	25	26	1.2	69.6	6.1	25	257	146	4.31	89	277	40	23.2	120	70	0	0	0	64	0.04	0.94	3	1	3	6.2	5.17	16.4	47.8	92.4	31.8	34.4	198	1	0	0	.	0	0	20	15	1.4	58	5.6	19	248	124	3.52
423	15.4	0	22	29	1.3	64.6	4.1	29	248	158	5.01	94	110	79	22.1	130	80	0	0	0	68.4	0.04	1.15	1	2	3	5.01	4.93	15.3	45.4	92	31	33.7	224	0	0	1	.	0	0	21	27	1.2	70.5	4.2	24	238	138	5.27
424	15.4	0	23	28	0.9	98.4	4.2	31	204	128.9	5.44	86	179	46.1	23.7	120	80	0	0	0	71	0.02	1.14	3	2	3	6.6	4.86	15.8	45.7	93.9	32.5	34.6	254	1	0	1	.	0	0	21	28	0.9	97.9	4.6	28	212	139	4.03
425	15.4	0	22	20	1.2	74.3	6.9	26	162	101.6	8.65	76	61	59.2	24.7	110	70	0	0	0	79	0.05	1.61	3	.	.	6.7	4.89	14.6	42.5	86.8	29.8	34.3	214	1	.	.	.	0	.	.	.	.	.	.	.	.	.	.
426	0.5	0	19	16	1.2	72	6.5	15	222	122	5.03	83	214	41	23.1	110	70	0	0	0	75	0.05	1.02	3	1	1	4.5	4.73	14.6	41.6	87.8	30.7	35	204	1	0	0	.	0	.	.	.	.	.	.	.	.	.	.
427	0	0	28	24	1.2	72.1	6.9	15	188	115	9.78	95	127	40	23.8	110	80	0	0	0	75.3	0.06	2.27	3	2	1	6.51	5.01	15.9	44.3	88.3	31.8	36	291	1	0	1	.	0	.	.	.	.	.	.	.	.	.	.
428	3.2	0	21	14	1.1	78.9	6.9	13	179	102	9.56	91	116	47	22.2	120	80	0	0	0	62	0.04	2.13	1	2	2	4.65	5.13	16.6	47.2	92	32.4	35.2	133	0	0	1	.	0	0	28	23	1.1	78.5	5.2	16	148	91	11.26
429	3.2	0	16	15	1	87.8	5.9	16	204	130	4.36	83	57	63	19.1	100	60	0	0	0	56.6	0.02	0.88	3	2	2	3.9	4.79	14.8	43.1	89.9	30.8	34.2	247	1	0	1	.	0	0	15	21	1.1	78.3	5.7	14	230	153	6.2
430	6.5	0	24	19	1.1	79.7	5.3	22	218	131.9	6.41	90	249	42.9	20.8	100	70	0	0	0	68.8	0.03	1.41	3	1	2	4.91	5.1	16	45.4	88.9	31.4	35.3	256	1	0	0	.	0	.	.	.	.	.	.	.	.	.	.
431	0.5	0	18	11	1	87.5	7.3	14	174	88.6	7.98	80	130	63	19.7	110	70	0	0	0	60.9	0.02	1.56	3	1	1	7.3	4.63	15.1	43.7	94.3	32.7	34.7	235	1	0	0	.	0	0	16	20	0.8	112.5	5.7	13	136	56	5.67
432	15.4	0	18	27	1.2	69.2	6.7	20	201	110	10.04	97	263	40.1	23.8	120	80	0	0	0	72	0.05	2.38	3	2	3	4.6	4.97	16.2	46.2	92.9	32.6	35.1	254	1	0	1	.	0	0	26	30	1.2	69	7.1	18	225	127	7.53
433	0	0	38	29	1.2	71.3	6.9	28	236	150	6.44	95	133	49	24	100	60	0	0	0	66	0.04	1.5	1	1	1	6.1	5.18	15.3	44.4	85.6	29.6	34.6	310	0	0	0	.	0	.	.	.	.	.	.	.	.	.	.
434	0	0	19	23	1.3	65.5	5.8	24	204	133	6.66	109	146	47	22.5	160	110	0	0	1	75.2	0.02	1.77	3	2	1	5.95	4.71	15.4	44.2	93.8	32.7	34.8	226	1	0	1	.	0	.	.	.	.	.	.	.	.	.	.
435	15.4	0	18	20	1.2	71.7	6.1	21	200	122.5	9.53	92	297	58	24.2	120	80	0	0	0	81	0.03	2.14	1	2	3	5.1	5.09	15.5	44.2	86.7	30.4	35	279	0	0	1	.	0	.	.	.	.	.	.	.	.	.	.
436	6.5	0	18	16	1.1	78.1	6	18	176	122.5	4.16	96	85	53	20.8	100	70	0	0	0	60	0.03	0.98	3	3	2	5.4	4.51	14.9	42.6	94.5	33.1	35	174	1	0	1	.	0	0	28	27	1.2	70.3	5.8	26	209	128	5.13
437	6.5	0	21	25	1.1	81.1	4	21	188	128.3	4.48	87	62	53.7	23.2	130	80	0	0	0	77	0.05	0.95	3	1	2	5	4.32	14.4	41.9	97.1	33.3	34.3	193	1	0	0	.	0	.	.	.	.	.	.	.	.	.	.
438	15.4	0	20	32	1.3	67.4	6.3	266	202	134.4	9.56	91	169	42.9	29.7	110	70	0	0	0	90	0.06	2.13	1	1	3	5.9	4.68	14.5	42.4	90.6	31	34.2	245	0	0	0	.	0	.	.	.	.	.	.	.	.	.	.
439	9.7	0	22	31	1.1	77.5	6.6	60	192	117.6	10.17	83	218	38	24.3	100	60	0	0	0	78	0.04	2.06	3	1	2	5.46	4.6	14.9	45	97.8	32.4	33.1	169	1	0	0	.	0	0	23	30	1.1	77.2	6.1	67	218	134	5.6
440	0.5	0	18	16	1.1	82.8	4.1	16	145	72.2	7.19	99	156	45	22.5	100	60	0	0	0	61.3	0.02	1.74	2	1	1	5.08	5.39	17.2	50.2	93.1	31.9	34.3	340	0	0	0	.	0	.	.	.	.	.	.	.	.	.	.
441	15.4	0	21	20	1.1	79.4	4.1	13	213	121	10.48	92	115	52	27.5	120	80	0	0	0	77.6	0.05	2.36	3	1	3	7.03	4.85	14.8	44.8	92.4	30.5	33	213	1	0	0	.	0	.	.	.	.	.	.	.	.	.	.
442	7.7	0	18	14	1.4	62.8	6.8	15	245	168	5.2	86	97	66.5	20.5	130	90	0	0	1	60.7	0.07	1.09	3	1	3	6.01	4.89	15.4	45.4	92.8	31.5	33.9	313	1	0	0	.	0	.	.	.	.	.	.	.	.	.	.
443	18	0	19	22	1.2	69.3	7.2	47	168	91.3	6.78	103	213	52.9	24.8	140	90	0	0	1	69.9	0.03	1.71	2	1	4	4.21	5.39	16.6	48.7	90.4	30.8	34.1	213	0	0	0	.	0	0	25	29	1	85.3	6.9	42	190	112	4.86
444	0.5	0	20	19	1.2	70.2	5.9	39	241	155	5.06	94	201	50	21.7	130	90	0	0	1	64.1	0.07	1.16	3	1	1	4.82	4.95	15.5	45.5	91.9	31.3	34.1	191	1	0	0	.	0	0	25	21	1.1	77.5	5.4	42	222	139	7.96
445	0.5	0	15	14	1.3	64.5	8.2	20	208	133.9	6.11	84	158	48.8	20.9	110	60	0	0	0	60.3	0.03	1.25	1	1	1	4.9	4.21	13.6	39.6	94	32.4	34.4	154	0	0	0	.	0	0	29	22	1.3	64.1	8.1	21	236	152	3.54
446	0.5	0	21	23	1.1	78	5.2	18	185	118	6.93	88	107	53	20.5	110	70	0	0	0	68	0.02	1.49	1	2	1	5.1	4.43	14.6	42.3	95.5	32.9	34.5	192	0	0	1	.	0	0	19	17	1.1	77.6	5.2	15	181	108	6.65
447	2.1	0	24	32	1.2	72.3	5.3	29	220	136	6.9	89	191	44	26.6	120	80	0	0	0	83.2	0.05	1.5	3	1	1	7.86	5.28	15.9	47.6	90.1	30	33.3	306	1	0	0	.	0	.	.	.	.	.	.	.	.	.	.
448	3.2	0	20	19	1	92.8	5.7	17	262	173	5.22	86	100	53	23.2	120	80	0	0	0	70.3	0.02	1.1	1	1	2	6.66	5.05	15.2	46.1	91.3	30.1	33	340	0	0	0	.	0	.	.	.	.	.	.	.	.	.	.
449	1	99	15	11	1.1	83	4	13	171	92.3	4.69	93	42	60.8	23.2	100	60	0	0	0	67.7	0.02	1.07	2	1	1	3.5	4.15	12.7	38.2	92	30.6	33.2	303	0	0	0	.	0	.	.	.	.	.	.	.	.	.	.
450	0.5	0	22	29	1.1	82.9	5.6	19	169	103	8.88	92	65	41	23.7	130	80	0	0	0	73.4	0.02	2	1	2	1	7.3	4.79	15.4	43.8	91.5	32.1	35.1	297	0	0	1	.	0	.	.	.	.	.	.	.	.	.	.
451	6.5	0	26	34	1	88.8	5.2	27	201	106	6	101	222	43	24.3	120	80	0	0	0	73.6	0.02	1.48	1	4	2	5.23	5.13	14	41.7	81.2	27.4	33.7	213	0	0	1	.	0	.	.	.	.	.	.	.	.	.	.
452	3.2	0	19	21	1.1	83.1	5.5	27	223	137	3.71	79	41	59	25.3	100	60	0	0	0	72.3	0.02	0.72	3	1	2	8.11	5.16	15.5	44.5	86.2	30	34.8	223	1	0	0	.	0	.	.	.	.	.	.	.	.	.	.
453	9.7	0	17	16	1.2	73.6	5.7	15	163	74.1	5.19	88	196	44.8	27.3	120	80	0	0	0	85.4	0.02	1.12	2	2	2	6.05	4.79	15	43.6	91	31.3	34.4	220	0	0	1	.	0	.	.	.	.	.	.	.	.	.	.
454	0.5	0	16	18	0.9	97.7	5.2	25	153	93	5.96	106	49	55	20.7	100	60	0	0	0	63.5	0.02	1.54	3	1	1	8.35	4.15	13.5	41.4	99.8	32.5	32.6	287	1	0	0	.	0	0	20	23	1	86.3	5.5	25	156	95	5.71
455	18	0	25	30	1.3	62.7	4.7	27	220	122	5.83	91	113	63	23.1	110	80	0	0	0	66	0.02	1.3	2	2	4	4.31	4.3	14.9	43.5	101.2	34.7	34.3	334	0	0	1	.	0	0	27	31	1.2	68.5	6.2	31	214	124	6.36
456	15.4	0	21	16	1.1	82.4	6.6	24	206	125.2	3.55	70	150	59.6	21	110	70	0	0	0	63	0.02	0.61	3	1	3	7.05	5.26	16.4	47.9	91.1	31.2	34.2	215	1	0	0	.	0	.	.	.	.	.	.	.	.	.	.
457	3.2	0	23	23	1.4	58.8	6.7	20	191	123.6	8.23	84	144	45.6	25	120	70	0	0	0	64.9	0.08	1.69	3	3	2	4.96	4.95	15.7	44.8	90.5	31.7	35	236	1	0	1	.	0	0	22	24	1.2	70	6	16	188	120	5.27
458	0	1	20	31	0.8	113.6	3.6	35	188	122	6.58	101	136	35	22.9	130	80	0	0	0	60	0.05	1.62	1	2	1	4.66	5.21	16.4	46.7	89.6	31.5	35.1	232	0	0	1	.	0	1	19	26	1	87.5	3.8	32	209	127	4.92
459	6.5	0	18	24	1.4	62.6	8	18	240	137	4.3	100	100	69	23.3	110	70	0	0	0	71.5	0.08	1.05	1	1	2	5.94	5	14.4	43.4	86.8	28.8	33.2	216	0	0	0	.	0	.	.	.	.	.	.	.	.	.	.
460	0	0	24	29	1.2	73.2	5.4	14	178	109.7	6.71	96	97	50	25.4	110	80	0	0	0	73.4	0.06	1.57	1	4	1	5.34	4.75	14.7	43.9	92.4	30.9	33.5	232	0	0	1	.	0	.	.	.	.	.	.	.	.	.	.
461	0.5	0	19	20	1.3	68.4	8.8	14	239	133.3	5.02	95	127	59.3	23.4	110	70	0	0	0	70.7	0.07	1.17	1	1	1	5.79	5.05	15.1	44.2	87.5	29.9	34.2	237	0	0	0	.	0	.	.	.	.	.	.	.	.	.	.
462	6.5	0	23	29	1.1	82.5	4.8	25	198	96	5.84	99	296	58	24.3	120	80	0	0	0	69.4	0.02	1.41	3	2	2	6.6	5.03	15.6	46.4	92.2	31	33.6	234	1	0	1	.	0	.	.	.	.	.	.	.	.	.	.
463	6.5	0	20	14	1.3	68.3	7.7	26	169	110	9.58	95	128	37	23.6	110	80	0	0	0	66.5	0.02	2.22	1	1	2	4.81	4.58	13.6	41.8	91.3	29.7	32.5	251	0	0	0	.	0	.	.	.	.	.	.	.	.	.	.
464	6.5	0	17	21	1.2	74.9	6.1	20	203	115.6	6.04	90	137	54.3	22	100	60	0	0	0	65.2	0.07	1.33	3	1	2	5.69	5.08	16	48.1	94.7	31.5	33.3	190	1	0	0	.	0	.	.	.	.	.	.	.	.	.	.
465	6.5	0	19	20	1	92.3	5.8	20	157	96	9.49	87	83	49	22.6	90	60	0	0	0	59.2	0.02	2.02	3	1	2	4.28	5.01	15.4	45.8	91.4	30.7	33.6	229	1	0	0	.	0	.	.	.	.	.	.	.	.	.	.
466	9.7	0	21	23	1	92.1	5.9	23	183	118	9.27	88	116	56	23.1	120	70	0	0	0	70.6	0.03	1.99	3	1	2	5.01	5.03	15.7	45.5	90.5	31.2	34.5	231	1	0	0	.	0	.	.	.	.	.	.	.	.	.	.
467	3.2	0	21	20	1.2	74.9	6.2	10	221	153.3	3.79	90	60	54	19.5	120	80	0	0	0	59.6	0.02	0.83	1	2	2	4.88	4.78	15	44.3	92.7	31.4	33.9	247	0	0	1	.	0	.	.	.	.	.	.	.	.	.	.
468	6.5	0	16	11	1.1	83.1	4.6	14	160	63	6.25	101	122	67	19.9	130	90	0	0	1	58.2	0.02	1.54	1	1	2	5.6	5.12	15.6	45.7	89.3	30.5	34.1	215	0	0	0	.	0	.	.	.	.	.	.	.	.	.	.
469	0	0	22	31	1	92.3	5.8	28	149	81	6.14	97	66	55	20.2	120	80	0	0	0	57.8	0.03	1.46	3	2	1	5.48	4.92	15.1	43.1	87.6	30.7	35	259	1	0	1	.	0	.	.	.	.	.	.	.	.	.	.
470	3.2	0	15	12	1.3	68.4	5.6	14	160	86	4.34	98	78	48	20.1	110	70	0	0	0	61.5	0.05	1.04	1	1	2	6.5	4.92	15.3	45.6	92.7	31.1	33.6	196	0	0	0	.	0	.	.	.	.	.	.	.	.	.	.
471	6.5	0	17	17	1.3	68.4	5	17	210	120	4.36	77	64	57	23.8	110	70	0	0	0	68.8	0.03	0.82	2	2	2	5.56	5.15	16	47	91.3	31.1	34	258	0	0	1	.	0	.	.	.	.	.	.	.	.	.	.
472	15.4	0	23	20	1.2	69.9	7.3	24	143	81.1	4.73	88	78	45.1	25.4	110	70	0	0	0	66.7	0.08	1.02	1	1	3	4.83	4.34	14.1	39.4	90.8	32.5	35.8	220	0	0	0	.	0	0	17	16	1.1	77	6.8	15	157	80	6.28
473	0.5	0	18	22	1.2	73.3	7.7	14	179	105	6.93	83	110	53	20.5	110	70	0	0	0	60.6	0.04	1.41	3	2	1	8.1	5.03	16	45.6	90.7	31.8	35.1	277	1	0	1	.	0	.	.	.	.	.	.	.	.	.	.
474	3.2	0	16	11	1	91.3	6.1	16	137	59	8.26	91	87	63	23.6	110	70	0	0	0	73.8	0.02	1.84	2	2	2	5.14	5.15	15.9	45.5	88.3	30.9	34.9	183	0	0	1	.	0	.	.	.	.	.	.	.	.	.	.
475	6.5	0	19	23	1	92.7	3.7	10	167	91.1	7.01	94	134	59.7	21.4	130	90	0	0	1	61.9	0.02	1.61	3	1	2	5.36	5.12	15.6	47.4	92.6	30.5	32.9	183	1	0	0	.	0	.	.	.	.	.	.	.	.	.	.
476	0	0	19	30	1.1	82.7	6.1	20	187	115	5.85	98	90	48	25.4	130	80	0	0	0	73.3	0.02	1.4	3	2	1	5.8	4.91	15.3	45.6	92.9	31.2	33.6	206	1	0	1	.	0	.	.	.	.	.	.	.	.	.	.
477	15.4	0	21	19	1	91.7	7.4	28	211	124	8.99	92	172	47	21	110	80	0	0	0	63.6	0.06	2.02	3	2	3	5.67	4.24	13.4	40	94.3	31.6	33.5	301	1	0	1	.	0	.	.	.	.	.	.	.	.	.	.
478	3.2	0	24	27	1.1	82.8	5.3	32	199	114	7.21	102	69	60	19.5	140	80	0	0	1	53.6	0.07	1.8	1	2	2	5.95	4.64	14.2	41.9	90.3	30.6	33.9	196	0	0	1	.	0	.	.	.	.	.	.	.	.	.	.
479	18	0	18	20	1	92.3	6	29	158	92	5.08	84	91	49	22.4	130	90	0	0	1	79.2	0.02	1.04	3	2	4	6.51	4.74	15.9	45.8	96.6	33.5	34.7	281	1	0	1	.	0	.	.	.	.	.	.	.	.	.	.
480	0.5	0	24	30	1.3	67.6	7.5	16	184	121	10.8	91	87	45.1	21.3	120	90	0	0	1	70.4	0.04	2.4	3	1	1	6.69	4.51	14.4	42.4	94	31.9	34	210	1	0	0	.	0	.	.	.	.	.	.	.	.	.	.
481	0	0	28	19	1.1	77.7	6.2	17	208	117	7.42	106	143	55	20.8	120	70	0	0	0	61.6	0.06	1.92	1	3	1	5.95	4.65	15.4	43.5	93.5	33.1	35.4	275	0	0	1	.	0	0	30	25	1.2	70	5.7	24	236	130.1	5.82
482	0	0	20	19	1.1	79.8	6.6	24	237	150	4.3	98	78	67	20.8	110	70	0	0	0	63.8	0.05	1.03	2	1	1	6.19	5	15	44.7	89.4	30	33.6	253	0	0	0	.	0	.	.	.	.	.	.	.	.	.	.
483	0.5	0	26	16	1	87.2	5	21	237	154	5.39	95	146	60.2	21.9	110	80	0	0	0	64.9	0.09	1.25	1	2	1	5	5.21	16	46.6	89.4	30.7	34.3	224	0	0	1	.	0	0	28	28	1.2	70.4	5.6	35	286	191	6.01
484	3.2	0	25	16	1.1	82.9	5.3	14	145	75	6.41	86	67	46	27.2	120	70	0	0	0	81.3	0.04	1.35	3	3	2	5.39	5.26	15.5	47.5	90.3	29.5	32.6	240	1	0	1	.	0	.	.	.	.	.	.	.	.	.	.
485	7.7	0	18	17	1	91.8	5.4	13	161	87	8.56	91	121	41	22.9	120	80	0	0	0	72.5	0.09	1.9	1	1	3	5.33	4.77	14.1	41.9	87.8	29.6	33.7	229	0	0	0	.	0	.	.	.	.	.	.	.	.	.	.
486	15.4	0	28	28	1	90.6	5.4	23	157	84	6.57	95	103	36	24.1	120	80	0	0	0	72	0.02	1.53	3	2	3	7.31	5.3	16.5	46.1	87	31.1	35.8	249	1	0	1	.	0	.	.	.	.	.	.	.	.	.	.
487	3.2	0	19	27	1.3	68	6.7	19	250	145	5.73	90	140	40	28.9	120	80	0	0	0	94.7	0.09	1.26	2	2	2	6.04	4.89	14.9	45.4	92.8	30.5	32.8	267	0	0	1	.	0	.	.	.	.	.	.	.	.	.	.
488	0	0	27	25	1.3	66.7	5.8	14	186	105.2	8.79	84	61	63.2	22.6	110	70	0	0	0	80	0.02	1.8	1	1	1	5	4.93	15	44	89	30.4	34.2	282	0	0	0	.	0	.	.	.	.	.	.	.	.	.	.
489	13	0	26	20	1	88.9	5.5	40	179	97	3.82	96	59	76	22.3	120	70	0	0	0	60	0.08	0.9	1	4	2	4.36	4.84	11.2	36.5	75.4	23.1	30.7	265	0	0	1	.	0	.	.	.	.	.	.	.	.	.	.
490	15.4	0	19	19	1.1	83	5.4	17	169	88	11.36	84	141	51	21.7	100	60	0	0	0	63.5	0.02	2.33	3	1	3	9.61	5.36	16.7	48	89.6	31.2	34.8	204	1	0	0	.	0	.	.	.	.	.	.	.	.	.	.
491	15.4	0	18	16	1	90.4	4.8	22	247	157	8.82	88	118	60	23.5	120	80	0	0	0	72	0.03	1.9	3	2	3	4.4	5.09	16.3	47.2	92.7	32	34.5	183	1	0	1	.	0	.	.	.	.	.	.	.	.	.	.
492	0.5	0	28	21	1	91.7	5.1	19	189	110	4.5	93	96	66	24.5	110	70	0	0	0	69.1	0.04	1.02	1	1	1	5.48	5.27	15.9	47.3	89.8	30.2	33.6	210	0	0	0	.	0	.	.	.	.	.	.	.	.	.	.
493	18	0	27	15	1.1	82.9	3.3	27	205	121	6.05	112	140	57	22.1	120	80	0	0	0	62.3	0.09	1.66	.	1	4	4.9	4.54	13.4	41	90.3	29.5	32.7	311	.	0	0	.	0	.	.	.	.	.	.	.	.	.	.
494	15.4	0	29	22	1.3	67	7	20	204	115.6	6.03	96	119	66.7	23.2	120	80	0	0	0	69.4	0.07	1.42	2	2	3	5.44	4.73	14.6	43.3	91.5	30.9	33.7	264	0	0	1	.	0	.	.	.	.	.	.	.	.	.	.
495	3.2	0	22	23	1.1	77.2	5.6	26	196	122	7.39	93	143	53.2	21.2	100	60	0	0	0	64.3	0.03	1.68	3	2	2	6.8	4.29	14.2	41.9	97.6	33	33.7	248	1	0	1	.	0	0	15	15	1	86	6.4	29	212	127	4.9
496	9.7	0	14	24	1.2	74.4	6.2	21	229	151.9	5.48	84	126	50.1	24.4	130	70	0	0	0	75.7	0.07	1.13	3	2	2	5.39	5.22	15.1	46.6	89.3	28.9	32.4	196	1	0	1	.	0	.	.	.	.	.	.	.	.	.	.
497	3.2	0	29	24	1.3	67.6	4.8	13	205	127	5.31	89	89	48	24	120	80	0	0	0	74.4	0.07	1.16	1	2	2	8.03	5.24	15.8	46.4	88.5	30.2	34.1	230	0	0	1	.	0	.	.	.	.	.	.	.	.	.	.
498	6.5	0	15	16	1.1	80.1	7.4	14	184	100	10.36	97	174	41	25.2	110	70	0	0	0	76.4	0.05	2.46	1	3	2	5	5.3	15.8	46.4	87.5	29.8	34.1	193	0	0	1	.	0	.	.	.	.	.	.	.	.	.	.
499	7.7	0	22	20	1.1	82	4.1	32	207	119	9.86	98	240	53	28.9	120	70	0	0	0	84.5	0.08	2.36	2	4	3	4.47	4.69	14.3	42	89.6	30.5	34	194	0	0	1	.	0	.	.	.	.	.	.	.	.	.	.
500	15.4	0	22	33	1.2	70.6	7.4	69	241	128.5	8.19	122	190	52	24.4	120	70	0	0	0	66.4	0.05	2.44	2	1	3	5.6	5.36	15.8	46	85.7	29.5	34.5	195	0	0	0	.	0	0	22	25	1.1	77.8	7.1	44	238	138	9.91
501	6.5	0	17	19	1.2	75.1	6	14	170	93	6.63	93	175	45	22.5	120	80	0	0	0	71.4	0.02	1.51	3	2	2	5.61	4.5	14.1	42	93.3	31.3	33.6	192	1	0	1	.	0	.	.	.	.	.	.	.	.	.	.
502	6.5	0	26	13	1.1	78.7	6.9	14	192	100	5.26	79	241	51	26	110	80	0	0	0	80.4	0.04	1.02	2	2	2	6	4.85	14.9	42.2	87	30.8	35.4	225	0	0	1	.	0	.	.	.	.	.	.	.	.	.	.
503	6.5	0	32	34	1	92.1	3.8	16	201	106	9.54	89	145	68	20.5	110	70	0	0	0	61.5	0.02	2.08	3	2	2	8	4.87	14.9	44.8	92	30.6	33.3	290	1	0	1	.	0	.	.	.	.	.	.	.	.	.	.
504	6.5	0	18	16	1.2	74	6	12	166	99.2	8.65	82	117	53.1	24.8	110	70	0	0	0	78.5	0.02	1.73	1	2	2	4.21	4.61	14.7	42.9	93.1	31.9	34.3	226	0	0	1	.	0	.	.	.	.	.	.	.	.	.	.
505	15.4	0	28	25	1.2	73.4	6.4	22	204	90.2	9.43	91	212	55	21.5	140	90	0	0	1	65.8	0.03	2.1	3	1	3	5.23	4.18	13.4	37.7	90.2	32.1	35.5	202	1	0	0	.	0	.	.	.	.	.	.	.	.	.	.
506	1	0	21	21	1.2	74.9	5.1	17	198	109.5	5.67	95	156	49.3	23.6	110	70	0	0	0	65.1	0.07	1.32	1	4	1	7.61	4.93	14.9	42.5	86.3	30.2	35	202	0	0	1	.	0	.	.	.	.	.	.	.	.	.	.
507	3.2	0	19	18	0.9	98	5.2	13	200	130	1.69	100	114	54.8	21.4	100	70	0	0	0	58.2	0.04	0.41	3	1	2	5.45	4.53	14.3	41.3	91.2	31.6	34.6	244	1	0	0	.	0	0	29	11	0.9	97.5	5.2	15	164	102	7.01
508	0	0	26	14	1.3	65	4.8	30	245	114.5	3.94	85	188	63.6	24.8	110	80	0	0	0	70.1	0.08	0.82	1	3	1	6.66	4.79	15.1	44.6	93.1	31.5	33.9	188	0	0	1	.	0	.	.	.	.	.	.	.	.	.	.
509	15.4	0	22	25	1.1	81.7	9.7	27	206	133	9.23	93	210	40	24.7	110	80	0	0	0	76.5	0.02	2.1	2	1	3	5.2	4.59	14.9	43.3	94.4	32.5	34.4	219	0	0	0	.	0	.	.	.	.	.	.	.	.	.	.
510	6.5	0	26	32	1.2	74.3	7.1	39	190	92	6.5	100	273	48	25.7	110	70	0	0	0	77.7	0.08	1.59	1	1	2	5.15	4.94	15.1	43.2	87.4	30.6	35	257	0	0	0	.	0	.	.	.	.	.	.	.	.	.	.
511	3.2	0	20	25	1.2	72.7	7.3	20	209	145.9	9.33	87	106	54.7	25.5	130	70	0	0	0	72.7	0.02	1.98	1	2	2	5.49	4.86	15	45.4	93.4	30.9	33	261	0	0	1	.	0	.	.	.	.	.	.	.	.	.	.
512	15.4	0	28	22	1.1	79	4.8	27	198	122	4.91	84	95	45	28.4	130	80	0	0	0	85	0.05	1.01	3	2	3	5	4.45	13.5	39.6	88.8	30.3	34.1	280	1	0	1	.	0	0	21	22	1.2	71.1	5.5	29	229	145	4.46
513	15.4	0	24	27	0.9	104	4.4	18	166	110	9.25	86	134	38	25.5	110	80	0	0	0	74.6	0.05	1.94	3	2	3	6.97	5.28	15.8	47.2	89.4	29.9	33.5	224	1	0	1	.	0	.	.	.	.	.	.	.	.	.	.
514	15.4	0	16	16	1.1	83.1	5.4	14	205	106.7	9.98	90	204	44	23.2	100	60	0	0	0	76.9	0.08	2.2	2	1	3	6.74	5.28	15.7	46.4	87.9	29.7	33.8	321	0	0	0	.	0	.	.	.	.	.	.	.	.	.	.
515	0	0	19	19	1	91.6	5.6	14	189	69	9.71	101	156	74	22.1	90	60	0	0	0	61.6	0.02	2.4	2	1	1	4.87	5.31	15.5	45.8	86.3	29.2	33.8	259	0	0	0	.	0	.	.	.	.	.	.	.	.	.	.
516	15.4	0	18	16	1.1	81.9	5.6	18	177	84	5.39	96	65	68	20.9	110	70	0	0	0	66.2	0.02	1.26	3	1	3	5.89	4.67	15.1	43.7	93.6	32.3	34.6	232	1	0	0	.	0	.	.	.	.	.	.	.	.	.	.
517	9.7	0	19	20	1.2	75.1	6	26	186	96.8	7.79	87	159	56.5	20.8	110	70	0	0	0	60.7	0.06	1.66	3	1	2	6.9	5	15.7	45.4	90.7	31.5	34.7	278	1	0	0	.	0	.	.	.	.	.	.	.	.	.	.
518	6.5	0	24	21	1.1	80.3	5.9	15	158	78	7.22	96	75	68	22.2	110	70	0	0	0	65	0.02	1.69	1	2	2	5.04	4.87	15.2	43.1	88.6	31.3	35.4	215	0	0	1	.	0	.	.	.	.	.	.	.	.	.	.
519	0.5	0	18	14	1.2	74.6	7.2	23	194	104.7	7.13	92	89	62.4	26.6	110	80	0	0	0	73.3	0.03	1.6	3	1	1	4.4	4.45	14.2	41.6	93.5	31.9	34.1	250	1	0	0	.	0	.	.	.	.	.	.	.	.	.	.
520	15.4	0	21	24	1	88.5	6.4	42	174	110	5.58	98	100	39	22.8	110	70	0	0	0	68.2	0.03	1.34	1	1	3	4.76	4.8	14.9	43.8	91.3	31	34	179	0	0	0	.	0	.	.	.	.	.	.	.	.	.	.
521	0.5	0	23	31	1.1	81.8	5.6	13	217	154	4.78	74	68	49	25.2	130	80	0	0	0	78.1	0.02	0.86	3	1	1	7.55	5.26	15.9	46.2	87.8	30.2	34.4	264	1	0	0	.	0	.	.	.	.	.	.	.	.	.	.
522	15.4	0	19	28	1.3	67.8	6.7	24	163	40.2	6.32	92	493	41.6	22.5	110	80	0	0	0	58.3	0.06	1.42	2	1	3	3.94	4.79	14.6	43.2	90.2	30.5	33.8	197	0	0	0	.	0	.	.	.	.	.	.	.	.	.	.
523	15.4	0	24	34	1	92.7	5.2	23	261	169	6.19	99	101	55	23.1	120	80	0	0	0	68.2	0.02	1.5	2	1	3	5.86	4.75	15.1	45.7	96.2	31.8	33	266	0	0	0	.	0	.	.	.	.	.	.	.	.	.	.
524	7.7	0	20	30	1.3	67.4	6	14	168	100.6	10.16	99	89	46.8	24.2	120	80	0	0	0	73.4	0.05	2.46	1	1	3	5.18	5.25	16	46.5	88.6	30.5	34.4	227	0	0	0	.	0	.	.	.	.	.	.	.	.	.	.
525	9.7	0	21	9	1.3	68.4	5.9	26	164	78.1	6.58	88	202	53.6	22.9	120	80	0	0	0	69.4	0.02	1.42	2	2	2	9.2	4.77	15	43.5	91.1	31.5	34.6	323	0	0	1	.	0	.	.	.	.	.	.	.	.	.	.
526	0.5	0	22	17	1.1	80.3	5.5	19	189	121	4.49	85	105	52	20	90	60	0	0	0	55.7	0.04	0.93	3	1	1	7.1	4.91	15.4	44.4	90.4	31.5	34.8	292	1	0	0	.	0	.	.	.	.	.	.	.	.	.	.
527	0.5	0	16	15	1.2	74.7	5.8	11	148	86.2	5.78	93	53	64	21	120	80	0	0	0	65	0.03	1.31	1	2	1	6.28	4.9	15.7	46	93.9	32	34.1	247	0	0	1	.	0	.	.	.	.	.	.	.	.	.	.
528	15.4	0	18	16	1.1	82.5	7.9	5	200	108	6.93	100	175	55	23	120	70	0	0	0	68.8	0.07	1.69	2	2	3	5.51	5.03	15	44.9	89.3	29.8	33.4	224	0	0	1	.	0	.	.	.	.	.	.	.	.	.	.
529	7.7	0	23	21	1.1	81.7	5.5	21	201	123	5.84	98	104	59	19.4	100	70	0	0	0	54.7	0.04	1.4	1	2	3	5.4	5.24	16.8	48.7	92.9	32	34.5	299	0	0	1	.	0	.	.	.	.	.	.	.	.	.	.
530	15.4	0	18	27	1	91.8	6.7	16	145	85.2	6	92	118	53.5	25.3	120	70	0	0	0	79.2	0.05	1.35	3	1	3	7.02	5.26	15.3	45	85.6	29.1	34	220	1	0	0	.	0	.	.	.	.	.	.	.	.	.	.
531	0.5	0	27	23	1.1	78.1	4	18	204	117	8.46	77	201	44	23.9	110	70	0	0	0	69	0.03	1.59	3	2	1	5.2	4.55	15	43.3	95.2	32.9	34.6	240	1	0	1	.	0	0	27	24	1.3	64.1	4.1	17	224	129	5.59
532	3.2	0	16	20	1.2	74	5	12	219	114.9	9.42	99	199	55.2	24.9	120	80	0	0	0	74.6	0.02	2.28	1	1	2	6.16	4.62	14.5	41.4	89.6	31.4	35	223	0	0	0	.	0	.	.	.	.	.	.	.	.	.	.
533	6.5	0	24	24	1.1	78.5	6	55	163	78	9.15	106	203	48	26.2	120	80	0	0	0	76.5	0.05	2.37	3	3	2	6.53	4.96	16.5	48.1	97	33.3	34.3	230	1	0	1	.	0	.	.	.	.	.	.	.	.	.	.
534	9.7	0	19	23	1.1	82.7	7.1	18	210	135	5.25	97	119	52	22.7	120	60	0	0	0	68.7	0.02	1.24	2	2	2	4.13	4.55	14.5	42.2	92.7	31.9	34.4	231	0	0	1	.	0	.	.	.	.	.	.	.	.	.	.
535	3.2	0	17	15	1.1	79.8	5.7	14	170	104	6.37	94	70	49	21.5	100	70	0	0	0	74.5	0.02	1.46	2	3	2	4.87	4.81	15	41.7	86.6	31.2	36	236	0	0	1	.	0	.	.	.	.	.	.	.	.	.	.
536	0.5	0	17	16	1.1	82.1	6.8	10	178	113.8	6.2	86	83	46.4	25.3	120	70	0	0	0	75.8	0.09	1.3	3	2	1	6.14	5.05	15.4	45	89.1	30.5	34.2	283	1	0	1	.	0	.	.	.	.	.	.	.	.	.	.
537	15.4	0	19	16	1.2	72.7	8.2	24	190	101	5.01	90	163	56	21.9	120	80	0	0	0	64.8	0.05	1.1	1	1	3	5.9	4.8	15	43.6	90.7	31.3	34.5	294	0	0	0	.	0	.	.	.	.	.	.	.	.	.	.
538	3.2	0	18	14	1.2	70.5	5.3	25	226	166.5	5.78	75	87	56.9	20.6	110	70	0	0	0	57.5	0.06	1.06	3	2	2	7	4.91	14.4	43.3	88.1	29.3	33.3	199	1	0	1	.	0	0	20	18	1.2	70.2	5.5	25	236	153	5.79
539	1	0	18	15	1.1	82.3	5.7	10	186	120.1	4.88	90	105	40.7	20.9	120	80	0	0	0	58.3	0.02	1.07	3	2	1	6.44	4.84	15	43.7	90.3	30.9	34.2	266	1	0	1	.	0	.	.	.	.	.	.	.	.	.	.
540	7.7	0	29	31	1	88.1	5.3	20	215	123	7.63	88	175	41	24.5	160	110	0	0	1	63.5	0.05	1.64	1	4	3	6.26	4.7	15	44.4	94.4	31.8	33.7	230	0	0	1	.	0	0	54	100	1.1	78.6	4.7	47	226	123	7.88
541	0	0	28	23	1	86	5.5	17	222	138	8.79	92	92	48	20	110	70	0	0	0	60	0.03	1.98	2	1	1	5.77	4.52	14.6	42.4	93.8	32.3	34.4	195	0	0	0	.	0	0	28	24	1.1	76.8	4.8	15	222	138	7.33
542	7.7	0	19	9	1.1	77.2	4.2	8	131	69	3.98	93	43	50	24.3	130	80	0	0	0	74.4	0.02	0.9	1	3	3	4.63	4.32	13.3	37.7	87.5	30.7	35.1	260	0	0	1	.	0	0	21	12	1.2	69.6	4	11	131	65	4.21
543	0.5	0	20	17	0.9	104	4.8	23	167	84	4.45	85	103	51	20.4	100	60	0	0	0	58.9	0.06	0.92	3	3	1	4.24	5.12	15.5	46.1	90	30.3	33.6	196	1	0	1	.	0	.	.	.	.	.	.	.	.	.	.
544	18	0	21	20	1.2	73.2	6.7	25	193	125	4.42	85	108	48	22.4	110	80	0	0	0	74.3	0.04	0.92	3	2	4	6.64	4.91	15.3	44.8	91.3	31.2	34.2	251	1	0	1	.	0	.	.	.	.	.	.	.	.	.	.
545	6.5	0	25	26	1.1	77.5	5.6	50	158	105	9.84	81	68	38	24.4	120	80	0	0	0	73	0.06	1.95	3	1	2	5.58	4.9	15.4	46.2	94.4	31.5	33.4	151	1	0	0	.	0	0	37	46	1.2	69.8	5.3	66	167	112	13.21
546	15.4	0	24	20	1.2	71.1	7.4	19	134	76.4	9.44	105	113	46	22.1	130	80	0	0	0	68.6	0.04	2.42	2	1	3	6.57	4.91	15.1	45.1	91.9	30.8	33.5	229	0	0	0	.	0	0	26	34	1.2	70.7	6.5	20	188	106	8.96
547	3.2	0	25	30	1.2	74.4	7.4	27	215	145.2	3.95	96	109	50.9	21.3	110	70	0	0	0	60.2	0.05	0.93	1	2	2	6.1	5.27	16.1	48.8	92.6	30.6	33	288	0	0	1	.	0	.	.	.	.	.	.	.	.	.	.
548	6.5	0	25	25	1	91.6	5.1	33	150	87	8.99	99	206	34	22.8	120	60	0	0	0	68.1	0.08	2.18	3	1	2	6.11	4.51	14.6	44.3	98.2	32.4	33	270	1	0	0	.	0	.	.	.	.	.	.	.	.	.	.
549	3.2	0	18	30	1.2	73.3	6.5	57	194	100.2	9.91	91	230	40.2	25	120	70	0	0	0	74	0.04	2.2	3	1	2	6.7	4.59	14.1	40.6	88.3	30.7	34.7	209	1	0	0	.	0	.	.	.	.	.	.	.	.	.	.
550	0	0	20	13	1.2	74.5	6.5	12	204	125	9.32	83	91	36	22.3	120	90	0	0	1	66.6	0.04	1.89	1	1	1	5.7	4.67	14.8	42.3	90.6	31.6	34.9	246	0	0	0	.	0	.	.	.	.	.	.	.	.	.	.
551	0.5	0	24	22	1.1	79.6	3.3	18	203	115	5.04	89	58	60	19.6	100	60	0	0	0	61.5	0.02	1.1	1	2	1	3	4.85	14.4	42.3	87	29.6	34	223	0	0	1	.	0	0	27	23	1.2	71.6	2.8	19	200	115	6.43
552	0.5	0	16	22	1.1	82.7	5.5	23	235	152	6.51	96	160	54	21.5	120	80	0	0	0	53.6	0.03	1.53	3	1	1	6.8	5.23	16.3	46.2	88.3	31.2	35.3	233	1	0	0	.	0	.	.	.	.	.	.	.	.	.	.
553	3.2	0	22	23	1.1	79.4	7.2	20	228	140	6.65	87	128	49	22.9	110	70	0	0	0	70	0.06	1.41	2	5	2	5.8	4.33	14.1	40.2	92.6	32.5	35	289	0	0	1	.	0	.	.	.	.	.	.	.	.	.	.
554	3.2	0	19	20	0.9	99.7	6.1	19	175	108	4.32	97	68	57	20.9	110	70	0	0	0	61	0.03	1.02	3	2	2	5.95	4.73	14.3	43.6	92.2	30.2	32.8	284	1	0	1	.	0	.	.	.	.	.	.	.	.	.	.
555	3.2	0	25	33	1.3	68.2	5.7	22	195	116.9	6.58	91	167	45.6	24.6	110	70	0	0	0	71	0.09	1.46	1	1	2	4.41	4.84	14.7	44.3	91.5	30.4	33.2	217	0	0	0	.	0	.	.	.	.	.	.	.	.	.	.
556	6.5	0	19	19	1.1	82.2	5.9	10	179	115.6	7.71	88	77	49	21.2	110	70	0	0	0	64.9	0.06	1.66	1	2	2	5.45	4.67	14.6	43.6	93.4	31.3	33.5	247	0	0	1	.	0	.	.	.	.	.	.	.	.	.	.
557	15.4	0	26	31	1	91.3	5.2	23	222	150.7	6.63	80	129	57.1	26.2	140	90	0	0	1	79.3	0.03	1.3	3	3	3	5.6	4.69	14.1	41.7	88.7	30.1	33.9	245	1	0	1	.	0	.	.	.	.	.	.	.	.	.	.
558	6.5	0	18	23	1.2	74.8	6.4	17	195	119	4.11	83	97	56	21.7	130	70	0	0	0	67.3	0.03	0.83	1	2	2	8.01	5.16	16	47	91.1	31	34	229	0	0	1	.	0	.	.	.	.	.	.	.	.	.	.
559	3.2	0	19	17	1.1	82.2	7.3	19	267	160	6.25	87	141	58	21.5	120	70	0	0	0	66.5	0.02	1.33	1	3	2	9.07	5.36	16.4	47.5	88.6	30.6	34.5	172	0	0	1	.	0	.	.	.	.	.	.	.	.	.	.
560	9.7	0	20	20	1.2	73.2	6.2	28	182	101	7.08	97	226	43	23.2	100	60	0	0	0	71	0.02	1.68	3	1	2	4.84	4.85	15.3	42	86.5	31.5	36.4	295	1	0	0	.	0	.	.	.	.	.	.	.	.	.	.
561	15.4	0	32	27	1.2	73.3	7	57	288	177	7.54	104	200	53	25.8	110	60	0	0	0	78	0.04	1.92	1	2	3	6.41	5.07	15.3	42.8	84.3	30.1	35.7	275	0	0	1	.	0	.	.	.	.	.	.	.	.	.	.
562	15.4	0	21	15	1.1	78	6.1	22	196	122	6.27	84	139	51	22.2	140	90	0	0	1	67.9	0.04	1.29	3	1	3	5.4	4.89	15.3	46.6	95.3	31.3	32.8	173	1	0	0	.	0	0	30	24	1.1	77.7	5.2	24	202	112	5.31
563	15.4	0	21	28	1.1	78.8	6.3	49	271	123	10.09	100	353	47	25.6	120	80	0	0	0	75	0.06	2.47	1	1	3	4.16	4.6	14.3	40.3	87.6	31.1	35.5	194	0	0	0	.	0	0	32	44	1.3	64.7	7.4	64	268	120	7.71
564	15.4	0	20	11	1.1	80.4	6.2	21	212	136	7.96	87	173	47	25.2	100	60	0	0	0	72	0.02	1.69	3	2	3	5.38	4.63	15.3	42.8	92.4	33	35.7	214	1	0	1	.	0	.	.	.	.	.	.	.	.	.	.
565	6.5	0	20	19	1.3	67.8	5.9	20	222	130.7	6.09	88	153	53.3	24.1	120	80	0	0	0	75.4	0.07	1.31	3	1	2	5.95	4.82	14.9	44.2	91.7	30.9	33.7	340	1	0	0	.	0	.	.	.	.	.	.	.	.	.	.
566	3.2	0	18	16	1.2	73.3	6.6	19	201	130.2	10.61	84	91	58.6	27.1	110	80	0	0	0	74.7	0.06	2.18	1	1	2	5.4	4.61	14.6	42.1	91.2	31.7	34.8	266	0	0	0	.	0	.	.	.	.	.	.	.	.	.	.
567	0.5	0	21	20	1.3	68.4	5.8	17	214	147.6	9.38	79	131	51	25.6	120	80	0	0	0	75	0.04	1.81	1	1	1	6.5	4.96	15.5	45.3	91.3	31.3	34.3	216	0	0	0	.	0	.	.	.	.	.	.	.	.	.	.
568	7.7	0	22	25	1.5	57.3	6.7	24	191	115.6	7.75	89	123	54.8	25.3	120	80	0	0	0	64.8	0.02	1.69	2	1	3	5.85	4.85	15.5	46.4	95.7	32	33.4	246	0	0	0	.	0	.	.	.	.	.	.	.	.	.	.
569	0.5	0	17	8	1.1	81.8	2.9	9	213	130	9.45	86	113	59	27.5	110	70	0	0	0	76.8	0.06	1.99	2	2	1	4.86	4.76	14.3	42.8	89.9	30	33.4	301	0	0	1	.	0	.	.	.	.	.	.	.	.	.	.
570	15.4	0	19	15	1.1	82.4	7	26	194	122	4.5	93	89	54	24.2	120	80	0	0	0	68.2	0.02	1.02	1	2	3	4.92	4.73	14.9	43.3	91.5	31.5	34.4	250	0	0	1	.	0	.	.	.	.	.	.	.	.	.	.
571	18	0	25	26	1.2	75.3	7.6	24	198	130.3	6.35	96	168	53.7	23.1	140	80	0	0	1	67.6	0.04	1.49	3	1	4	7.12	5.2	17.3	49.5	95.2	33.3	34.9	182	1	0	0	.	0	.	.	.	.	.	.	.	.	.	.
572	15.4	0	27	21	1.1	81.2	5.6	26	197	126	4.99	89	118	45	23.3	100	70	0	0	0	70.4	0.09	1.09	1	2	3	7.9	4.88	15.1	43.9	90	31	34.4	268	0	0	1	.	0	.	.	.	.	.	.	.	.	.	.
573	3.2	0	20	19	1.2	70.4	7.2	42	250	159.6	6.88	99	136	51.1	23.1	120	80	0	0	0	64.4	0.02	1.66	2	1	2	5.4	4.16	13.1	38	91.4	31.5	34.4	239	0	0	0	.	0	0	22	24	1.2	70.1	6.7	30	246	156	5.25
574	15.4	0	21	26	0.9	103	6.4	18	210	130	5.22	92	92	52	21.1	100	70	0	0	0	67.7	0.02	1.17	1	1	3	4.86	4.67	14.9	42.4	90.8	32	35.3	256	0	0	0	.	0	.	.	.	.	.	.	.	.	.	.
575	0.5	0	21	23	1.1	82.6	4.4	18	221	121.4	4.56	77	88	89.6	21.8	120	70	0	0	0	63.7	0.02	0.86	2	3	1	3.9	4.63	14.3	43	92.8	30.9	33.3	200	0	0	1	.	0	.	.	.	.	.	.	.	.	.	.
576	15.4	0	25	29	1.1	81.3	5.8	28	138	69	7.18	91	74	52	22.1	100	60	0	0	0	70.1	0.03	1.6	3	1	3	6.96	4.84	15.2	43	88.8	31.3	35.3	184	1	0	0	.	0	.	.	.	.	.	.	.	.	.	.
577	6.5	0	27	29	1.2	75	5.6	13	187	93	11.23	90	91	66	21.9	110	70	0	0	0	64	0.02	2.47	3	1	2	4.81	4.89	15.6	44.9	91.8	31.9	34.7	169	1	0	0	.	0	.	.	.	.	.	.	.	.	.	.
578	0	0	17	19	1.2	74.2	6.2	17	135	71	6.27	94	47	57	20.7	100	70	0	0	0	64.9	0.02	1.44	1	1	1	4.78	5.24	15.8	45	85.9	30.2	35.1	213	0	0	0	.	0	.	.	.	.	.	.	.	.	.	.
579	13	0	25	19	1.1	78.2	5.2	129	199	113.7	7.27	88	253	52.7	23.6	110	70	0	0	0	72.3	0.03	1.56	3	2	2	5.3	4.51	15	43.4	96.2	33.2	34.5	351	1	0	1	.	0	0	31	29	1	86.8	6.1	147	233	130	6.25
580	15.4	0	20	24	1	90.8	4.7	33	196	119	9.11	101	138	59	20.8	100	60	0	0	0	67.3	0.02	2.25	3	3	3	6.3	4.88	15.7	46	94.1	32.2	34.2	228	1	0	1	.	0	.	.	.	.	.	.	.	.	.	.
581	6.5	0	18	29	1.1	81.5	5.2	31	215	121.7	5.55	87	188	52.9	23.6	140	70	0	0	1	74.7	0.04	1.18	3	1	2	5.3	4.84	14.6	42.6	88	30.3	34.4	268	1	0	0	.	0	.	.	.	.	.	.	.	.	.	.
582	6.5	0	22	22	1.2	74.4	6.9	16	175	83.9	6.25	83	256	46.2	22.3	100	60	0	0	0	69.8	0.04	1.27	1	1	2	5.3	5.24	16.6	48.4	92.4	31.7	34.3	191	0	0	0	.	0	.	.	.	.	.	.	.	.	.	.
583	6.5	0	17	13	1.1	82.1	4.6	16	164	89	4.73	87	94	62	21.9	110	70	0	0	0	67	0.02	1.01	2	2	2	5.03	4.72	14	40.7	86.2	29.7	34.4	231	0	0	1	.	0	.	.	.	.	.	.	.	.	.	.
584	6.5	0	26	28	1	92.3	5	24	212	150	4.27	79	113	48	24.2	110	70	0	0	0	68.2	0.03	0.82	3	1	2	6.26	5.67	17	49.2	86.8	30	34.6	178	1	0	0	.	0	.	.	.	.	.	.	.	.	.	.
585	3.2	0	20	22	1.2	74.9	5.7	26	189	121.8	7.58	90	108	54.2	24.2	130	90	0	0	1	65.1	0.05	1.67	3	3	2	5.69	5.13	16.3	47.8	93.2	31.8	34.1	226	1	0	1	.	0	.	.	.	.	.	.	.	.	.	.
586	15.4	0	28	21	1.1	77.7	8.5	39	164	85	8.08	98	247	42	23.4	150	100	0	0	1	70	0.03	1.94	3	2	3	7.1	4.42	14.1	40.3	91.3	31.9	34.9	226	1	0	1	.	0	0	25	20	1.2	70	10	32	195	112	6.38
587	0.5	0	19	19	1	92.7	4.6	18	170	91	6.93	82	134	50	26	100	60	0	0	0	69.2	0.06	1.39	3	2	1	6.25	5.08	16.1	44.9	88.4	31.7	35.9	233	1	0	1	.	0	.	.	.	.	.	.	.	.	.	.
588	6.5	0	22	19	1.3	68.6	6.9	18	207	124	4.5	88	76	63	24.2	110	60	0	0	0	71.5	0.04	0.97	1	2	2	4.88	5.01	15.5	46.5	92.8	30.9	33.3	195	0	0	1	.	0	.	.	.	.	.	.	.	.	.	.
589	0.5	0	31	23	1.2	74.4	7.6	48	188	121.4	7.03	92	148	44.7	23.8	100	60	0	0	0	69.7	0.05	1.58	3	2	1	5.85	5.68	16.6	47.3	83.3	29.2	35.1	251	1	0	1	.	0	.	.	.	.	.	.	.	.	.	.
590	3.2	0	21	20	1	88	5.6	28	179	104	5.17	73	81	59	23.5	110	70	0	0	0	67.8	0.07	0.92	2	2	2	6.18	4.5	14.3	41.9	93.2	31.8	34.1	221	0	0	1	.	0	0	25	19	1.2	70.9	5.3	33	179	105	4.8
591	0.5	0	29	29	1.2	74.5	6.3	23	241	160.2	5.97	80	141	59.8	25.6	110	80	0	0	0	81.2	0.09	1.17	1	1	1	6.23	5.01	15.6	45.9	91.6	31.2	34.1	201	0	0	0	.	0	.	.	.	.	.	.	.	.	.	.
592	3.2	0	15	20	1.1	82.9	5	18	218	134.7	7.36	84	160	59.9	24.2	110	70	0	0	0	67.6	0.07	1.51	2	2	2	4.28	4.88	15.8	46.1	94.5	32.4	34.3	169	0	0	1	.	0	.	.	.	.	.	.	.	.	.	.
593	6.5	0	21	24	1	91.7	7.8	23	184	123	8.32	93	78	53	24.2	110	70	0	0	0	74	0.05	1.89	3	1	2	6.9	4.47	14.1	41.5	92.8	31.5	34	249	1	0	0	.	0	.	.	.	.	.	.	.	.	.	.
594	15.4	0	21	23	1	92.6	6.3	20	208	125	6.16	93	102	49	24.9	100	60	0	0	0	79	0.02	1.4	2	2	3	6.4	5.26	16	47	89.3	30.3	34	261	0	0	1	.	0	.	.	.	.	.	.	.	.	.	.
595	6.5	0	17	8	1.3	68.5	8	17	196	140	9.49	100	91	50.9	25.5	110	70	0	0	0	74.6	0.07	2.32	2	1	2	6.43	4.85	14.8	43.3	89.3	30.5	34.2	350	0	0	0	.	0	.	.	.	.	.	.	.	.	.	.
596	3.2	0	27	32	1.2	71.1	5.8	36	185	108	5.51	70	114	55.4	21.7	110	80	0	0	0	67.9	0.02	0.94	3	2	2	5.05	4.84	15.3	43	88.9	31.6	35.6	239	1	0	1	.	0	.	.	.	.	.	.	.	.	.	.
597	0.5	0	17	16	1	92.6	4.7	11	140	70.5	4.92	85	103	58.9	20.5	120	60	0	0	0	55.8	0.02	1.02	3	2	1	5.48	4.6	15	44	95.7	32.6	34.1	292	1	0	1	.	0	.	.	.	.	.	.	.	.	.	.
598	3.2	0	16	19	1.2	71.7	5.2	13	204	115	9.54	83	232	40	22.6	100	60	0	0	0	66.1	0.03	1.94	2	1	2	6.06	5.25	15.8	47.9	91.2	30.1	33	236	0	0	0	.	0	.	.	.	.	.	.	.	.	.	.
599	15.4	0	17	20	1.2	74.9	8.1	29	191	116.1	10.37	91	158	53	27	120	70	0	0	0	73.4	0.03	2.31	3	2	3	5.44	5.05	15.2	43.8	86.7	30.1	34.7	231	1	0	1	.	0	.	.	.	.	.	.	.	.	.	.
600	3.2	0	23	30	1	92.6	5.8	24	248	157	7.2	84	161	73	23	110	70	0	0	0	65	0.02	1.48	1	1	2	4.29	5.02	14.7	44.4	88.4	29.3	33.1	230	0	0	0	.	0	.	.	.	.	.	.	.	.	.	.
601	0	0	21	23	1.2	73.7	6.9	19	186	127	6.91	90	140	40	24.8	100	70	0	0	0	73.5	0.04	1.52	.	.	1	6.9	4.74	15.1	43.4	91.5	32	34.9	255	.	0	.	.	0	.	.	.	.	.	.	.	.	.	.
602	9.7	0	14	13	1.2	73.8	5	13	160	96.7	5.91	98	124	46.9	23	90	60	0	0	0	67.3	0.02	1.42	3	1	2	5.4	4.78	15.4	44.1	92.2	32.3	35	186	1	0	0	.	0	.	.	.	.	.	.	.	.	.	.
603	0	0	15	13	1	90.4	6.4	18	227	134	9.23	85	184	69	20.7	100	70	0	0	0	62.6	0.05	1.92	2	2	1	10.4	4.8	14	41.5	86.3	29.2	33.9	278	0	0	1	.	0	.	.	.	.	.	.	.	.	.	.
604	0	0	24	26	1.1	82.6	6.3	18	218	148.6	10.42	91	83	56.2	27.4	100	60	0	0	0	84	0.05	2.32	1	2	1	6.4	4.91	15.1	45.4	92.3	30.8	33.3	228	0	0	1	.	0	.	.	.	.	.	.	.	.	.	.
605	0	0	24	13	1.2	71.7	4.9	29	174	110.6	6.8	85	152	41.8	20.9	110	70	0	0	0	57.6	0.02	1.41	2	2	1	6.3	4.62	15	42.8	92.5	32.4	35	242	0	0	1	.	0	.	.	.	.	.	.	.	.	.	.
606	15.4	0	18	14	1	91.9	4	18	155	84	6.95	76	88	53	27.2	120	70	0	0	0	74	0.06	1.29	2	3	3	5.1	4.35	14.6	42.5	97.6	33.5	34.3	201	0	0	1	.	0	.	.	.	.	.	.	.	.	.	.
607	6.5	0	27	29	1.3	67	9.3	26	222	130.2	7.98	93	192	49.9	23.6	110	70	0	0	0	69.8	0.03	1.81	1	1	2	6.37	5.61	16.4	46.6	83.1	29.2	35.2	261	0	0	0	.	0	.	.	.	.	.	.	.	.	.	.
608	15.4	0	19	12	1.3	65.5	6.5	27	245	159.2	5.08	79	134	62.4	23.3	130	100	0	0	1	66.5	0.02	0.98	3	1	3	6	5.07	16.4	48.2	95	32.4	34.1	253	1	0	0	.	0	.	.	.	.	.	.	.	.	.	.
609	3.2	0	22	20	1.1	83.1	5.3	16	178	110	5.74	78	154	44	24	110	70	0	0	0	62.9	0.05	1.09	1	2	2	5.38	5.07	15.1	45	88.8	29.8	33.6	260	0	0	1	.	0	.	.	.	.	.	.	.	.	.	.
610	6.5	0	20	18	1.1	78.3	3.8	14	170	103	5.84	85	96	39	24	110	80	0	0	0	66	0.02	1.21	1	1	2	4.8	4.91	15.7	45.5	92.6	32	34.5	222	0	0	0	.	0	0	20	22	1.1	77.9	4	15	161	85	9.15
611	15.4	0	22	23	1	87.2	6.2	27	205	121	7.06	95	149	68	26.1	140	100	0	0	1	71	0.02	1.64	1	1	3	5.23	5.35	16.4	48.2	90.1	30.7	34	286	0	0	0	.	0	0	23	20	1.1	77.8	6.8	27	216	127	9.9
612	1	0	20	13	1	93	6.3	27	179	116.7	6.21	84	78	53.4	26.8	120	80	0	0	0	85	0.03	1.28	1	1	1	7.6	4.47	14.2	41.1	91.8	31.8	34.6	306	0	0	0	.	0	.	.	.	.	.	.	.	.	.	.
613	15.4	0	23	20	1	87.8	5.9	43	201	111.5	5.9	89	122	66.1	20.3	110	70	0	0	0	68	0.02	1.28	1	2	3	6.41	4.43	14.6	42.3	95.5	32.9	34.5	217	0	0	1	.	0	0	32	26	0.9	98.7	5	44	203	117	4.89
614	15.4	0	19	22	1.2	74.5	6.4	23	148	89	5.9	90	48	56	24.9	110	70	0	0	0	71	0.09	1.3	3	3	3	5.98	4.41	14.4	42.5	96.4	32.6	33.8	252	1	0	1	.	0	.	.	.	.	.	.	.	.	.	.
615	3.2	0	13	13	1.1	82.8	5.2	12	207	129	9.51	92	116	50	24.2	120	70	0	0	0	67.4	0.02	2.14	3	1	2	7.48	4.7	13.9	42.7	90.9	29.6	32.6	295	1	0	0	.	0	.	.	.	.	.	.	.	.	.	.
616	6.5	0	21	21	1.3	67.2	5.3	21	211	137	4.37	99	59	78.2	25.2	120	80	0	0	0	85.2	0.05	1.06	1	1	2	4.37	5.17	14.9	44.7	86.5	28.8	33.3	233	0	0	0	.	0	.	.	.	.	.	.	.	.	.	.
617	0	0	19	17	1.2	74.8	4	14	194	128.7	9.68	89	113	47.1	27.7	120	80	0	0	0	87.8	0.03	2.11	3	3	1	5.52	5.37	15.1	48.8	90.9	28.1	30.9	304	1	0	1	.	0	.	.	.	.	.	.	.	.	.	.
618	6.5	0	23	33	1.1	81.6	3.4	24	201	131	10.49	75	148	46	23.9	100	60	0	0	0	65	0.03	1.92	3	1	2	7	4.93	16.2	45.7	92.8	32.8	35.3	205	1	0	0	.	0	.	.	.	.	.	.	.	.	.	.
619	15.4	0	16	26	1.2	74.7	5.3	15	168	84.6	8.02	87	126	59.3	22.6	120	70	0	0	0	65.2	0.03	1.71	3	2	3	5.87	4.73	14.6	42.1	89	30.9	34.7	187	1	0	1	.	0	.	.	.	.	.	.	.	.	.	.
620	0.5	0	17	13	1.2	74.5	5.8	22	195	117.2	9.2	91	105	65.1	21.8	120	80	0	0	0	67.4	0.04	2.05	1	1	1	5.17	5.04	15.7	46.1	91.5	31.2	34.1	227	0	0	0	.	0	.	.	.	.	.	.	.	.	.	.
621	6.5	0	25	30	1.2	68.3	3.9	37	246	149.9	6.41	82	116	48.9	23.9	110	80	0	0	0	74	0.03	1.28	1	3	2	7.66	4.63	15.5	44.8	96.8	33.5	34.6	241	0	0	1	.	0	0	30	46	1.3	62	3.8	28	209	127	14.43
622	6.5	1	28	31	1.2	74.7	7.8	32	230	139.3	10.42	89	175	71.8	24.2	110	90	0	0	1	70	0.04	2.27	3	1	2	5.9	5.52	17.8	50.7	91.7	32.2	35.1	297	1	0	0	.	0	.	.	.	.	.	.	.	.	.	.
623	6.5	0	19	14	1.2	74.6	7.1	20	162	92.5	5.27	98	133	63.9	22.5	100	60	0	0	0	69.6	0.05	1.26	1	2	2	6.18	4.95	15.5	46.1	93.1	31.3	33.6	310	0	0	1	.	0	.	.	.	.	.	.	.	.	.	.
624	6.5	0	22	25	1.4	62.9	5.3	19	200	153.5	7.31	100	103	53.5	26.6	130	80	0	0	0	81.5	0.08	1.79	2	3	2	5.87	4.97	14.7	43.1	86.7	29.6	34.1	184	0	0	1	.	0	.	.	.	.	.	.	.	.	.	.
625	15.4	0	24	26	1.2	74.7	5.6	31	218	117.7	6.68	84	195	71.4	24	130	100	0	0	1	81.2	0.06	1.37	3	1	3	4.68	4.97	15.2	45.4	91.3	30.6	33.5	290	1	0	0	.	0	.	.	.	.	.	.	.	.	.	.
626	0.5	0	26	27	1.1	81.1	5.6	12	210	110	9.96	90	258	41	22.5	140	80	0	0	1	68	0.04	2.19	3	2	1	4	4.47	14.8	43	96.1	33.1	34.4	300	1	0	1	.	0	.	.	.	.	.	.	.	.	.	.
627	7.7	0	23	28	1.2	73.8	5.2	18	204	122.8	3.6	79	66	62.3	24.4	120	80	0	0	0	78.1	0.02	0.7	1	2	3	5.92	5.01	15.1	44.2	88.2	30.1	34.2	267	0	0	1	.	0	.	.	.	.	.	.	.	.	.	.
628	0.5	99	25	30	1.2	73.8	7.1	38	273	140	6.15	85	402	41	22.9	110	70	0	0	0	64	0.09	1.28	1	2	1	5.3	4.89	16.2	45.8	93.6	33.1	35.3	208	0	0	1	.	0	.	.	.	.	.	.	.	.	.	.
629	0	0	18	14	1	92.8	5.5	13	183	110	9.65	87	140	42	24.3	140	90	0	0	1	72.8	0.08	2.05	1	3	1	13.75	4.66	14.9	44.9	96.4	32	33.2	392	0	0	1	.	0	.	.	.	.	.	.	.	.	.	.
630	0.5	0	25	19	1	92.8	6.4	14	166	100	9.38	93	94	54	23.2	130	80	0	0	0	72	0.06	2.13	2	2	1	4.7	4.87	15.3	44.1	90.5	31.4	34.7	238	0	0	1	.	0	.	.	.	.	.	.	.	.	.	.
631	15.4	0	24	27	1	91.8	6	30	227	142	9.31	86	136	51	24.9	90	60	0	0	0	67	0.05	1.96	1	2	3	4.2	4.92	15.2	44.5	90.4	30.9	34.1	231	0	0	1	.	0	.	.	.	.	.	.	.	.	.	.
632	15.4	0	25	20	1.1	82.9	5.5	22	233	128	3.61	94	189	56	23.1	120	80	0	0	0	66.7	0.04	0.83	3	1	3	5.35	4.42	14.5	43.6	98.6	32.8	33.3	313	1	0	0	.	0	.	.	.	.	.	.	.	.	.	.
633	0.5	0	15	14	1.1	81.7	5	15	157	88	7.11	91	77	48	22.4	110	80	0	0	0	63.1	0.07	1.58	1	1	1	6.21	5.18	16	45	86.9	30.9	35.6	222	0	0	0	.	0	.	.	.	.	.	.	.	.	.	.
634	3.2	0	27	30	1.3	65.1	6.1	25	213	125	10.84	82	200	48	25.5	100	60	0	0	0	72	0.06	2.17	1	2	2	5.19	5.18	15.9	46.2	89.1	30.8	34.5	144	0	0	1	.	0	0	31	31	1.4	59.4	7	24	196	119	10.38
635	6.5	0	23	32	1.1	82.7	3.7	21	188	116.6	8.52	92	78	54	27.1	110	70	0	0	0	83.1	0.02	1.92	1	1	2	3.76	4.96	14.9	42.7	86.1	30	34.9	217	0	0	0	.	0	.	.	.	.	.	.	.	.	.	.
636	15.4	0	22	16	1.3	65.7	8.8	24	213	77.9	9.6	97	380	50.8	24.1	130	90	0	0	1	75.4	0.02	2.28	1	1	3	7.5	4.51	14.1	41.6	92.2	31.3	33.9	224	0	0	0	.	0	.	.	.	.	.	.	.	.	.	.
637	3.2	0	21	24	1.1	81.6	6.1	33	207	121	9.69	97	123	51	27.6	120	60	0	0	0	86.6	0.04	2.3	1	1	2	5.38	4.99	15.3	44	88.2	30.7	34.8	233	0	0	0	.	0	.	.	.	.	.	.	.	.	.	.
638	6.5	0	23	34	1.4	60.9	2.6	63	227	141.3	7.43	97	170	59.3	25.6	120	80	0	0	0	75.6	0.04	1.76	3	2	2	8	5.03	15.7	46.8	93	31.2	33.5	274	1	0	1	.	0	.	.	.	.	.	.	.	.	.	.
639	0	0	20	21	1.2	70.5	6.3	18	150	87	8.9	101	107	40	24.3	100	60	0	0	0	63.7	0.02	2.2	3	1	1	5.6	4.92	15.4	41.9	85.3	31.3	36.7	235	1	0	0	.	0	0	19	18	1.1	77.6	5.8	16	165	91	4.44
640	3.2	0	31	34	1.2	72.1	7.1	25	222	148	5.44	91	108	43	25	120	70	0	0	0	73	0.07	1.21	3	1	2	7.4	4.48	13.8	41.6	92.8	30.9	33.3	166	1	0	0	.	0	.	.	.	.	.	.	.	.	.	.
641	15.4	0	22	21	1.1	82.3	7.7	37	208	124	6.58	83	91	68	19.4	90	60	0	0	0	54	0.07	1.34	3	2	3	7	4.86	14.5	43.5	89.5	29.8	33.3	178	1	0	1	.	0	.	.	.	.	.	.	.	.	.	.
642	15.4	0	22	20	1.3	68.2	7.8	31	190	115.3	5.07	86	95	64.6	22.4	110	80	0	0	0	67.8	0.07	1.07	2	1	3	8.04	5.24	16.3	46.6	88.9	31.2	35	313	0	0	0	.	0	.	.	.	.	.	.	.	.	.	.
643	7.7	0	25	32	1.3	65.1	5	12	235	145	6.84	84	149	49	23.7	120	70	0	0	0	71	0.04	1.4	2	1	3	4.8	4.99	15.4	44.3	88.7	30.9	34.8	221	0	0	0	.	0	0	23	24	1.3	64.6	6.6	16	240	162	4.7
644	6.5	0	22	26	1.2	74	4.7	28	197	102.4	4.94	93	85	54.9	20.6	120	80	0	0	0	56	0.04	1.12	3	1	2	4.61	5.18	16.6	47.3	91.3	32	35.1	182	1	0	0	.	0	.	.	.	.	.	.	.	.	.	.
645	15.4	0	22	24	1.2	70.2	5.7	54	179	100	4.99	90	203	49	25.1	110	70	0	0	0	76	0.02	1.1	3	4	3	4.46	5.05	15.6	45.9	90.9	30.9	34	181	1	0	1	.	0	0	22	21	1.2	69.8	6.1	54	164	100	5.46
646	0	0	16	14	1.1	79.8	7.3	11	222	148.7	5.19	82	58	66.3	19.3	110	70	0	0	0	55	0.02	1.04	3	3	1	4.4	5.28	15.5	46.1	87.3	29.4	33.6	159	1	0	1	.	0	.	.	.	.	.	.	.	.	.	.
647	0	0	27	24	1.1	82.4	5.7	9	167	92	5.68	90	95	54	21.4	110	70	0	0	0	59	0.02	1.25	1	1	1	5.15	5.2	15.2	44.4	85.4	29.2	34.2	219	0	0	0	.	0	.	.	.	.	.	.	.	.	.	.
648	3.2	0	23	30	1.1	80.7	5.3	28	255	171	7.81	87	166	55	23.7	110	70	0	0	0	72.6	0.02	1.66	3	1	2	5.67	4.79	15.4	43.7	91.4	32.2	35.2	241	1	0	0	.	0	.	.	.	.	.	.	.	.	.	.
649	0	0	24	27	1.2	69.7	6.6	13	215	109.4	7.49	91	153	60.3	24	110	70	0	0	0	67	0.08	1.67	2	2	1	6.02	5.07	15.8	45.2	89.1	31.2	35	242	0	0	1	.	0	0	24	23	1.3	63.2	6.9	14	205	123	6.56
650	0	0	19	19	1	87.5	6.5	17	180	109	5.24	82	93	57	23.6	100	60	0	0	0	65	0.07	1.05	3	3	1	5.4	4.73	14.5	41.9	88.5	30.7	34.7	280	1	0	1	.	0	.	.	.	.	.	.	.	.	.	.
651	3.2	0	24	20	1.4	59.4	5.1	18	210	128	4.91	100	92	52.4	22.9	110	70	0	0	0	70.2	0.02	1.2	2	2	2	3.97	4.44	13.8	41.3	93	31.1	33.4	204	0	0	1	.	0	0	23	19	1.4	59.2	5.6	16	214	121	6.82
652	15.4	0	22	17	1.2	73.4	6.2	19	198	114.8	7.37	90	107	46.6	26.4	120	80	0	0	0	79	0.07	1.62	1	2	3	4.4	4.75	15.1	43.8	92.2	31.8	34.4	205	0	0	1	.	0	.	.	.	.	.	.	.	.	.	.
653	3.2	0	24	32	1.1	81	5.6	32	199	131	10.16	95	99	57	23.7	90	60	0	0	0	61.4	0.02	2.36	3	1	2	4.8	4.43	14.4	42	94.9	32.5	34.2	230	1	0	0	.	0	.	.	.	.	.	.	.	.	.	.
654	0.5	0	19	28	1	92.4	5.4	29	177	97	9.72	90	175	48	27.3	120	70	0	0	0	83.7	0.04	2.14	2	1	1	5.46	4.9	14.8	43	87.8	30.2	34.4	213	0	0	0	.	0	.	.	.	.	.	.	.	.	.	.
655	6.5	0	26	34	1	92.2	5.7	40	219	125	5.71	96	158	53	22	140	90	0	0	1	65.9	0.04	1.34	3	1	2	8.05	4.93	15.9	46.9	95.2	32.3	33.9	249	1	0	0	.	0	.	.	.	.	.	.	.	.	.	.
656	0	0	18	20	1.2	74.4	6.2	13	191	99.3	5.83	94	196	56.6	24	130	80	0	0	0	72.6	0.02	1.34	1	5	1	6.78	4.93	14.6	44.4	90.1	29.6	32.9	247	0	0	1	.	0	.	.	.	.	.	.	.	.	.	.
657	6.5	0	26	34	1.2	72.4	6.2	36	203	117	10.57	96	164	46	23	130	80	0	0	0	63.3	0.05	2.48	3	1	2	6.3	4.85	15.2	44.4	91.5	31.4	34.3	295	1	0	0	.	0	.	.	.	.	.	.	.	.	.	.
658	3.2	0	22	26	1.2	74.7	3	16	186	121.9	7.9	88	105	47	28.5	110	60	0	0	0	92.4	0.05	1.7	3	2	2	4.79	4.97	15.6	45.1	90.7	31.4	34.6	162	1	0	1	.	0	.	.	.	.	.	.	.	.	.	.
659	9.7	1	19	30	1	91.9	5.4	19	164	92	8.16	98	94	47	24.9	110	80	0	0	0	68.7	0.04	1.95	3	2	2	5.86	4.84	15.1	43.8	90.5	31.2	34.5	155	1	0	1	.	0	.	.	.	.	.	.	.	.	.	.
660	6.5	0	22	19	1.1	81.3	5.3	25	177	119	4.49	76	100	42	24.1	120	80	0	0	0	73	0.09	0.83	3	2	2	5.43	4.63	15.7	46.2	99.8	33.9	34	209	1	0	1	.	0	.	.	.	.	.	.	.	.	.	.
661	3.2	0	22	25	1.1	80.4	5.3	20	187	104	5.65	89	150	57	25.2	100	60	0	0	0	72	0.05	1.23	1	2	2	4.8	4.91	16.2	46.2	94	33.1	35.1	183	0	0	1	.	0	.	.	.	.	.	.	.	.	.	.
662	15.4	0	21	25	1.1	82.8	7.3	26	154	91	5.31	87	118	37	23.9	120	80	0	0	0	69.9	0.06	1.13	1	1	3	6.5	4.95	15.5	44.3	89.5	31.3	34.9	279	0	0	0	.	0	.	.	.	.	.	.	.	.	.	.
663	15.4	0	26	27	1.3	64	6.9	36	220	117	4.64	94	417	35	23.3	110	80	0	0	0	61.8	0.06	1.07	3	1	3	8.75	4.6	14.8	43.2	93.9	32.1	34.2	228	1	0	0	.	0	0	22	33	1.3	63.7	9.3	28	209	107	6.89
664	6.5	0	18	23	1.1	82.5	6.2	17	200	109	7.37	88	215	56	22.9	110	70	0	0	0	69.2	0.06	1.59	2	1	2	5.07	4.56	14.6	42	91.9	32.1	34.9	201	0	0	0	.	0	.	.	.	.	.	.	.	.	.	.
665	6.5	0	24	27	1	91.2	7.5	19	152	87	8.9	84	90	59	22.1	120	70	0	0	0	70	0.03	1.83	3	3	2	5.34	4.88	15.3	43.9	90	31.4	34.9	189	1	0	1	.	0	.	.	.	.	.	.	.	.	.	.
666	6.5	0	21	22	1.2	74.8	5.6	25	178	104.9	5.36	89	203	52.1	22.1	130	90	0	0	1	62.4	0.02	1.17	3	1	2	6.5	5.48	16.7	47.5	86.7	30.5	35.2	296	1	0	0	.	0	.	.	.	.	.	.	.	.	.	.
667	6.5	0	20	15	1.3	68.4	7.2	21	226	150.9	8.17	80	120	51.4	22	120	80	0	0	0	62.7	0.02	1.6	3	2	2	4.7	5.09	15.4	44.5	87.4	30.1	34.5	258	1	0	1	.	0	.	.	.	.	.	.	.	.	.	.
668	6.5	0	20	16	1.3	67.8	6.5	22	156	89.6	8.27	81	198	42.8	23.9	120	70	0	0	0	80	0.02	1.64	3	1	2	5.6	4.83	15	43.6	90.2	31	34.4	217	1	0	0	.	0	.	.	.	.	.	.	.	.	.	.
669	6.5	0	19	13	1.2	75.4	6.3	13	169	100.2	5.33	78	111	58.7	23.3	110	70	0	0	0	69	0.06	1.02	2	2	2	5.1	5.42	16	46.3	85.4	29.6	34.6	272	0	0	1	.	0	.	.	.	.	.	.	.	.	.	.
670	3.2	0	19	32	1.3	68.2	4.7	28	225	124.9	5.87	92	212	51.8	24.4	110	70	0	0	0	73.8	0.02	1.32	3	2	2	5.58	5	15.4	45.5	91	30.8	33.8	251	1	0	1	.	0	.	.	.	.	.	.	.	.	.	.
671	0	0	23	21	1.1	81.7	3.4	18	175	92	6.44	93	146	56	28.7	90	60	0	0	0	79	0.02	1.46	1	2	1	6.1	5.28	16.1	46.6	88.3	30.4	34.5	175	0	0	1	.	0	.	.	.	.	.	.	.	.	.	.
672	0.5	0	14	24	1.3	67.5	6.9	24	202	136.9	9.36	96	89	42.3	23.9	140	90	0	0	1	78.3	0.02	2.2	3	1	1	4.36	5.02	16.4	45.9	91.4	32.7	35.7	215	1	0	0	.	0	.	.	.	.	.	.	.	.	.	.
673	3.2	0	18	18	1	90.8	5.7	25	197	134	7.83	96	84	55	23.1	100	70	0	0	0	62.9	0.02	1.84	2	1	2	8.02	4.54	14.5	41.3	91	31.8	35	256	0	0	0	.	0	.	.	.	.	.	.	.	.	.	.
674	6.5	0	23	24	1.2	75.1	7.4	22	214	137.7	9.56	75	95	68.1	22.6	110	70	0	0	0	66	0.02	1.75	3	1	2	5.8	5.19	15.4	44.8	86.2	29.7	34.5	245	1	0	0	.	0	.	.	.	.	.	.	.	.	.	.
675	3.2	0	14	8	1	91.5	4.6	16	184	107	6.33	84	169	46	20.7	100	60	0	0	0	64	0.06	1.3	1	1	2	4.6	4.78	14.7	43	89.9	30.7	34.2	170	0	0	0	.	0	.	.	.	.	.	.	.	.	.	.
676	0	0	21	23	1.1	81.3	5.3	22	180	111	7.01	97	109	40	22.1	110	70	0	0	0	61	0.03	1.66	3	1	1	5.41	4.64	14.6	40.5	87.2	31.3	35.9	371	1	0	0	.	0	.	.	.	.	.	.	.	.	.	.
677	0	0	31	34	1.3	66.7	6.4	38	209	138.1	7.81	87	142	46.3	28.2	100	70	0	0	0	89.5	0.07	1.66	1	2	1	5	4.4	14.3	41.8	94.9	32.6	34.3	303	0	0	1	.	0	.	.	.	.	.	.	.	.	.	.
678	0.5	0	19	13	1	92.5	5.5	16	225	141	5.24	76	84	92	23.3	110	70	0	0	0	65	0.02	0.97	1	2	1	3.8	4.59	15	43.7	95.1	32.7	34.3	197	0	0	1	.	0	.	.	.	.	.	.	.	.	.	.
679	6.5	0	19	20	1	91.9	5.8	22	176	94.2	7.04	100	152	45.4	22.7	130	90	0	0	1	67.8	0.02	1.72	3	2	2	6.7	5.19	16.3	46.5	89.6	31.4	35.1	250	1	0	1	.	0	.	.	.	.	.	.	.	.	.	.
680	3.2	0	25	22	1.3	63.4	5.9	24	262	64.4	10.27	94	812	42.5	22.3	110	70	0	0	0	73.9	0.07	2.36	1	3	2	6.1	4.92	15.2	43.8	89	31	34.8	192	0	0	1	.	0	0	23	24	1.2	69.3	5.4	18	241	95	7.74
681	9.7	0	21	20	1.1	79.2	7.8	17	188	118.8	5.52	87	123	50.1	28.7	100	70	0	0	0	84.8	0.05	1.17	3	3	2	5.8	4.78	15	44.3	92.7	31.5	33.9	208	1	0	1	.	0	.	.	.	.	.	.	.	.	.	.
682	15.4	0	25	21	1.1	76.6	6.7	11	245	150.1	10.14	86	110	59.6	21.6	110	80	0	0	0	64.5	0.03	2.13	3	2	3	6.5	4.81	14.7	42.9	89.1	30.6	34.4	214	1	0	1	.	0	0	23	21	1.1	76.3	7.3	8	219	128	6.17
683	6.5	0	18	23	0.9	103.2	3.5	25	164	92	9.37	93	72	58	21.9	110	80	0	0	0	58.2	0.02	2.13	1	1	2	4.23	4.48	14	40.6	90.6	31.2	34.5	313	0	0	0	.	0	.	.	.	.	.	.	.	.	.	.
684	3.2	0	18	20	0.8	118.3	6.7	19	117	54.1	10.63	83	204	40.6	22.6	120	70	0	0	0	70.1	0.04	2.16	3	1	2	4	4.96	14.8	43.5	87.7	29.9	34	201	1	0	0	.	0	.	.	.	.	.	.	.	.	.	.
685	15.4	0	19	27	0.9	99.3	4.8	27	197	117	6.54	85	115	55	24	120	80	0	0	0	69.4	0.06	1.36	2	1	3	4.01	4.88	16.4	45.3	93	33.6	36.1	223	0	0	0	.	0	0	21	29	1.1	78.2	5.5	39	194	127	6.96
686	6.5	0	13	9	1.2	74	8.2	18	192	131.2	9.36	98	147	43.7	25.5	130	100	0	0	1	73.8	0.05	2.24	1	2	2	5.97	5.19	15.3	45.6	87.8	29.4	33.5	330	0	0	1	.	0	.	.	.	.	.	.	.	.	.	.
687	3.2	0	23	25	1.3	67.2	8	46	190	107	9.73	91	151	39	22.3	110	70	0	0	0	63	0.06	2.16	1	2	2	5.7	4.55	14.7	41.9	92	32.2	35	214	0	0	1	.	0	.	.	.	.	.	.	.	.	.	.
688	15.4	0	26	33	1.1	78	5.6	60	231	121	8.32	94	337	52	24	120	80	0	0	0	65.4	0.02	1.91	2	2	3	6.42	5.01	16	46.5	92.8	31.9	34.4	225	0	0	1	.	0	0	25	35	1.1	77.7	7	66	234	144	9.93
689	6.5	0	18	17	1	90.7	4.7	27	207	128.3	5.33	84	67	75	24.7	120	80	0	0	0	72.3	0.08	1.09	3	3	2	6.5	4.68	15	43	91.9	32	34.8	214	1	0	1	.	0	.	.	.	.	.	.	.	.	.	.
690	6.5	0	17	16	1.3	65.5	5.2	21	270	185	4.53	91	74	65	24.4	120	70	0	0	0	68.8	0.02	1.01	3	1	2	8.53	5.2	15.4	46.4	89.2	29.7	33.3	297	1	0	0	.	0	.	.	.	.	.	.	.	.	.	.
691	6.5	0	32	26	1.1	80.7	7.7	26	196	124.4	4.61	93	131	47.7	25.5	130	90	0	0	1	71.9	0.04	1.05	2	1	2	5.14	5.19	15.9	43.6	84.1	30.7	36.5	260	0	0	0	.	0	.	.	.	.	.	.	.	.	.	.
692	15.4	0	23	28	1	86.8	6.7	57	196	115	4.74	94	161	41	23	110	70	0	0	0	61	0.05	1.09	2	2	3	6	4.81	14.1	42.3	87.9	29.3	33.3	192	0	0	1	.	0	0	23	22	1.1	77.6	5.5	36	198	108	4.19
693	6.5	0	22	21	1	93	6.5	19	174	104	7.11	80	129	48	21.1	100	60	0	0	0	64	0.03	1.39	3	1	2	8.76	4.65	15	45.1	97	32.3	33.3	296	1	0	0	.	0	0	25	30	1.2	74.9	5.7	21	188	119	4.93
694	3.2	0	25	23	1.1	78.1	4.3	11	215	128	9.68	86	115	57	24.3	100	70	0	0	0	67	0.07	2.03	2	3	2	5.96	4.75	14.5	42.9	90.2	30.5	33.8	353	0	0	1	.	0	.	.	.	.	.	.	.	.	.	.
695	15.4	0	23	19	1.2	74.8	5.7	17	173	111.6	4.5	81	72	57.8	22.1	100	60	0	0	0	58	0.05	0.89	3	1	3	7.18	5.15	16.3	45.8	88.8	31.7	35.7	259	1	0	0	.	0	.	.	.	.	.	.	.	.	.	.
696	0	0	27	26	1.3	65.7	6.3	20	204	135.5	4.03	99	66	51	23.8	120	80	0	0	0	66.5	0.04	0.98	2	3	1	4.34	4.91	14.5	42.9	87.4	29.5	33.8	181	0	0	1	.	0	.	.	.	.	.	.	.	.	.	.
697	0.5	0	22	18	1.2	70.6	5.6	12	174	90.7	7.84	115	177	65.3	21.8	120	70	0	0	0	66.9	0.02	2.2	3	1	1	3.71	4.52	14.5	42.1	93.1	32.1	34.4	228	1	0	0	.	0	0	19	18	1	86.9	5.3	11	210	128	4.92
698	0	0	23	22	1.1	82.9	6.1	20	139	87	7.59	98	110	33	25.4	100	60	0	0	0	65.9	0.02	1.82	1	3	1	4.67	5.05	15.8	45.6	90.2	31.4	34.8	164	0	0	1	.	0	.	.	.	.	.	.	.	.	.	.
699	6.5	0	21	22	1.2	74.8	6.2	23	220	128	6.2	81	157	73.2	24	120	80	0	0	0	71	0.07	1.23	3	2	2	5.9	5.2	15.5	45.2	86.8	29.8	34.3	240	1	0	1	.	0	.	.	.	.	.	.	.	.	.	.
700	1.5	0	22	22	1.1	79.3	6.9	20	180	118	6.7	94	93	39	21	130	80	0	0	0	60.1	0.02	1.54	2	1	1	7.39	4.74	14.9	43.6	92	31.4	34.2	241	0	0	0	.	0	.	.	.	.	.	.	.	.	.	.
701	9.7	0	24	29	1.2	70.8	6.4	27	204	124	10.51	90	157	45	25.4	120	70	0	0	0	73.3	0.03	2.31	3	1	2	5.88	5.15	15.7	46.5	90.3	30.5	33.8	274	1	0	0	.	0	0	21	27	1.4	59.1	7.1	32	238	149	11.5
702	15.4	0	23	22	1.1	80.3	7.4	18	169	103	10.34	83	114	39	23.8	110	70	0	0	0	70.4	0.07	2.1	3	2	3	5.84	4.89	15.1	44.1	90.2	30.9	34.2	235	1	0	1	.	0	.	.	.	.	.	.	.	.	.	.
703	7.7	0	23	21	1.4	57.6	6.4	18	246	184.9	5.44	94	118	60.4	24.9	110	70	0	0	0	79.7	0.03	1.25	3	3	3	10.08	4.99	15.7	48.2	96.6	31.5	32.6	216	1	0	1	.	0	0	26	23	1.4	57.4	6.2	16	252	174	4
704	3.2	0	21	17	1.2	69.6	6.4	22	216	141	4.78	103	131	44	23.5	100	60	0	0	0	63.1	0.03	1.2	2	2	2	6.86	4.55	15.1	44.5	97.8	33.2	33.9	232	0	0	1	.	0	0	20	20	1.3	63.3	7	26	258	154	5.8
705	15.4	0	23	27	1.2	73.9	7.7	27	202	102.9	5.49	85	221	52.4	21.7	120	80	0	0	0	59	0.06	1.14	2	1	3	9	5.34	16.3	47.2	88.2	30.5	34.6	395	0	0	0	.	0	.	.	.	.	.	.	.	.	.	.
706	3.2	0	29	31	1.3	65.4	7.3	31	187	119.8	6.93	98	124	44.3	28.2	120	80	0	0	0	81.6	0.08	1.66	2	2	2	5.32	5.23	16.9	49.9	95.4	32.3	33.9	154	0	0	1	.	0	.	.	.	.	.	.	.	.	.	.
707	3.2	0	18	23	1.1	79.6	7.1	19	218	112	5.28	99	182	51	25.6	110	80	0	0	0	79.3	0.02	1.28	1	1	2	8.51	4.91	15	43.7	89	30.5	34.3	182	0	0	0	.	0	.	.	.	.	.	.	.	.	.	.
708	15.4	0	20	23	1.1	77.9	6.9	27	204	129	9.63	97	113	54	23.7	130	90	0	0	1	75	0.02	2.28	2	2	3	4.62	4.73	14.8	44	93	31.3	33.6	206	0	0	1	.	0	.	21	26	1.3	64	8.1	28	203	122	6.59
709	0	0	20	16	1.3	63.1	6.1	11	183	105	6.02	99	127	40	23.6	120	80	0	0	0	71.4	0.08	1.46	1	3	1	6.48	4.49	12.8	39.7	88.4	28.5	32.2	237	0	0	1	.	0	0	21	23	1.3	62.9	6.6	12	236	115	6.25
710	15.4	0	28	34	1.2	72.1	7.1	58	215	119.2	4.23	95	200	58.1	25.4	120	80	0	0	0	76.9	0.07	0.98	3	1	3	7.35	4.7	14.6	43.3	92.1	31.1	33.7	273	1	0	0	.	0	.	.	.	.	.	.	.	.	.	.
711	6.5	0	25	29	1.2	68.3	6.6	60	220	118.5	6.01	90	178	50.2	24.3	110	80	0	0	0	72.6	0.02	1.32	3	2	2	5.84	5.47	17.6	51.6	94.3	32.2	34.1	219	1	0	1	.	0	.	.	.	.	.	.	.	.	.	.
712	6.5	0	19	27	1.3	65.3	6.5	25	193	117.2	9.91	93	105	48	23.9	120	80	0	0	0	73.1	0.02	2.25	2	1	2	5	4.81	14.9	44.1	91.7	31	33.8	191	0	0	0	.	0	.	.	.	.	.	.	.	.	.	.
713	9.7	0	24	21	1.1	82.7	5.1	12	165	100	8.04	88	67	56	20.1	110	70	0	0	0	65	0.02	1.73	3	2	2	5.5	4.66	14.4	41.3	88.5	30.9	34.9	266	1	0	1	.	0	.	.	.	.	.	.	.	.	.	.
714	3.2	0	20	31	1.2	72.3	6.8	23	257	176.4	8.67	109	83	57.4	25.8	140	80	0	0	1	72.7	0.02	2.31	1	1	2	7.62	4.94	15.4	44.8	90.7	31.2	34.4	378	0	0	0	.	0	.	.	.	.	.	.	.	.	.	.
715	6.5	0	18	17	1.1	82.5	6.9	14	150	96	4.17	85	146	41	24.2	90	60	0	0	0	69.1	0.02	0.87	3	1	2	6.4	4.98	14.6	43	86.3	29.3	34	308	1	0	0	.	0	.	.	.	.	.	.	.	.	.	.
716	9.7	0	16	24	1.1	82.2	7.2	38	205	91	9.24	91	133	87	28.1	110	80	0	0	0	86	0.07	2.06	2	2	2	5.49	4.36	14.4	40	91.7	33	36	224	0	0	1	.	0	.	.	.	.	.	.	.	.	.	.
717	15.4	0	18	20	1.1	78.5	6.9	24	191	119	6.23	81	137	39	25.3	110	70	0	0	0	82	0.09	1.23	2	2	3	6.79	4.73	14.9	43.3	91.5	31.5	34.4	248	0	0	1	.	0	0	19	17	1.2	70.8	5.5	21	169	86	8.27
718	15.4	0	29	28	0.9	97.6	4.7	51	192	111	5.2	83	126	60	28.7	140	90	0	0	1	81.9	0.04	1.06	2	2	3	5	4.4	14	42.2	95.9	31.9	33.1	213	0	0	1	.	0	0	22	21	1.1	77.2	4.9	42	197	111	4.94
719	0	0	21	25	1.1	80.2	5.5	24	183	103	6.84	92	120	55	24.5	130	90	0	0	1	75	0.05	1.54	1	2	1	10.42	5.24	16.6	48.9	93.3	31.7	33.9	266	0	0	1	.	0	.	.	.	.	.	.	.	.	.	.
720	0	0	18	20	1.2	72.9	5.1	17	174	109.5	10.78	91	174	46.8	20.4	110	70	0	0	0	63.2	0.02	2.4	3	1	1	5.2	4.44	14.3	41.5	93.5	32.1	34.4	195	1	0	0	.	0	.	.	.	.	.	.	.	.	.	.
721	3.2	0	25	24	1.2	69.5	5.2	31	169	101	6.97	102	83	48	25.8	110	80	0	0	0	73.8	0.04	1.74	2	1	2	9.91	4.61	15.2	43.7	94.8	33.1	34.9	245	0	0	0	.	0	0	26	38	1.2	69.3	5.2	26	163	92	6.91
722	7.7	0	24	28	1.2	71.9	6.2	101	237	154	5.77	97	82	54	23.1	110	80	0	0	0	69	0.02	1.37	3	2	3	5.8	5.02	15.5	44.7	89	30.8	34.6	246	1	0	1	.	0	.	.	.	.	.	.	.	.	.	.
723	6.5	0	25	23	1.3	63.9	6.8	19	232	64.8	5.12	101	348	70.1	22.2	130	80	0	0	0	68.1	0.03	1.26	2	2	2	5.98	4.85	14.9	44.8	92.4	30.7	33.3	265	0	0	1	.	0	0	21	26	1.1	77.2	5.4	16	230	126	4.78
724	7.7	0	24	22	1.1	82.8	5.7	18	195	123	6.02	77	128	45	22.8	110	70	0	0	0	65	0.04	1.13	1	2	3	5.97	4.79	14.4	42.7	89.1	30.1	33.7	208	0	0	1	.	0	.	.	.	.	.	.	.	.	.	.
725	15.4	0	26	26	0.8	115.6	4.4	58	179	95	6.93	95	190	43	21.7	110	80	0	0	0	62	0.07	1.61	1	1	3	4.5	5.11	16.1	46.4	90.8	31.6	34.8	240	0	0	0	.	0	.	.	.	.	.	.	.	.	.	.
726	0.5	0	21	23	1.1	77.7	5.4	29	240	157.1	4.36	88	126	67.9	24	110	70	0	0	0	67.6	0.02	0.94	3	5	1	6.3	4.74	14.9	44.3	93.5	31.4	33.5	303	1	0	1	.	0	0	22	35	1	86.3	4.9	31	274	171	4.92
727	0.5	0	18	21	1.2	73.8	5.6	18	215	150	6.27	85	139	44	24.5	120	80	0	0	0	76	0.03	1.3	3	1	1	5.97	5.34	16.2	47.3	88.6	30.3	34.2	238	1	0	0	.	0	.	.	.	.	.	.	.	.	.	.
728	0	0	21	21	1.1	79.3	5.8	14	210	152.8	5.41	105	58	46.7	24.1	110	70	0	0	0	68.7	0.04	1.39	2	2	1	4.47	5.01	15.8	44.5	88.8	31.4	35.4	175	0	0	1	.	0	.	.	.	.	.	.	.	.	.	.
729	0.5	0	19	23	1.1	79.8	5.6	17	161	117.1	6.34	99	67	46.8	27.6	100	70	0	0	0	83.7	0.04	1.53	3	1	1	4.27	4.46	14.7	43.5	97.5	33	33.8	222	1	0	0	.	0	.	.	.	.	.	.	.	.	.	.
730	15.4	0	27	32	1.1	76	4.5	48	199	115.7	5.81	85	164	44.4	24.8	90	60	0	0	0	66.7	0.08	1.21	3	2	3	8.6	5.12	15.9	47.1	91.9	31	33.8	260	1	0	1	.	0	0	31	39	1	84.4	5.3	49	215	110	7.65
731	15.4	0	19	16	1.1	78.5	5.5	12	220	149	7.5	84	90	43	22.1	110	70	0	0	0	61	0.08	1.54	3	1	3	4.8	4.06	14	40.8	100.4	34.6	34.5	251	1	0	0	.	0	0	20	22	1.3	64.4	6.6	15	223	145	11.75
732	15.4	0	28	29	1.2	72.4	6.1	25	203	132	6.3	107	85	47	23.9	110	70	0	0	0	68.3	0.02	1.65	1	1	3	7.02	4.6	14.9	41.1	89.5	32.3	36.1	257	0	0	0	.	0	.	.	.	.	.	.	.	.	.	.
733	15.4	0	31	23	1.2	71.5	6.6	21	194	117	7.32	88	149	53.7	25.1	120	80	0	0	0	72.6	0.04	1.57	3	2	3	11.75	4.95	15.6	43.6	88.1	31.6	35.9	308	1	0	1	.	0	0	30	38	1.2	71	5.8	19	215	139	8.32
734	15.4	0	35	28	1.3	66	6.6	111	139	43.7	5.49	93	121	88.3	21.2	120	70	0	0	0	59.7	0.02	1.25	3	2	3	6.7	4.86	15.7	45.9	94.4	32.3	34.2	210	1	0	1	.	0	0	22	26	1.1	79.5	6.9	102	167	94	9.24
735	15.4	0	20	25	1.2	71.7	3.7	19	179	118	5.57	76	104	44	25.5	130	90	0	0	1	78.1	0.04	1.03	2	1	3	4.3	4.52	14.9	42.7	94.5	33.1	35	182	0	0	0	.	0	.	.	.	.	.	.	.	.	.	.
736	15.4	0	20	19	1.2	72.1	6	22	257	168.2	10.2	81	104	76.2	22.8	110	70	0	0	0	65.8	0.03	2.02	2	1	3	5.3	4.92	15.6	44.9	91.2	31.7	34.7	304	0	0	0	.	0	.	.	.	.	.	.	.	.	.	.
737	0.5	0	20	23	1.1	82.8	5.8	12	205	126.4	8.91	89	104	63.7	23.4	130	80	0	0	0	72.6	0.06	1.94	1	1	1	4.84	4.93	15.1	44.2	89.7	30.7	34.2	248	0	0	0	.	0	.	.	.	.	.	.	.	.	.	.
738	15.4	0	22	27	0.7	140	5.7	33	176	110	4.7	85	87	43	24.4	100	60	0	0	0	76.5	0.04	0.98	3	1	3	7.06	5.26	15.5	46.1	87.6	29.5	33.6	277	1	0	0	.	0	.	.	.	.	.	.	.	.	.	.
739	7.7	0	24	16	1.1	77.8	5.4	18	214	113	8.7	82	177	61	21.4	140	80	0	0	1	67	0.08	1.74	2	3	3	4.7	4.9	15.6	45.1	92.1	31.8	34.5	203	0	0	1	.	0	0	25	17	1.2	70	6.3	24	234	126	7.23
740	6.5	0	21	20	1.1	82.6	6.4	21	186	122	6.23	98	124	40	22.2	120	80	0	0	0	68.7	0.02	1.49	3	2	2	5.3	4.99	15.2	44.7	89.5	30.5	34.1	223	1	0	1	.	0	.	.	.	.	.	.	.	.	.	.
741	0.5	0	22	29	1.2	70.8	5.6	22	138	78.4	6.26	91	92	47.1	19.8	100	70	0	0	0	65.5	0.02	1.39	1	1	1	4.56	4.49	13.2	40.4	90	29.4	32.7	177	0	0	0	.	0	0	34	31	1.2	70.5	5.7	22	160	88	6.31
742	15.4	0	17	16	1	88.8	4.6	13	159	87	5.74	93	44	58	26.4	110	70	0	0	0	74.5	0.02	1.3	3	2	3	7.07	4.86	15.4	45.7	94	31.7	33.7	250	1	0	1	.	0	.	.	.	.	.	.	.	.	.	.
743	0.5	0	21	28	1	92.2	5.4	15	183	119	10.54	76	97	54	21.9	120	70	0	0	0	71.6	0.03	1.96	1	2	1	6.1	4.85	14.9	42.4	87.4	30.8	35.2	259	0	0	1	.	0	.	.	.	.	.	.	.	.	.	.
744	6.5	0	26	28	1.1	77.3	4.9	58	211	118	8.14	76	235	55	23.5	100	60	0	0	0	72	0.07	1.51	3	2	2	7.6	5.15	15.7	45.7	88.6	30.5	34.3	298	1	0	1	.	0	0	28	46	1.1	77	7.3	41	198	103	4.5
745	3.2	0	16	11	1.2	70.1	5.2	14	219	151.1	3.59	80	115	49.2	21.1	110	70	0	0	0	64	0.02	0.7	.	1	2	5.7	4.94	15.5	44.9	90.9	31.4	34.5	321	.	0	0	.	0	0	19	16	1.2	69.8	5.9	12	191	117	3.58
746	3.2	0	27	26	1	92.8	5.4	24	195	112.4	5.99	73	123	62.7	23.2	120	80	0	0	0	69.3	0.06	1.07	1	1	2	4.7	4.71	14.9	42.7	90.7	31.6	34.8	290	0	0	0	.	0	.	.	.	.	.	.	.	.	.	.
747	6.5	0	23	20	1.1	82.3	5.9	19	232	127	6.27	79	142	53	25	100	70	0	0	0	73	0.05	1.21	3	1	2	5.5	5.1	15.7	46.5	91.3	30.8	33.7	252	1	0	0	.	0	0	25	30	1.3	67.6	6	18	222	136	5.3
748	15.4	0	21	17	1.1	78.9	7.8	41	276	187	7.47	88	179	63	21.3	120	80	0	0	0	69	0.02	1.61	2	1	3	6	4.91	14.8	42.4	86.4	30.1	34.8	198	0	0	0	.	0	0	22	23	1.2	71	8.2	44	294	184	7.03
749	3.2	0	18	12	1.1	77.7	6.7	12	213	139	6.11	81	124	37	25.2	120	80	0	0	0	80.6	0.06	1.21	2	1	2	5.9	4.62	15	43.5	94	32.3	34.4	257	0	0	0	.	0	0	19	22	1.1	77.3	6.2	14	202	135	7.68
750	0.5	0	16	9	1	87.7	5.9	8	172	92	6.2	89	191	63	18.7	110	70	0	0	0	55.9	0.02	1.35	1	1	1	4.6	4.44	14.6	42.3	95.2	32.8	34.5	187	0	0	0	.	0	.	.	.	.	.	.	.	.	.	.
751	0	0	21	23	1.1	79	5.1	17	238	157	6.29	88	171	40.6	22.6	100	60	0	0	0	64.5	0.02	1.35	1	1	1	4.54	5.07	15.4	45	88.8	30.4	34.2	248	0	0	0	.	0	.	.	.	.	.	.	.	.	.	.
752	3.2	0	17	16	0.9	101.8	5.3	15	146	74	8.53	94	100	52	19.5	110	80	0	0	0	61.2	0.02	1.96	3	1	2	6.85	4.66	15.4	42.2	90.6	33	36.5	178	1	0	0	.	0	.	.	.	.	.	.	.	.	.	.
753	6.5	0	19	17	1	91.9	5.6	20	182	125	6.33	91	94	43	23.2	90	60	0	0	0	76	0.02	1.41	1	2	2	4.8	4.86	14.7	42.7	87.9	30.2	34.4	189	0	0	1	.	0	0	23	28	1.1	82	5.3	15	223	142	9.32
754	18	0	27	27	0.9	96.8	4.4	44	212	107	5.91	94	263	69	21.8	110	70	0	0	0	60	0.03	1.36	3	1	4	6.66	4.6	15.2	43.6	94.8	33	34.9	269	1	0	0	.	0	.	.	.	.	.	.	.	.	.	.
755	6.5	0	20	12	1.4	58.4	6.9	9	221	148	4.62	104	115	49	26.1	110	60	0	0	0	77.1	0.02	1.17	3	4	2	10.05	4.32	13.8	40.3	93.2	31.9	34.2	241	1	0	1	.	0	.	.	.	.	.	.	.	.	.	.
756	6.5	0	19	23	1	90.9	4.8	46	200	114	5.27	86	176	46	20.1	130	80	0	0	0	68	0.09	1.11	3	1	2	5.7	4.77	14.5	41.9	87.7	30.4	34.6	279	1	0	0	.	0	.	.	.	.	.	.	.	.	.	.
757	6.5	0	30	27	1.1	77.6	6	49	249	156	11.05	77	340	46	22.5	110	60	0	0	0	62	0.06	2.08	3	2	2	8.4	4.79	15.1	44.1	91.9	31.4	34.2	414	1	0	1	.	0	0	31	30	1.1	77.3	5.2	62	259	163	5.47
758	15.4	0	21	20	1.1	78.7	5.4	74	176	87	5.76	102	95	56	20.7	120	80	0	0	0	63.3	0.06	1.44	3	1	3	8.79	4.79	15.7	46.8	97.7	32.8	33.5	255	1	0	0	.	0	0	35	42	1.1	78.3	5.5	100	140	61	7.17
759	15.4	0	22	11	1.2	75	5.9	39	163	81	4.66	94	102	51	23.3	120	80	0	0	0	60.4	0.02	1.07	3	3	3	5.87	4.76	14.4	42.7	89.7	30.2	33.7	247	1	0	1	.	0	.	.	.	.	.	.	.	.	.	.
760	6.5	0	15	24	1.2	72	7.3	38	204	110.3	9.32	94	130	53.3	27.2	110	70	0	0	0	88.2	0.08	2.14	2	1	2	4	4.42	14.1	41.2	93.2	32	34.3	197	0	0	0	.	0	.	.	.	.	.	.	.	.	.	.
761	15.4	0	25	24	1.1	81.7	6.3	17	162	90.6	9.01	101	134	39.3	26.6	110	70	0	0	0	74.3	0.06	2.22	2	1	3	5.8	4.74	14.4	43.2	91.2	30.3	33.3	255	0	0	0	.	0	.	.	.	.	.	.	.	.	.	.
762	15.4	0	26	32	1	88.6	5.8	130	267	148	9.93	102	364	46	25.5	120	80	0	0	0	68.7	0.07	2.48	3	2	3	7.28	5.29	16	48.3	91.3	30.2	33.1	308	1	0	1	.	0	.	.	.	.	.	.	.	.	.	.
763	0.5	0	24	24	1	88.2	3.6	22	235	157	4.87	69	97	58	20.6	110	70	0	0	0	56	0.06	0.82	3	2	1	6.9	4.93	15.9	47	95.2	32.2	33.7	255	1	0	1	.	0	0	22	18	1.2	71	5.4	18	219	145	4.45
764	0.5	0	21	31	1.2	73	6.3	40	206	131.8	11.28	85	168	46.9	27.3	100	70	0	0	0	76.2	0.02	2.34	3	1	1	8.27	5.13	16	46.7	91	31.2	34.3	204	1	0	0	.	0	.	.	.	.	.	.	.	.	.	.
765	15.4	0	18	18	1	86.4	6.1	30	180	90	7.6	93	169	59	21.4	130	80	0	0	0	59	0.02	1.73	3	1	3	5.1	4.75	14.7	42.6	89.6	31	34.6	196	1	0	0	.	0	0	22	28	1	86	6.8	39	183	87	7.52
766	3.2	0	25	28	1.1	80.7	7.4	30	203	124.2	8.79	88	209	56.6	23.9	120	80	0	0	0	68.3	0.04	1.89	1	1	2	7.6	4.69	14.9	43.6	93	31.8	34.2	224	0	0	0	.	0	.	.	.	.	.	.	.	.	.	.
767	6.5	0	26	23	1	87.2	6.2	27	209	119	6.97	78	268	35	22.4	110	80	0	0	0	62.4	0.04	1.33	3	1	2	7.54	4.69	15.6	45.3	96.6	33.3	34.4	259	1	0	0	.	0	0	17	19	1.1	77.8	5.6	22	200	125	6.03
768	6.5	0	20	17	1.1	80	5.7	16	202	130.6	9.34	96	145	48.4	25.6	120	80	0	0	0	78.4	0.06	2.19	3	1	2	6.1	5.02	15.7	45.2	90	31.4	34.8	287	1	0	0	.	0	.	.	.	.	.	.	.	.	.	.
769	0.5	0	18	19	1	88.9	6	21	228	152	6.05	81	85	49	23.7	110	60	0	0	0	63	0.05	1.2	1	3	1	7.1	4.91	15.2	44.4	90.5	31.1	34.3	238	0	0	1	.	0	.	.	.	.	.	.	.	.	.	.
770	6.5	0	21	11	1.3	65.6	5.6	22	175	111.5	5.53	92	102	47.1	22.2	110	70	0	0	0	72	0.02	1.24	3	2	2	5.4	4.8	14.8	42.6	88.7	30.8	34.7	213	1	0	1	.	0	.	.	.	.	.	.	.	.	.	.
771	3.2	0	22	26	1.3	67.8	5.4	18	206	112.9	4.56	91	107	64.4	23.7	110	70	0	0	0	67.6	0.05	1.01	3	2	2	5.99	5.04	15.1	45.9	91.1	30	32.9	238	1	0	1	.	0	.	.	.	.	.	.	.	.	.	.
772	0	0	39	27	1.2	72.6	6.6	12	231	158	3.49	88	91	58	23.5	100	60	0	0	0	72.8	0.02	0.75	2	2	1	4.74	3.76	12	36.8	97.9	31.9	32.6	133	0	0	1	.	0	.	.	.	.	.	.	.	.	.	.
773	6.5	0	18	19	1.3	65.9	6.8	19	255	90	7.4	93	315	44	25.9	110	80	0	0	0	81.1	0.05	1.68	3	2	2	6.8	4.88	15.7	44.1	90.4	32.2	35.6	219	1	0	1	.	0	.	.	.	.	.	.	.	.	.	.
774	3.2	0	23	18	1.2	68.9	7	29	177	107	5.86	80	123	48	22.8	110	70	0	0	0	65	0.04	1.15	1	2	2	4.9	4.89	15.3	45.1	92.1	31.3	34	229	0	0	1	.	0	.	.	.	.	.	.	.	.	.	.
775	0.5	0	20	32	1.3	65.4	6.8	21	205	119	5.94	97	218	36	23.7	110	80	0	0	0	71	0.05	1.41	1	2	1	4.78	4.51	13.9	39.4	87.3	30.9	35.4	220	0	0	1	.	0	.	.	.	.	.	.	.	.	.	.
776	3.2	0	23	22	1.2	70.5	5.9	26	185	112.9	9.92	101	127	52.9	24.8	110	70	0	0	0	70.7	0.05	2.45	1	1	2	4.8	4.71	15.7	46.5	98.6	33.4	33.8	197	0	0	0	.	0	.	.	.	.	.	.	.	.	.	.
777	15.4	0	24	21	0.9	100.8	5.5	31	188	121	6.9	97	164	38	19.9	100	60	0	0	0	54.7	0.02	1.64	3	1	3	5.7	4.45	14.5	41.9	94.2	32.6	34.6	225	1	0	0	.	0	.	.	.	.	.	.	.	.	.	.
778	15.4	0	18	12	1.1	79.8	5.6	20	187	113.5	5.35	94	162	51.9	20.6	120	80	0	0	0	61.6	0.02	1.23	1	3	3	5.53	4.53	14	40.4	89	30.9	34.7	281	0	0	1	.	0	.	.	.	.	.	.	.	.	.	.
779	3.2	0	29	21	1.3	64.5	5.8	17	239	169.7	5.14	87	106	52.8	24.3	110	80	0	0	0	77	0.02	1.09	2	1	2	3.99	5	15.6	44.1	88.1	31.3	35.5	207	0	0	0	.	0	0	29	29	1.3	64.3	5.5	21	247	166	4.29
780	3.2	0	22	25	1.4	62.5	7.3	16	204	135.3	6.29	103	150	56.4	22.1	120	80	0	0	0	71.7	0.03	1.58	1	2	2	4.41	5.04	15.7	44.8	88.9	31.2	35	116	0	0	1	.	0	.	.	.	.	.	.	.	.	.	.
781	15.4	0	25	17	1.3	64.8	7.7	28	249	158.8	9.19	102	190	60.1	23.9	160	90	0	0	1	62	0.08	2.29	1	1	3	5.89	5.05	15.4	44.7	88.5	30.5	34.5	290	0	0	0	.	0	0	23	18	1.2	70.7	7	22	248	151	4.97
782	15.4	0	23	18	1.1	79.9	6.2	16	236	158.9	7.32	98	102	70.1	22.3	130	80	0	0	0	70	0.03	1.75	3	1	3	6.1	4.52	14.2	40.2	88.8	31.4	35.3	255	1	0	0	.	0	.	.	.	.	.	.	.	.	.	.
783	0.5	0	31	18	1.1	78.4	5.9	14	173	100	6.99	94	117	51	21.9	130	80	0	0	0	62.5	0.07	1.61	1	2	1	7.01	4.72	13.8	42.2	89.4	29.2	32.7	251	0	0	1	.	0	0	33	20	1.2	70.7	4.9	12	181	107	5.15
784	0	0	23	27	1.2	71.7	6.3	31	278	179	5.61	90	135	51	24.9	110	80	0	0	0	72.9	0.02	1.23	1	2	1	8.51	5.06	15.3	46.1	91.1	30.2	33.2	134	0	0	1	.	0	.	.	.	.	.	.	.	.	.	.
785	15.4	0	21	13	1.4	62.6	6.8	22	185	135.6	5.45	88	92	54.7	20.7	110	70	0	0	0	67.2	0.08	1.17	3	2	3	6.22	4.29	14.7	42.2	98.4	34.3	34.8	263	1	0	1	.	0	.	.	.	.	.	.	.	.	.	.
786	6.5	0	21	19	1	86.6	5	35	238	159	5.59	84	110	56	19.3	100	70	0	0	0	61.3	0.09	1.15	3	2	2	6.42	4.99	15.1	45.5	91.2	30.3	33.2	211	1	0	1	.	0	0	23	27	1	86.4	4.8	37	257	169	3.19
787	0.5	0	23	21	1.1	77.3	5.3	29	188	122	9.38	88	63	49	23.5	100	70	0	0	0	71.1	0.07	2.02	1	2	1	3.29	4.83	14.6	43.4	89.9	30.2	33.6	173	0	0	1	.	0	0	19	17	1.1	77.1	5	29	202	122	4.86
788	15.4	0	20	18	1.1	79.9	7.4	26	287	166	7.67	96	84	69	22.8	120	80	0	0	0	65	0.05	1.8	2	2	3	6.4	4.32	15	42.9	99.3	34.6	34.8	276	0	0	1	.	0	.	.	.	.	.	.	.	.	.	.
789	15.4	0	24	16	1.2	74.6	7.4	25	221	128	4.1	102	162	60	24	120	80	0	0	0	71.9	0.02	1.02	3	2	3	5.17	4.85	15.2	45.5	93.8	31.3	33.4	216	1	0	1	.	0	.	.	.	.	.	.	.	.	.	.
790	7.7	0	20	28	1.1	79.7	5.4	23	202	140.7	4.25	83	132	47.1	27.7	120	80	0	0	0	80	0.07	0.86	1	3	3	5.8	4.7	14.5	41.4	88	30.9	35.1	260	0	0	1	.	0	.	.	.	.	.	.	.	.	.	.
791	6.5	0	14	11	1.1	82	5.7	15	205	126	5.26	98	116	58	20.8	120	70	0	0	0	63.1	0.03	1.26	1	1	2	4.42	4.58	14.3	43.3	94.5	31.2	33	234	0	0	0	.	0	.	.	.	.	.	.	.	.	.	.
792	1	0	20	20	1.2	73.6	6.8	24	266	174	5.06	91	161	58	18	100	60	0	0	0	50.8	0.04	1.13	3	1	1	6.77	5.06	14.8	45.2	89.3	29.2	32.7	277	1	0	0	.	0	.	.	.	.	.	.	.	.	.	.
793	15.4	0	18	19	1.1	80.1	5.5	14	196	96	5.48	80	76	81	20.8	110	70	0	0	0	72	0.03	1.07	3	2	3	4.75	4.47	14.4	43.6	97.5	32.2	33	154	1	0	1	.	0	.	.	.	.	.	.	.	.	.	.
794	0	0	18	18	1	92.7	4.9	17	189	119	6.69	86	117	52	20.5	100	60	0	0	0	66.3	0.02	1.41	1	1	1	5.3	5.5	17.5	50.1	91.1	31.8	34.9	231	0	0	0	.	0	.	.	.	.	.	.	.	.	.	.
795	3.2	0	28	30	1.5	55.2	5.4	24	182	89.1	9.45	86	242	50.7	23.6	110	80	0	0	0	77.2	0.05	1.99	1	2	2	5.67	5.02	14.8	43.2	86.1	29.5	34.3	179	0	0	1	.	0	0	25	30	1.4	59.6	5.4	25	192	103	6.82
796	6.5	0	18	20	1.1	83.1	5	21	198	107	6.93	90	77	65	21.5	120	80	0	0	0	69.7	0.03	1.52	2	.	2	5.51	5.17	14.9	45.3	87.6	28.8	32.9	271	0	0	.	.	0	.	.	.	.	.	.	.	.	.	.
797	3.2	0	16	12	1.1	81.2	6	10	151	83	5.71	87	60	50	20.1	110	70	0	0	0	68	0.03	1.21	3	2	2	4.47	4.45	14.4	42.1	94.6	32.4	34.2	242	1	0	1	.	0	.	.	.	.	.	.	.	.	.	.
798	9.7	0	19	17	1.2	74.4	6.1	20	208	129.8	4.33	77	131	61.9	21.3	130	80	0	0	0	63.1	0.02	0.82	2	3	2	5.7	5.4	16.4	49.7	92	30.4	33	277	0	0	1	.	0	.	.	.	.	.	.	.	.	.	.
799	15.4	0	16	21	1.2	74.1	8.2	17	200	118	4.7	87	139	46	23	110	80	0	0	0	67.4	0.02	1	3	1	3	5.88	4.67	14.7	42.3	90.6	31.5	34.8	204	1	0	0	.	0	.	.	.	.	.	.	.	.	.	.
800	7.7	0	21	23	1.1	83.1	6.4	25	214	135.2	6.39	97	107	50.7	25.3	120	80	0	0	0	68.1	0.03	1.52	2	1	3	5.1	5.09	15.3	43.3	85.1	30.1	35.3	212	0	0	0	.	0	.	.	.	.	.	.	.	.	.	.
801	1	0	18	18	1.2	73.7	6.5	26	180	113.9	4.72	90	79	52.1	23.7	110	70	0	0	0	72.5	0.06	1.04	1	2	1	6.66	4.64	13.9	41.8	90.1	30	33.3	238	0	0	1	.	0	.	.	.	.	.	.	.	.	.	.
802	15.4	0	26	34	1.1	78.5	8	20	206	125	4.81	101	202	47	23.3	120	70	0	0	0	61.9	0.05	1.19	3	1	3	6.34	4.84	15.7	45	93	32.4	34.9	174	1	0	0	.	0	0	29	53	1.1	78.2	5.3	27	223	138	5.34
803	18	0	40	18	1.1	81.9	8	19	138	79	4.94	83	174	38	21	120	80	0	0	0	71	0.04	1	3	1	4	7.05	4.81	15.5	44.3	92.1	32.2	35	255	1	0	0	.	0	.	.	.	.	.	.	.	.	.	.
804	6.5	0	14	12	1.1	77.8	5	14	159	93.5	5.08	90	124	48.4	22.6	120	80	0	0	0	64.5	0.02	1.12	3	3	2	6.53	4.85	15	44.4	91.5	30.9	33.8	196	1	0	1	.	0	0	22	16	1.1	77.4	7.2	22	191	106	4.62
805	13	0	17	15	1	85.9	5.5	33	186	87.6	6.52	100	122	64.3	21.8	130	90	0	0	1	75.3	0.02	1.59	2	2	2	4.5	4.41	14.2	40.2	91.3	32.2	35.3	328	0	0	1	.	0	0	41	39	0.8	110.8	6.5	39	252	141	2.55
806	7.7	0	25	24	1.2	71	6.8	22	203	137	4.46	93	127	45	22.8	100	60	0	0	0	66	0.08	1.01	1	1	3	4.94	4.7	15.4	43.7	93	32.8	35.2	204	0	0	0	.	0	0	24	25	1.3	64.4	6.9	21	221	149	7.7
807	6.5	0	22	28	1.1	83	5.8	25	156	90	6.73	96	71	45	23.2	140	90	0	0	1	72	0.02	1.58	3	4	2	4.97	5.42	15.7	46.7	86.2	29	33.6	339	1	0	1	.	0	.	.	.	.	.	.	.	.	.	.
808	3.2	0	21	30	1.1	83	6.1	30	192	118.5	7.53	93	135	40	24.3	110	60	0	0	0	77.1	0.02	1.71	2	1	2	6.03	5.21	15.5	46.7	89.6	29.8	33.2	251	0	0	0	.	0	.	.	.	.	.	.	.	.	.	.
809	18	0	24	25	0.9	101.3	4.9	22	154	97	9.6	91	80	51	24.4	110	70	0	0	0	69.8	0.02	2.14	3	1	4	7.35	4.95	14.9	44.9	90.9	30.2	33.2	239	1	0	0	.	0	.	.	.	.	.	.	.	.	.	.
810	0.5	0	20	19	1.2	68.5	6	26	248	147	5.57	92	221	63	22.5	110	70	0	0	0	59.9	0.04	1.25	1	1	1	5.5	4.82	15.3	44.8	92.8	31.7	34.1	290	0	0	0	.	0	0	20	21	1.2	68.4	5.9	38	248	145.2	5.14
811	18	0	20	19	1.1	77.8	7.2	22	215	137	5.74	104	75	61	25.2	140	70	0	0	1	71	0.07	1.46	2	2	4	6.59	4.75	14.9	44.3	93.3	31.4	33.6	231	0	0	1	.	0	0	22	24	1.1	77.3	6.8	25	242	160	5.13
812	7.7	0	19	18	1.3	67.3	7.4	25	194	126	9.4	98	143	43	24.9	120	80	0	0	0	79	0.04	2.25	3	2	3	6.5	4.67	14.8	42.5	90.9	31.6	34.8	270	1	0	1	.	0	.	.	.	.	.	.	.	.	.	.
813	0.5	0	19	25	1.1	82.8	6.3	34	203	129	5.44	85	104	42	22.6	130	90	0	0	1	70.7	0.04	1.13	2	1	1	5.67	5.63	15.6	47	83.5	27.7	33.2	224	0	0	0	.	0	.	.	.	.	.	.	.	.	.	.
814	0	0	21	18	1.1	81	7.8	28	224	151	12.49	76	107	63.6	25.3	130	80	0	0	0	76.5	0.05	2.32	1	2	1	3.7	4.99	16.1	45.8	91.9	32.2	35	219	0	0	1	.	0	.	.	.	.	.	.	.	.	.	.
815	15.4	0	20	17	1.1	77.9	5.8	39	254	143.7	4.21	92	139	71.6	24	110	80	0	0	0	70.3	0.02	0.95	3	1	3	5.42	4.4	14.8	42.8	97.2	33.5	34.5	235	1	0	0	.	0	0	43	52	0.9	97.9	5.5	47	277	181	5.53
816	7.7	0	24	23	1.2	72.2	5.8	19	239	153	7.51	98	129	44	22.7	100	60	0	0	0	61.1	0.03	1.8	2	1	3	5.66	5.16	15.3	46.3	89.7	29.7	33	263	0	0	0	.	0	.	.	.	.	.	.	.	.	.	.
817	6.5	0	21	13	1.2	70.3	6.2	24	246	147	4.87	84	137	75	21	110	70	0	0	0	58	0.02	1	2	2	2	6.23	4.8	15	43	89.5	31.2	34.8	347	0	0	1	.	0	0	26	29	1.2	70	5.8	29	254	154	5.33
818	7.7	0	15	10	1	87.3	6.2	12	153	93	5.93	106	67	50.4	20.2	100	60	0	0	0	57	0.03	1.54	2	2	3	4.7	4.35	14.3	41	94.2	32.9	34.9	150	0	0	1	.	0	0	16	22	1	86.8	6	15	178	108	5.52
819	0	0	20	18	1.3	67.5	4.9	10	165	86.6	9.91	100	105	76.3	23.5	130	90	0	0	1	72	0.04	2.42	1	1	1	7.75	4.86	14.8	41.3	85	30.5	35.8	236	0	0	0	.	0	.	.	.	.	.	.	.	.	.	.
820	0.5	0	23	28	1	91.7	5.2	18	171	95	5.64	84	103	65	20.8	110	70	0	0	0	60	0.02	1.16	1	2	1	4.82	4.59	13.8	40.9	89.1	30.1	33.7	235	0	0	1	.	0	.	.	.	.	.	.	.	.	.	.
821	15.4	0	19	15	1.1	81	5.6	18	184	106	7.86	90	139	44	19.6	100	70	0	0	0	50.8	0.02	1.73	3	1	3	6.4	4.67	14.3	39.6	84.7	30.5	36	194	1	0	0	.	0	.	.	.	.	.	.	.	.	.	.
822	6.5	0	27	26	1.1	80.3	5.7	17	242	150	8.45	82	92	61	25.5	120	80	0	0	0	63.6	0.04	1.69	1	2	2	5.5	4.79	14.8	43.4	90.5	31	34.2	325	0	0	1	.	0	.	.	.	.	.	.	.	.	.	.
823	7.7	0	21	23	1.2	73.6	5.4	14	155	99	8.29	81	64	42	24.6	110	80	0	0	0	77	0.02	1.64	3	2	3	6.69	4.69	14.7	43.8	93.4	31.3	33.6	244	1	0	1	.	0	.	.	.	.	.	.	.	.	.	.
824	0.5	0	23	26	1.2	74.1	7.2	21	221	134	10.49	87	197	40	25.3	120	70	0	0	0	69	0.02	2.23	3	1	1	6.62	4.89	15.4	43.6	89.1	31.4	35.2	289	1	0	0	.	0	.	.	.	.	.	.	.	.	.	.
825	6.5	0	22	25	1	92.6	3.5	23	134	77.1	5	87	81	46.5	20.7	90	60	0	0	0	59	0.04	1.06	1	3	2	6.55	5.35	16.5	49	91.6	30.8	33.7	214	0	0	1	.	0	.	.	.	.	.	.	.	.	.	.
826	6.5	0	29	21	1.2	72.3	5.4	23	143	76	4.93	92	81	46	24.4	120	80	0	0	0	79	0.07	1.11	1	2	2	3.9	4.17	13.8	38.8	92.9	33	35.5	211	0	0	1	.	0	.	.	.	.	.	.	.	.	.	.
827	3.2	0	39	26	1.1	78.2	6.2	31	150	82	7.36	87	148	39	24	100	70	0	0	0	64.5	0.05	1.57	2	1	2	7	4.58	14.1	40.4	88.1	30.8	35	228	0	0	0	.	0	0	22	18	1.3	64.2	6.3	33	169	77	4.88
828	3.2	0	20	24	1.3	67.3	5	16	196	121	8.71	95	155	46.8	21.6	120	80	0	0	0	65.4	0.02	2.02	3	1	2	5.91	5.49	15.7	45.9	83.6	28.6	34.2	250	1	0	0	.	0	.	.	.	.	.	.	.	.	.	.
829	9.7	0	21	24	1.1	80.4	5.3	35	234	151	5.31	85	169	49	22.6	110	70	0	0	0	62.3	0.02	1.1	1	1	2	4.5	5.13	16	46.1	89.8	31.1	34.7	213	0	0	0	.	0	.	.	.	.	.	.	.	.	.	.
830	3.2	0	21	21	1	90.7	6.2	11	181	109	4.08	92	83	51	20	90	60	0	0	0	61.9	0.03	0.92	1	1	2	3.99	4.59	14.6	40.9	89	31.8	35.8	194	0	0	0	.	0	.	.	.	.	.	.	.	.	.	.
831	6.5	0	17	19	0.9	104.2	4.7	28	213	154	8.5	93	106	41	23.2	110	50	0	0	0	68.6	0.03	1.93	3	1	2	4.51	4.77	13.9	41	85.9	29.3	34.1	348	1	0	0	.	0	.	.	.	.	.	.	.	.	.	.
832	6.5	0	22	19	1.3	64	5.5	14	236	185.5	5.61	83	212	44.3	22.3	110	70	0	0	0	66	0.06	1.14	3	2	2	6.1	5.05	16	47.5	94.1	31.7	33.7	250	1	0	1	.	0	.	.	.	.	.	.	.	.	.	.
833	1.5	0	21	22	1.1	77.7	8.1	28	225	149	4.86	88	165	47	24.7	110	70	0	0	0	73	0.03	1.05	1	3	1	6.59	4.82	14.1	42.1	87.3	29.3	33.5	231	0	0	1	.	0	0	28	23	1.3	63.7	7.5	22	244	134	6.18
834	6.5	0	21	28	1	87.4	3.3	32	238	147	7.02	80	201	45	23.4	110	80	0	0	0	63	0.03	1.37	2	1	2	4.9	4.87	16	46.4	95.2	32.9	34.5	232	0	0	0	.	0	0	19	29	1.1	77.9	3.4	20	230	146	4.29
835	3.2	0	19	18	1.1	79.4	5.5	14	190	91.9	9.57	91	219	47	21.8	100	60	0	0	0	63	0.02	2.13	3	1	2	3.75	5.36	16.8	47.2	88.1	31.3	35.6	173	1	0	0	.	0	.	.	.	.	.	.	.	.	.	.
836	18	0	25	25	1.2	73.2	6.1	41	192	123.5	5.96	98	100	57.7	22.7	110	70	0	0	0	72	0.02	1.43	2	1	4	4.4	4.93	16.2	46	93.2	32.8	35.1	239	0	0	0	.	0	.	.	.	.	.	.	.	.	.	.
837	3.2	0	22	19	1	88.6	4.1	19	197	117	8.87	77	186	57	19.7	110	70	0	0	0	53	0.02	1.67	3	1	2	8.46	4.33	14.6	42.2	97.5	33.7	34.6	257	1	0	0	.	0	.	.	.	.	.	.	.	.	.	.
838	6.5	0	23	23	1	92.7	4.8	10	185	109	8.25	97	42	58	27.2	120	90	0	0	1	82.4	0.04	1.96	1	2	2	6.23	5.01	15.2	44.7	89.2	30.3	34	273	0	0	1	.	0	.	.	.	.	.	.	.	.	.	.
839	3.2	0	19	20	1.1	79.5	6.9	28	190	118.1	9.77	93	135	49.9	25.3	120	90	0	0	1	77.6	0.02	2.22	1	2	2	4.58	4.64	14	40.8	87.9	30.2	34.3	194	0	0	1	.	0	.	.	.	.	.	.	.	.	.	.
840	15.4	0	21	20	1.1	82.8	5.9	25	191	127.2	6.85	78	97	45.9	21.2	110	70	0	0	0	68	0.07	1.31	3	1	3	4.57	5.34	16.7	49.7	93.1	31.3	33.6	184	1	0	0	.	0	.	.	.	.	.	.	.	.	.	.
841	7.7	0	22	28	1	91.2	5.3	29	199	132	9.54	95	54	48	24.3	120	70	0	0	0	74.5	0.07	2.22	3	3	3	7.96	5.14	15.5	47	91.4	30.2	33	235	1	0	1	.	0	.	.	.	.	.	.	.	.	.	.
842	15.4	0	25	26	1.2	74.7	5.7	55	177	103	3.69	84	125	51.5	20.1	110	70	0	0	0	53.4	0.04	0.76	3	2	3	9.71	5.2	16.1	49.4	95	31	32.6	260	1	0	1	.	0	.	.	.	.	.	.	.	.	.	.
843	0.5	0	17	8	1.1	79	5.4	12	141	93.5	5.26	86	85	53.4	19.8	110	80	0	0	0	55.1	0.02	1.11	3	1	1	5.65	4.48	14	40.6	90.6	31.3	34.5	271	1	0	0	.	0	.	.	.	.	.	.	.	.	.	.
844	15.4	0	26	21	1.4	59.1	5.5	50	256	174.6	6.47	102	170	56.7	24.7	120	90	0	0	1	76.6	0.04	1.61	2	1	3	5.1	4.71	14.7	42.2	89.5	31.2	34.8	195	0	0	0	.	0	0	32	34	1.3	64.1	5.7	67	240	135	6.5
845	15.4	0	22	33	1.2	74.6	5.8	31	169	107.7	4.02	94	113	54.4	22.1	110	70	0	0	0	63	0.03	0.92	3	2	3	4.8	5.07	14.7	42.7	84.1	28.9	34.4	207	1	0	1	.	0	.	.	.	.	.	.	.	.	.	.
846	0	0	21	25	1.1	80.4	3.8	18	175	116.4	5.1	85	92	57.3	22.7	100	70	0	0	0	65.7	0.03	1.06	1	2	1	4.24	5.08	15	44.1	86.7	29.5	34	220	0	0	1	.	0	.	.	.	.	.	.	.	.	.	.
847	0	0	24	27	1.2	73.4	6.1	18	233	122	5.36	95	137	63	19.9	110	80	0	0	0	67.5	0.02	1.24	1	1	1	5.68	5.52	16.4	47.4	85.9	29.7	34.6	225	0	0	0	.	0	.	.	.	.	.	.	.	.	.	.
848	6.5	0	24	23	1.1	81.6	6.7	49	182	103	5.62	73	149	41	23.4	130	90	0	0	1	70.9	0.09	1	3	1	2	5.49	4.98	15.5	44.8	90	31.1	34.6	225	1	0	0	.	0	.	.	.	.	.	.	.	.	.	.
849	0	0	33	24	1.1	82.1	5.9	21	187	120	10.47	92	93	49	26.1	120	80	0	0	0	71	0.06	2.35	3	1	1	4.6	4.7	15.1	44.7	95.2	32.1	33.7	190	1	0	0	.	0	.	.	.	.	.	.	.	.	.	.
850	3.2	0	22	28	1.1	79.2	6.4	44	186	91	8.3	86	162	45.2	23.6	100	60	0	0	0	71.6	0.06	1.74	3	1	2	5.7	4.44	14.5	41.9	94.4	32.7	34.6	269	1	0	0	.	0	.	.	.	.	.	.	.	.	.	.
851	6.5	0	19	16	1.1	82.4	5.4	18	199	135	9.19	82	78	56	22.4	130	80	0	0	0	63.3	0.05	1.84	3	1	2	4.67	4.53	14	40.9	90.3	30.9	34.2	157	1	0	0	.	0	.	.	.	.	.	.	.	.	.	.
852	6.5	0	25	26	1.1	79.8	6.9	75	225	115.7	5.29	93	349	53.7	25.2	120	80	0	0	0	68.7	0.03	1.2	2	2	2	6.67	4.49	14.3	40.6	90.4	31.9	35.3	264	0	0	1	.	0	.	.	.	.	.	.	.	.	.	.
853	15.4	0	18	20	1	91.3	6.8	17	164	95	7.6	90	184	43	25.1	110	80	0	0	0	85.1	0.08	1.67	3	1	3	5.46	4.86	14.8	44.7	92	30.5	33.1	207	1	0	0	.	0	.	.	.	.	.	.	.	.	.	.
854	15.4	0	18	18	1.1	81.3	5.4	16	201	85	4.72	107	52	84	23.1	110	70	0	0	0	69.8	0.04	1.23	1	2	3	5.54	5.38	16	46.1	85.7	29.7	34.7	255	0	0	1	.	0	.	.	.	.	.	.	.	.	.	.
855	0	0	20	16	1.1	80.3	5	10	202	129	4.62	85	64	51	21.5	100	70	0	0	0	60	0.04	0.96	2	1	1	5.5	4.76	14.9	41	86.1	31.2	36.3	152	0	0	0	.	0	.	.	.	.	.	.	.	.	.	.
856	7.7	0	20	10	1.2	71.4	6.4	16	146	76.9	5.6	74	134	51.5	21.4	90	50	0	0	0	61	0.07	1.01	3	1	3	5	3.8	13.1	37.2	97.9	34.6	35.3	202	1	0	0	.	0	0	18	11	1.1	78.6	5.3	13	170	82	3.72
857	3.2	0	21	18	1.1	82.6	6.6	21	226	116	6.41	105	87	89	19.9	100	60	0	0	0	61	0.02	1.65	1	3	2	4.3	5.02	16.1	45.8	91	32	35.2	248	0	0	1	.	0	.	.	.	.	.	.	.	.	.	.
858	0	0	21	24	1.1	82.8	5.6	9	203	124	8.65	95	69	53	22.6	110	60	0	0	0	63.1	0.02	2.01	1	2	1	5.34	4.74	13.3	39.4	83.1	28.1	33.8	267	0	0	1	.	0	.	.	.	.	.	.	.	.	.	.
859	15.4	0	23	23	1.3	68.6	7.2	20	153	85	4.72	85	45	50	22.3	100	70	0	0	0	66	0.05	0.98	2	2	3	5.65	5.13	15.8	45.9	89.5	30.8	34.4	260	0	0	1	.	0	.	.	.	.	.	.	.	.	.	.
860	0	0	24	34	1.1	83	6.9	30	188	102	9.56	101	133	44	26.2	120	80	0	0	0	78.5	0.02	2.36	.	1	1	6.86	4.81	14.7	45.5	94.6	30.6	32.3	223	.	0	0	.	0	.	.	.	.	.	.	.	.	.	.
861	0	0	17	17	1.3	68.4	5.2	15	231	175.1	5.44	92	107	50.8	23.5	110	70	0	0	0	67	0.02	1.22	3	2	1	4.8	4.53	14.9	42.4	93.5	32.9	35.2	244	1	0	1	.	0	.	.	.	.	.	.	.	.	.	.
862	0.5	0	22	18	1.1	83	6.2	27	228	116	5.12	88	135	69	19.7	120	80	0	0	0	62.5	0.02	1.1	3	2	1	5.3	5.29	16.3	48.5	91.6	30.9	33.7	281	1	0	1	.	0	.	.	.	.	.	.	.	.	.	.
863	7.7	0	15	12	1.1	81.1	5.4	17	150	92.7	7.32	92	116	50.6	23.9	120	70	0	0	0	73.2	0.02	1.65	2	3	3	6.68	4.38	14.1	41	93.7	32.3	34.4	208	0	0	1	.	0	.	.	.	.	.	.	.	.	.	.
864	3.2	1	18	21	1	91.7	4.4	15	174	110	7.24	90	95	42	20.6	130	90	0	0	1	60.1	0.02	1.59	3	1	2	8.48	4.6	15	42.4	92.2	32.6	35.4	236	1	0	0	.	0	.	.	.	.	.	.	.	.	.	.
865	15.4	0	24	29	0.9	99.2	5.8	37	223	133	8.65	89	61	68	19.8	110	70	0	0	0	54	0.02	1.88	1	2	3	4.91	4.78	15.6	44.7	93.5	32.6	34.9	244	0	0	1	.	0	.	.	.	.	.	.	.	.	.	.
866	3.2	0	18	17	1.2	71.4	6.5	14	238	163.6	4.83	88	148	52.8	25.1	100	70	0	0	0	74.3	0.04	1.04	3	2	2	7.15	5.14	15	45.1	87.7	29.2	33.3	195	1	0	1	.	0	0	20	15	1	87.8	6.8	12	226	152	5.95
867	6.5	1	20	19	1.1	76.2	4.2	22	208	118	7.52	86	179	45	26.3	120	80	0	0	0	76	0.08	1.58	2	2	2	6.02	5.05	16.1	45.3	89.7	31.9	35.5	219	0	0	1	.	0	0	27	27	1.2	68.5	3.9	20	232	155	6.65
868	3.2	0	29	32	1.1	83	3.9	22	229	144	5.36	87	99	54	23.2	110	80	0	0	0	76	0.05	1.14	3	2	2	5.8	5.14	16	45.3	88.1	31.1	35.3	195	1	0	1	.	0	.	.	.	.	.	.	.	.	.	.
869	6.5	0	20	18	1.1	82.3	6.9	24	197	111	11.11	73	163	60	24.1	130	80	0	0	0	72	0.07	1.98	3	1	2	8.4	5.16	16.3	46.5	90.1	31.6	35.1	287	1	0	0	.	0	.	.	.	.	.	.	.	.	.	.
870	0.5	0	15	17	1	89.1	6.8	19	278	199	7.12	108	146	43	19.5	110	80	0	0	0	55.8	0.07	1.88	3	2	1	8.35	5.24	16.7	48	91.6	31.9	34.8	223	1	0	1	.	0	.	.	.	.	.	.	.	.	.	.
871	3.2	0	17	18	1.3	64.4	6.5	23	253	171	9.42	90	170	50	25.2	110	80	0	0	0	76.3	0.02	2.07	3	2	2	5.9	4.89	14.9	43.5	88.8	30.5	34.3	194	1	0	1	.	0	0	25	38	1.4	58.8	7	29	251	154	7.01
872	7.7	0	25	33	1.1	76.3	5.7	121	201	125	10.03	90	143	49	23.9	110	70	0	0	0	70	0.03	2.21	3	1	3	6.44	4.58	14.9	44.1	96.3	32.5	33.8	230	1	0	0	.	0	.	.	.	.	.	.	.	.	.	.
873	7.7	0	25	19	1	91.3	6.7	15	186	103	5.2	80	158	55	20.6	110	60	0	0	0	62.3	0.02	1.02	3	2	3	4.66	4.75	15	43.8	92.3	31.6	34.2	303	1	0	1	.	0	.	.	.	.	.	.	.	.	.	.
874	6.5	0	24	24	1.2	73.6	4.7	23	224	144.2	7.92	91	109	64.3	23.6	110	70	0	0	0	68.9	0.05	1.76	3	3	2	7.19	5.13	15.8	45.6	88.9	30.8	34.6	194	1	0	1	.	0	.	.	.	.	.	.	.	.	.	.
875	3.2	0	25	29	1.2	73.8	5.5	14	245	141.7	7.82	94	72	84.4	22.2	120	80	0	0	0	68	0.03	1.8	3	1	2	4.69	5.07	15.1	44.2	87.2	29.8	34.1	270	1	0	0	.	0	.	.	.	.	.	.	.	.	.	.
876	9.7	0	20	33	1.1	81.4	5.2	13	220	148.9	7.62	81	111	51.3	23.3	120	85	0	0	0	69.8	0.02	1.51	1	1	2	5.59	5.08	15.1	43.4	85.4	29.7	34.8	235	0	0	0	.	0	.	.	.	.	.	.	.	.	.	.
877	3.2	0	27	26	1.1	80.1	5.3	57	218	136	4.84	79	179	49	22.9	110	80	0	0	0	66.2	0.08	0.93	2	2	2	6.9	4.98	15.2	44.9	90.1	30.5	33.9	188	0	0	1	.	0	.	.	.	.	.	.	.	.	.	.
878	6.5	0	25	19	1.1	77.6	4.6	28	223	124.2	7.39	85	163	61	22.3	120	70	0	0	0	70	0.02	1.54	3	3	2	6.1	4.71	14.4	41.6	88.1	30.6	34.7	225	1	0	1	.	0	.	.	.	.	.	.	.	.	.	.
879	6.5	0	20	21	1.1	81.7	6	16	189	127	9.69	91	51	49.1	25.5	100	70	0	0	0	63.7	0.03	2.16	2	2	2	5.63	4.78	15.5	45	94.1	32.4	34.4	194	0	0	1	.	0	.	.	.	.	.	.	.	.	.	.
880	0.5	0	22	31	1.2	74.8	7.1	16	201	122	5.17	90	128	45	24	130	80	0	0	0	74.4	0.02	1.14	3	3	1	8.82	5.05	15.2	46.2	91.5	30.1	32.9	373	1	0	1	.	0	.	.	.	.	.	.	.	.	.	.
881	15.4	0	24	19	1.3	64.1	6.9	36	196	119.9	9.84	92	81	64.8	26.3	110	80	0	0	0	77	0.02	2.21	2	2	3	4.4	4.9	15.2	44.5	90.7	31	34.1	182	0	0	1	.	0	0	26	28	1.2	70	5.8	35	208	110	10.96
882	15.4	0	18	14	1.1	79.1	4.4	18	173	72	3.37	79	113	75.8	19.7	110	70	0	0	0	55	0.02	0.65	3	1	3	5.78	4.86	16.3	47.1	96.9	33.5	34.6	276	1	0	0	.	0	.	.	.	.	.	.	.	.	.	.
883	15.4	0	18	18	1.1	81.7	5.8	17	206	150.7	11.24	85	80	33.4	26.7	120	80	0	0	0	85.7	0.03	2.34	1	1	3	5.3	4.99	15.8	46	92.2	31.7	34.4	259	0	0	0	.	0	.	.	.	.	.	.	.	.	.	.
884	15.4	0	21	18	1	90.6	6.1	25	216	138	4.95	76	162	53	22	90	60	0	0	0	56.9	0.05	0.92	3	1	3	8.23	4.91	15.4	44.9	91.4	31.4	34.4	233	1	0	0	.	0	.	.	.	.	.	.	.	.	.	.
885	6.5	0	19	16	1	87.4	5.3	17	176	108.7	4.98	79	79	63.1	22.3	110	70	0	0	0	65.1	0.03	0.96	3	2	2	5.2	4.26	14.1	40.9	95.8	33	34.5	250	1	0	1	.	0	0	19	29	0.8	112.5	4.7	15	181	107	5.45
886	9.7	0	19	19	1.1	81.1	4.8	12	179	104.8	6.86	87	134	52.5	22.6	110	80	0	0	0	74.1	0.02	1.46	1	2	2	4.12	5.31	15.6	45.8	86.3	29.4	34.1	233	0	0	1	.	0	.	.	.	.	.	.	.	.	.	.
887	15.4	0	17	14	1	90.6	5.5	28	194	114	6.38	100	156	58	23.7	110	70	0	0	0	71.7	0.02	1.56	3	1	3	5.29	5.02	15.5	44.4	88.4	30.9	34.9	197	1	0	0	.	0	.	.	.	.	.	.	.	.	.	.
888	15.4	0	20	24	1	89.2	5.9	22	191	112	10.68	87	97	58	24.9	110	70	0	0	0	78	0.05	2.27	2	2	3	6.8	4.85	14.8	43.4	89.5	30.5	34	229	0	0	1	.	0	.	.	.	.	.	.	.	.	.	.
889	0.5	0	18	25	1.1	82.8	5.6	14	209	134.8	4.73	85	127	44.1	27.1	130	80	0	0	0	82.1	0.05	0.98	3	2	1	5.71	5.31	16	46.5	87.6	30.1	34.4	225	1	0	1	.	0	.	.	.	.	.	.	.	.	.	.
890	3.2	0	18	27	1.3	68.2	7.2	15	209	137.8	7.4	96	89	52.8	24.5	140	90	0	0	1	74.2	0.03	1.74	3	1	2	5.88	5.23	15.3	45.5	87	29.3	33.6	236	1	0	0	.	0	.	.	.	.	.	.	.	.	.	.
891	15.4	0	23	31	1.1	77.4	7.3	65	181	87	9.74	92	92	72	28.3	130	80	0	0	0	80	0.05	2.19	2	2	3	5.76	4.82	15.4	43.8	90.8	32	35.2	268	0	0	1	.	0	0	31	36	1.2	69.6	6.5	60	181	88	10.22
892	6.5	0	19	21	1	91.3	6.6	56	273	179	6.99	102	153	50	22	110	70	0	0	0	72.2	0.02	1.74	3	1	2	5.08	5.31	16.1	47.3	89.1	30.3	34.1	265	1	0	0	.	0	.	.	.	.	.	.	.	.	.	.
893	0	0	16	18	1.3	65.1	5.5	17	177	85.5	6.78	79	120	45.1	23	120	80	0	0	0	68.8	0.08	1.31	1	1	1	5.5	4.72	15.3	42.8	90.6	32.5	35.8	210	0	0	0	.	0	0	21	34	1.4	59.5	6.4	22	183	104	5.23
894	3.2	0	24	25	1	92.3	4.8	17	177	111	5.2	86	108	41	20.4	120	80	0	0	0	51.5	0.02	1.09	1	1	2	5.06	5.19	15.8	46.7	90	30.4	33.8	205	0	0	0	.	0	.	.	.	.	.	.	.	.	.	.
895	6.5	0	22	20	1	90.3	5.3	17	153	78	9.77	84	302	28	24.7	100	70	0	0	0	68	0.04	2.01	3	1	2	5.9	4.26	14.1	41.3	96.9	33.1	34.1	238	1	0	0	.	0	.	.	.	.	.	.	.	.	.	.
896	15.4	0	22	33	1.2	75	5.2	46	268	178.1	8.55	99	85	73.5	25.4	120	70	0	0	0	77.7	0.04	2.07	2	2	3	10.12	4.94	15.2	44.8	90.7	30.9	34	275	0	0	1	.	0	.	.	.	.	.	.	.	.	.	.
897	3.2	0	20	22	1.3	64.5	6.4	21	236	153	4.81	98	175	47	25.7	110	60	0	0	0	76	0.06	1.15	3	2	2	6.04	5.31	16.5	48.1	90.6	31.1	34.3	304	1	0	1	.	0	0	18	17	1.2	70.6	5.8	20	222	146	3.23
898	18	0	26	25	1.2	70.2	5.4	34	182	95.2	5.41	87	77	78	20.2	100	70	0	0	0	57	0.02	1.15	2	2	4	5.6	4.28	13.7	39.9	93.2	32.1	34.4	203	0	0	1	.	0	0	29	32	1.2	69.8	6.1	38	188	93	6.49
899	6.5	0	18	23	1.2	72	5.3	17	168	123.6	7.24	91	95	38.3	23.6	130	80	0	0	0	69.8	0.03	1.61	1	2	2	6.07	4.96	14.8	43.6	87.9	29.8	33.9	290	0	0	1	.	0	.	.	.	.	.	.	.	.	.	.
900	0.5	0	21	18	1.1	82	6.4	14	184	109	4.86	82	69	47	22.4	100	70	0	0	0	62.4	0.08	0.97	1	2	1	5.12	5.32	15.1	46.1	86.7	28.4	32.8	209	0	0	1	.	0	.	.	.	.	.	.	.	.	.	.
901	3.2	0	20	22	1.3	68.4	5.5	22	220	134.1	5.1	135	156	48.2	21.3	110	70	0	1	0	62.4	0.09	1.68	3	1	2	7.64	4.33	14.4	41.1	95.1	33.3	35.1	192	1	0	0	.	0	.	.	.	.	.	.	.	.	.	.
902	15.4	0	25	17	1.2	75	5.6	31	200	128	6.17	72	177	46	26.7	90	60	0	0	0	80	0.05	1.09	3	1	3	6.9	4.71	15.1	43.4	92	32	34.7	302	1	0	0	.	0	.	.	.	.	.	.	.	.	.	.
903	15.4	0	21	25	1	92.4	6.4	29	235	148	7.26	98	194	57	22.5	120	90	0	0	1	76.1	0.02	1.74	3	1	3	7.44	5.11	16.1	47.7	93.3	31.5	33.8	231	1	0	0	.	0	.	.	.	.	.	.	.	.	.	.
904	15.4	0	26	25	1.4	62.6	5	18	163	86.3	5.46	90	97	57.7	25.2	130	80	0	0	0	78.2	0.07	1.2	2	1	3	6.87	5.28	16.9	46.5	88.1	32	36.3	155	0	0	0	.	0	.	.	.	.	.	.	.	.	.	.
905	3.2	0	22	33	1.1	81.9	6.4	29	223	116	9.68	93	343	39	23.9	110	60	0	0	0	69	0.05	2.2	1	1	2	8.01	4.83	15.3	44.4	91.9	31.7	34.5	268	0	0	0	.	0	.	.	.	.	.	.	.	.	.	.
906	7.7	0	27	27	1	88.6	4.4	28	175	101	5.36	93	72	64	24.6	100	70	0	0	0	70.3	0.05	1.22	1	1	3	6.4	5.13	15.4	46.6	90.8	30	33	237	0	0	0	.	0	.	.	.	.	.	.	.	.	.	.
907	15.4	0	25	23	1.1	80.1	6	19	223	137	8.37	84	121	53	26	110	70	0	0	0	65.7	0.06	1.72	3	1	3	8.5	4.89	16	45.8	93.6	32.7	34.9	233	1	0	0	.	0	.	.	.	.	.	.	.	.	.	.
908	6.5	0	24	17	0.9	105	5.4	13	157	91	2.95	66	31	63	20.4	110	80	0	0	0	64	0.03	0.48	1	5	2	4.5	4.35	13.9	40.3	92.7	31.9	34.4	183	0	0	1	.	0	.	.	.	.	.	.	.	.	.	.
909	6.5	0	19	20	1.2	75.2	7.4	18	213	140	5.97	117	94	64.9	23.2	120	70	0	0	0	67	0.02	1.71	3	2	2	4.63	4.6	14.7	41	89	31.8	35.8	297	1	0	1	.	0	.	.	.	.	.	.	.	.	.	.
910	7.7	0	23	26	1.3	68.5	6	42	230	93.2	7.83	101	297	62.1	25.8	120	80	0	0	0	64.4	0.07	1.93	3	2	3	5.27	5.05	16	46.5	92.1	31.7	34.4	264	1	0	1	.	0	.	.	.	.	.	.	.	.	.	.
911	1	0	20	22	1.1	83	5.7	15	234	150	6.94	92	170	42	26.2	110	70	0	0	0	74.9	0.02	1.56	3	2	1	8.29	4.63	14.3	41.6	89.8	30.9	34.4	216	1	0	1	.	0	.	.	.	.	.	.	.	.	.	.
912	6.5	0	20	19	1	91	6.4	15	232	157	5.25	87	88	54	21.9	120	80	0	0	0	67	0.07	1.12	3	1	2	5.2	4.98	14.5	41.8	83.9	29	34.6	283	1	0	0	.	0	.	.	.	.	.	.	.	.	.	.
913	1	0	22	20	1.2	71.8	5.3	11	189	116	6.49	84	96	48	26.5	130	90	0	0	1	82	0.05	1.33	1	1	1	5.3	4.82	15.3	43.6	90.3	31.8	35.1	245	0	0	0	.	0	.	.	.	.	.	.	.	.	.	.
914	3.2	0	17	27	1.2	74.5	6.2	31	209	148.8	9.48	102	70	75.6	26.4	120	80	0	0	0	83.6	0.04	2.36	3	2	2	8.82	5.23	16.2	47.9	91.6	31	33.8	284	1	0	1	.	0	.	.	.	.	.	.	.	.	.	.
915	15.4	0	15	10	1.1	81.7	5.9	16	137	70	5.44	96	86	49	25.4	110	80	0	0	0	75	0.03	1.28	1	2	3	6.18	4.54	14.5	41.9	92.2	31.9	34.6	259	0	0	1	.	0	.	.	.	.	.	.	.	.	.	.
916	6.5	0	14	6	1	88.8	6	21	205	119.2	5.11	82	72	79.4	27.1	110	80	0	0	0	75.7	0.03	1.02	3	3	2	5.2	4.66	14.2	41.3	88.5	30.4	34.3	223	1	0	1	.	0	0	20	12	1	88.2	7.2	23	245	141	6.18
917	3.2	0	17	15	1.2	73.7	4.9	18	215	145.8	3.12	74	104	48.1	22.1	110	80	0	0	0	66	0.02	0.56	3	1	2	5.92	4.36	15.1	43.8	100.5	34.7	34.5	215	1	0	0	.	0	.	.	.	.	.	.	.	.	.	.
918	9.7	0	18	11	1.2	71.8	5.7	11	218	154.1	5.44	91	114	40.9	21.7	110	70	0	0	0	70.4	0.02	1.21	2	4	2	5	4.59	14.7	42	91.5	32.1	35	273	0	0	1	.	0	.	.	.	.	.	.	.	.	.	.
919	15.4	0	20	25	1.3	67.5	6.4	40	154	100.2	11.38	86	124	38.6	28.3	120	80	0	0	0	90.7	0.09	2.39	3	3	3	7.4	5.16	16.6	47	91	32.3	35.4	276	1	0	1	.	0	.	.	.	.	.	.	.	.	.	.
920	6.5	0	26	31	0.9	100.8	5.8	84	213	135	6.7	93	123	60	22.8	120	80	0	0	0	65.1	0.04	1.52	3	2	2	5.3	4.59	15.2	44.4	96.8	33.2	34.3	257	1	0	1	.	0	.	.	.	.	.	.	.	.	.	.
921	6.5	0	27	28	1.2	74.4	7.6	33	260	123	6.9	101	442	49	23.7	120	60	0	0	0	71.9	0.04	1.7	3	1	2	7.79	5.07	15.5	45.6	89.9	30.6	34	270	1	0	0	.	0	.	.	.	.	.	.	.	.	.	.
922	6.5	0	22	15	1.1	82.7	6.4	16	159	90.1	5.26	64	117	53.3	18	100	60	0	0	0	46	0.02	0.82	2	1	2	5.2	5.1	15.9	45.3	88.7	31.1	35.1	222	0	0	0	.	0	.	.	.	.	.	.	.	.	.	.
923	3.2	0	25	29	1.1	82.2	4.2	33	211	148	10.27	86	123	47	23.5	130	80	0	0	0	69.5	0.06	2.16	3	1	2	6.32	5.46	16	48.4	88.6	29.3	33.1	244	1	0	0	.	0	.	.	.	.	.	.	.	.	.	.
924	15.4	0	28	18	1	89.8	4.6	15	223	148.8	5.41	92	126	53	21.2	110	70	0	0	0	61.4	0.02	1.22	1	1	3	6.3	4.64	14.5	41	88.5	31.2	35.3	215	0	0	0	.	0	.	.	.	.	.	.	.	.	.	.
925	7.7	0	21	28	1.1	82	6.7	20	170	99	7	97	162	46	27.9	120	80	0	0	0	99.5	0.05	1.66	2	1	3	6.45	4.53	14.7	43.6	96.2	32.5	33.7	200	0	0	0	.	0	.	.	.	.	.	.	.	.	.	.
926	18	0	24	17	1.1	79.6	6.1	13	185	115	7.01	87	85	51	21.9	120	80	0	0	0	63.9	0.02	1.49	3	1	4	7.51	4.86	16.2	46.9	96.5	33.3	34.5	286	1	0	0	.	0	.	.	.	.	.	.	.	.	.	.
927	9.7	0	19	24	1.1	82.8	6.9	18	174	116	6.35	92	71	47	25	120	80	0	0	0	82.8	0.03	1.43	1	2	2	4.59	5.03	15.2	43.2	85.9	30.2	35.2	248	0	0	1	.	0	.	.	.	.	.	.	.	.	.	.
928	3.2	0	20	19	1.1	83.2	6.7	13	143	73	4.81	77	50	49	21.4	120	70	0	0	0	64	0.05	0.91	2	2	2	5.33	5.05	15.9	44.4	87.9	31.4	35.7	238	0	0	1	.	0	.	.	.	.	.	.	.	.	.	.
929	3.2	0	32	29	1.3	66.3	5	17	233	153	7.69	94	144	41	26.5	110	80	0	0	0	79.4	0.05	1.77	1	1	2	6.6	4.92	14.8	43.1	87.5	30.2	34.5	239	0	0	0	.	0	.	.	.	.	.	.	.	.	.	.
930	15.4	0	16	17	1.1	79.4	6.4	19	217	108	7.11	92	294	46	23.9	100	70	0	0	0	67.5	0.05	1.6	2	2	3	4.31	4.22	15.3	42.9	101.7	36.3	35.7	221	0	0	1	.	0	.	.	.	.	.	.	.	.	.	.
931	0	0	17	18	1.1	78.9	5.6	11	235	153	4.68	94	54	61	22.9	100	70	0	0	0	63	0.03	1.08	1	1	1	5.05	5.31	14.9	45.5	85.7	28.1	32.7	182	0	0	0	.	0	0	22	18	1	87.7	5.9	10	252	164	5.65
932	15.4	0	24	19	1.3	65.5	7.1	27	217	113.6	11.05	84	252	52.3	25.1	110	70	0	0	0	83	0.02	2.27	2	2	3	6.4	4.57	14.8	44.6	97.6	32.5	33.1	254	0	0	1	.	0	.	.	.	.	.	.	.	.	.	.
933	15.4	0	19	18	1	91.9	5.5	17	194	99	5.32	87	121	50	20.7	130	90	0	0	1	63.4	0.04	1.13	3	1	3	4.21	5.03	16.2	48.2	95.8	32.2	33.6	301	1	0	0	.	0	.	.	.	.	.	.	.	.	.	.
934	15.4	0	23	24	1.2	70.6	6.7	26	251	159	6.81	90	247	54	23.7	120	90	0	0	1	70.1	0.04	1.5	3	2	3	6.32	5.12	16.2	47.7	93.2	31.6	34	286	1	0	1	.	0	.	.	.	.	.	.	.	.	.	.
935	3.2	1	22	25	1.1	81.3	6	30	225	140	7.22	98	84	59	24.1	100	60	0	0	0	71.4	0.02	1.73	2	1	2	5.34	4.86	15.2	43.8	90.2	31.3	34.7	321	0	0	0	.	0	.	.	.	.	.	.	.	.	.	.
936	0.5	99	18	20	1.1	81.3	6.1	24	192	140.6	5.95	86	105	37.4	22.2	120	80	0	0	0	62	0.06	1.25	3	1	1	5.7	4.8	14.6	41.9	87.3	30.4	34.8	221	1	0	0	.	0	.	.	.	.	.	.	.	.	.	.
937	15.4	0	24	30	1.3	68.1	7.2	31	179	116	7.47	91	106	41	30.2	130	100	0	0	1	89.3	0.07	1.66	3	2	3	7.86	5.29	15.7	46.4	87.7	29.7	33.8	272	1	0	1	.	0	.	.	.	.	.	.	.	.	.	.
938	7.7	0	17	17	1.2	71.3	5.4	15	191	122	5.63	95	90	48	21.6	120	80	0	0	0	67	0.02	1.31	3	1	3	4.8	4.63	15.6	44.9	96.9	33.7	34.7	210	1	0	0	.	0	0	19	23	1.1	78.5	6.4	18	195	124	10.02
939	0.5	0	17	16	1.2	74.2	6	10	245	147.6	6.34	83	138	59.6	21.9	110	80	0	0	0	65.4	0.03	1.29	1	2	1	4.7	4.73	15.8	45	95	33.3	35	248	0	0	1	.	0	.	.	.	.	.	.	.	.	.	.
940	3.2	0	21	20	1.2	73.4	6.7	33	210	129	5.45	79	164	58	21.5	120	80	0	0	0	63.5	0.02	1.05	2	2	2	4.9	4.34	13.7	40.2	92.7	31.6	34	259	0	0	1	.	0	.	.	.	.	.	.	.	.	.	.
941	15.4	0	24	24	1.1	78.5	3.5	54	247	174	8.01	91	172	68.2	23.9	130	80	0	0	0	64.2	0.05	1.78	3	1	3	5.89	5.56	17.1	50.4	90.6	30.8	33.9	244	1	0	0	.	0	0	22	17	1	87.3	4.9	27	255	160	4.92
942	7.7	1	21	21	1.3	67.5	5.9	17	187	124.5	6.37	95	61	51.8	23	120	80	0	0	0	71.2	0.02	1.48	3	1	3	5.05	4.28	15.2	41.7	97.4	35.5	36.5	167	1	0	0	.	0	.	.	.	.	.	.	.	.	.	.
943	0	1	22	11	1.1	79.5	3.8	15	209	112	6.4	83	127	61	23.6	110	80	0	0	0	69	0.05	1.3	3	1	1	4.4	4.6	14.3	41.8	90.6	31	34.2	188	1	0	0	.	0	.	.	.	.	.	.	.	.	.	.
944	15.4	0	26	32	1	88.8	5.3	21	177	114.5	5.78	91	87	40.9	23.7	100	60	0	0	0	70.8	0.06	1.29	3	2	3	4.18	4.4	13.8	39.3	89.4	31.4	35.1	222	1	0	1	.	0	.	.	.	.	.	.	.	.	.	.
945	6.5	0	20	16	1.2	73.3	6	17	197	133	9.16	91	93	40	22.3	120	80	0	0	0	75.5	0.06	2.04	2	2	2	5.8	4.71	15.5	42.7	90.7	32.9	36.2	256	0	0	1	.	0	.	.	.	.	.	.	.	.	.	.
946	15.4	0	22	18	1.1	82.6	7	26	151	88	7.92	86	81	46	18.8	110	80	0	0	0	53	0.03	1.66	3	2	3	4.6	5.65	10.7	33.9	60	18.9	31.4	256	1	0	1	.	0	.	.	.	.	.	.	.	.	.	.
947	3.2	1	26	30	1.1	81.8	4	42	227	147	11.4	87	163	43	26	110	70	0	0	0	75	0.06	2.42	3	1	2	6.18	5.18	15.3	45.3	87.5	29.5	33.8	170	1	0	0	.	0	.	.	.	.	.	.	.	.	.	.
948	6.5	0	22	16	1.1	81.8	6.7	12	164	96	4.46	81	61	61	18.4	100	70	0	0	0	57	0.06	0.88	3	1	2	6.47	4.61	14	42.3	91.8	30.4	33.1	177	1	0	0	.	0	.	.	.	.	.	.	.	.	.	.
949	0	0	17	17	1.2	71.7	7.4	11	192	122.6	7.46	89	79	61.2	22.4	100	70	0	0	0	71.1	0.02	1.62	2	2	1	4.41	4.88	15.1	42.9	87.9	30.9	35.1	213	0	0	1	.	0	.	.	.	.	.	.	.	.	.	.
950	3.2	0	29	29	1.1	82.2	7.7	20	185	110	5.32	97	60	52	23.7	120	80	0	0	0	66	0.06	1.26	1	2	2	4.3	4.57	14.2	40.8	89.2	31.2	34.9	197	0	0	1	.	0	.	.	.	.	.	.	.	.	.	.
951	15.4	0	22	21	1.1	78.6	3.9	23	197	100.1	4.77	85	309	67.9	22.6	120	70	0	0	0	66.1	0.02	0.99	3	2	3	5	4.68	15.3	44.7	95.5	32.8	34.3	246	1	0	1	.	0	0	17	23	1.1	78.1	3.5	20	199	106	6.2
952	9.7	0	16	11	1.1	81.6	5.8	21	223	151	5.94	97	113	48	20.7	110	80	0	0	0	59	0.02	1.41	3	2	2	7.4	4.87	15.3	44.9	92.2	31.3	34	221	1	0	1	.	0	.	.	.	.	.	.	.	.	.	.
953	15.4	0	17	17	1.1	79	6.5	34	199	117	5.24	99	170	48	24.9	130	90	0	0	1	71.9	0.06	1.27	2	3	3	5.49	4.81	13.3	41.2	85.7	27.7	32.3	239	0	0	1	.	0	0	20	20	0.9	99.2	5.2	42	208	138	6.55
954	6.5	0	17	17	1.2	74	5.3	22	194	124	8.74	89	111	57	23.2	130	90	0	0	1	72	0.06	1.9	3	3	2	7.88	5.09	13.7	41.3	81.1	26.9	33.2	296	1	0	1	.	0	.	.	.	.	.	.	.	.	.	.
955	6.5	0	27	21	1.1	81	7	12	146	84	5.75	69	181	38	19.9	110	80	0	0	0	57.6	0.03	0.97	1	2	2	6.44	5.41	16.6	47.2	87.2	30.7	35.2	162	0	0	1	.	0	.	.	.	.	.	.	.	.	.	.
956	6.5	0	23	19	1.2	73.4	4.9	22	215	127.8	7.31	99	223	41.7	21.6	120	80	0	0	0	60.9	0.05	1.77	2	1	2	7.25	5	16	45.4	90.8	32	35.2	354	0	0	0	.	0	.	.	.	.	.	.	.	.	.	.
957	9.7	0	18	16	1.1	79.1	5.6	16	198	140	5.69	86	92	45	22.5	110	70	0	0	0	67.2	0.02	1.2	2	2	2	7.88	4.68	15.2	43.5	92.8	32.5	35	315	0	0	1	.	0	.	.	.	.	.	.	.	.	.	.
958	1.5	1	26	28	1.1	81.9	6.1	20	192	113	5.71	87	100	53	24.6	110	70	0	0	0	72.8	0.05	1.21	1	2	1	5.49	5	16.3	45.9	91.8	32.6	35.5	208	0	0	1	.	0	.	.	.	.	.	.	.	.	.	.
959	0	0	22	23	1.1	80	5.4	6	201	145	7.1	87	87	39	22.1	110	70	0	0	0	64	0.07	1.51	1	2	1	4.89	5.04	14.7	44.3	87.9	29.2	33.2	190	0	0	1	.	0	.	.	.	.	.	.	.	.	.	.
960	15.4	0	19	23	1.3	64.5	5.5	31	244	145.9	7.83	104	139	72.6	27.7	160	100	0	0	1	80	0.04	1.99	1	1	3	6.2	4.67	15	43.1	92.1	32	34.8	242	0	0	0	.	0	0	23	24	1.2	70.3	5.8	32	252	140	6.86
961	6.5	0	23	26	1.1	80	6.4	28	182	110	10.4	93	95	64	21.9	100	60	0	0	0	64	0.09	2.36	1	1	2	5.58	5.2	16.5	48.1	92.5	31.7	34.3	175	0	0	0	.	0	.	.	.	.	.	.	.	.	.	.
962	15.4	0	26	25	1	89.4	5.3	29	192	103	9.77	93	108	72	24.9	135	90	0	0	1	73.8	0.05	2.22	1	1	3	6.3	5.65	18.3	54.7	96.8	32.4	33.5	213	0	0	0	.	0	.	.	.	.	.	.	.	.	.	.
963	0.5	0	20	18	1.2	73.4	6	24	224	157.5	5.6	103	96	46.3	25.4	110	70	0	0	0	68.2	0.05	1.41	1	2	1	4.92	4.99	15	44.3	88.8	30.1	33.9	347	0	0	1	.	0	.	.	.	.	.	.	.	.	.	.
964	0.5	0	22	24	1.2	71.6	5.8	17	183	116.2	8.01	91	116	50	23	120	80	0	0	0	68.7	0.04	1.78	1	2	1	7.87	4.76	15.3	44	92.4	32.1	34.8	248	0	0	1	.	0	.	.	.	.	.	.	.	.	.	.
965	6.5	0	19	19	1.1	81.5	6.5	16	189	102.2	8.13	89	168	58.3	25.3	120	80	0	0	0	76.7	0.03	1.77	3	1	2	5.1	4.64	14.4	42.2	91	31.1	34.2	216	1	0	0	.	0	.	.	.	.	.	.	.	.	.	.
966	15.4	0	17	12	1.2	73.7	5.4	18	194	116.8	7.17	86	112	75.7	22.1	100	60	0	0	0	63.8	0.02	1.51	2	2	3	6	4.78	16.2	46.2	96.4	33.9	35.1	232	0	0	1	.	0	.	.	.	.	.	.	.	.	.	.
967	0.5	0	21	24	1.1	81.4	4.7	17	222	134	8.31	104	159	54	22.7	130	100	0	0	1	64.9	0.02	2.11	1	1	1	4.5	5.04	15.4	44.5	88.2	30.5	34.6	207	0	0	0	.	0	.	.	.	.	.	.	.	.	.	.
968	15.4	0	16	19	1.1	82.2	6.2	15	208	132	11.35	84	108	51	24	130	80	0	0	0	76	0.05	2.33	3	2	3	4.34	4.73	15.7	44.5	94.1	33.2	35.3	197	1	0	1	.	0	.	.	.	.	.	.	.	.	.	.
969	15.4	0	27	25	1.2	72.9	6.7	70	212	101.3	4.55	90	333	41.7	26.1	110	80	0	0	0	70.3	0.07	1	3	2	3	5.5	4.88	14.9	42.4	86.9	30.6	35.2	333	1	0	1	.	0	.	.	.	.	.	.	.	.	.	.
970	6.5	0	21	20	1.2	74.6	5.4	19	220	138.5	4.85	85	101	64	23.4	110	70	0	0	0	71.7	0.02	1.01	3	2	2	6.1	4.73	14.6	41.3	87.3	30.8	35.3	237	1	0	1	.	0	.	.	.	.	.	.	.	.	.	.
971	0	0	19	14	1.2	74.1	6.2	15	203	121	7.33	92	160	51	21.5	120	80	0	0	0	62	0.02	1.65	1	3	1	4.8	5.17	14.4	42.1	81.3	27.8	34.2	255	0	0	1	.	0	.	.	.	.	.	.	.	.	.	.
972	13	0	22	27	1.1	79.8	5.2	23	232	146	4.75	106	156	43	23.5	130	80	0	0	0	72.7	0.09	1.23	3	3	2	4.4	4.95	15.7	45.8	92.5	31.7	34.3	204	1	0	1	.	0	.	.	.	.	.	.	.	.	.	.
973	3.2	0	20	19	1	91.3	5.1	10	207	132	5.98	86	84	56.9	21.6	100	70	0	0	0	67.8	0.06	1.26	1	2	2	5.9	4.58	14.2	42.8	93.3	31.1	33.2	277	0	0	1	.	0	.	.	.	.	.	.	.	.	.	.
974	0	0	23	29	1.2	74.4	5.1	16	185	119	7.42	92	139	39	25.7	120	70	0	0	0	73.3	0.03	1.67	3	1	1	5.1	4.87	15.6	45.2	92.7	32.1	34.6	176	1	0	0	.	0	.	.	.	.	.	.	.	.	.	.
975	9.7	0	15	13	1.1	81.5	6.5	15	179	123.6	4.95	85	125	49.7	18.3	110	70	0	0	0	54.9	0.03	1.03	3	1	2	4.5	4.71	15.3	44.3	93.9	32.4	34.4	194	1	0	0	.	0	.	.	.	.	.	.	.	.	.	.
976	15.4	0	19	20	1	89.7	5.5	24	191	120	7.29	89	118	43	20.7	100	60	0	0	0	57.8	0.09	1.59	3	1	3	5.63	4.7	14.7	41.4	88.1	31.2	35.4	267	1	0	0	.	0	.	.	.	.	.	.	.	.	.	.
977	0.5	0	28	28	1.3	65.7	6.6	23	290	181.2	4.99	107	101	67.5	24.5	120	80	0	0	0	71.5	0.05	1.31	3	2	1	5.5	5.24	15.8	46.5	88.8	30.2	34	256	1	0	1	.	0	.	.	.	.	.	.	.	.	.	.
978	7.7	0	20	13	1.3	65.9	5.6	14	175	114.4	8.12	82	67	55.6	22.3	110	70	0	0	0	65.2	0.02	1.63	2	1	3	4.5	4.74	13.4	39.3	82.7	28.1	34	158	0	0	0	.	0	.	.	.	.	.	.	.	.	.	.
979	7.7	0	21	29	1	92.4	6	13	191	126	7.42	90	98	48	25.3	110	60	0	0	0	79.4	0.09	1.63	2	2	3	6.22	4.83	15.3	44	91.1	31.7	34.8	235	0	0	1	.	0	.	.	.	.	.	.	.	.	.	.
980	15.4	0	18	21	1.2	74.8	7	21	174	112.5	4.74	85	131	37.1	23.3	100	60	0	0	0	65	0.06	0.98	3	2	3	8.3	4.93	15.9	46	93.2	32.3	34.6	237	1	0	1	.	0	.	.	.	.	.	.	.	.	.	.
981	6.5	0	27	30	1.1	80.3	6.8	37	138	58	4.75	94	82	64	23.7	110	70	0	0	0	76	0.07	1.09	2	2	2	8.18	4.55	14.7	40.9	89.9	32.3	36	236	0	0	1	.	0	.	.	.	.	.	.	.	.	.	.
982	0.5	0	22	16	1.1	80.3	7.5	23	254	170	5.11	81	93	58	22.5	100	70	0	0	0	64.4	0.03	1.01	1	1	1	4.56	4.77	14.3	41	86	30	34.8	221	0	0	0	.	0	.	.	.	.	.	.	.	.	.	.
983	18	0	26	21	1.1	82.9	6.2	22	206	140	5.66	89	75	45	24.8	110	70	0	0	0	67.4	0.02	1.23	3	1	4	6.04	4.24	14.6	40.7	96.1	34.5	35.9	220	1	0	0	.	0	.	.	.	.	.	.	.	.	.	.
984	6.5	0	19	19	1.1	81.9	6.2	17	224	149	5.13	100	110	56	19.7	100	60	0	0	0	61	0.08	1.25	1	2	2	4.4	4.82	14.4	43.4	89.9	30	33.3	251	0	0	1	.	0	.	.	.	.	.	.	.	.	.	.
985	0.5	0	17	22	1.1	81.8	4.9	18	261	207.8	10.42	82	123	50.5	26.5	120	80	0	0	0	74.9	0.04	2.09	3	2	1	3.6	4.8	15.4	44.3	92.2	32.1	34.8	237	1	0	1	.	0	.	.	.	.	.	.	.	.	.	.
986	3.2	0	22	22	1.2	68.6	5.6	18	188	95.7	7.31	92	206	44.5	25.1	110	80	0	0	0	76.1	0.04	1.64	1	3	2	4.4	5.08	16.6	48.4	95.3	32.7	34.3	160	0	0	1	.	0	.	.	.	.	.	.	.	.	.	.
987	6.5	0	22	24	1.2	71.1	5.9	28	188	108.3	10.11	89	146	49.3	23.6	100	60	0	0	0	73	0.07	2.2	3	2	2	5.4	4.8	15.1	42.8	89.1	31.5	35.3	233	1	0	1	.	0	0	31	33	1.2	70.7	7	24	207	121	9.78
988	6.5	0	22	24	1.2	69.8	5.6	28	167	106.2	7.85	97	160	35.9	20.7	110	80	0	0	0	57.6	0.05	1.86	3	1	2	8.41	4.9	14.8	42.9	87.6	30.2	34.5	182	1	0	0	.	0	0	22	25	1.1	76.8	5	23	176	111	4.73
989	15.4	0	21	15	1.3	66	7.8	18	179	107.8	8.24	81	111	61.2	22.8	120	70	0	0	0	66	0.02	1.63	3	1	3	4.8	4.96	16.2	45.3	91.3	32.5	35.6	172	1	0	0	.	0	.	.	.	.	.	.	.	.	.	.
990	9.7	0	25	20	1.1	82.7	4.6	17	186	115.3	8.74	79	138	47.7	24.3	110	70	0	0	0	70.2	0.03	1.69	3	1	2	5.3	4.62	15	42.7	92.3	32.5	35.2	248	1	0	0	.	0	.	.	.	.	.	.	.	.	.	.
991	15.4	0	25	31	1	90.7	6.6	36	227	127	4.64	84	142	60	22.3	120	90	0	0	1	62.8	0.05	0.95	3	1	3	8.78	5	14.9	43.6	87.2	29.8	34.2	244	1	0	0	.	0	.	.	.	.	.	.	.	.	.	.
992	0.5	0	19	18	1.1	81.6	6.3	9	225	134	7.17	97	145	60	21.9	110	70	0	0	0	65.6	0.03	1.7	3	1	1	6.32	4.81	14.9	44.9	93.3	31	33.2	221	1	0	0	.	0	.	.	.	.	.	.	.	.	.	.
993	15.4	0	24	28	1.2	73.4	5.9	31	228	144	7.92	107	135	61	21.7	140	90	0	0	1	66.6	0.02	2.07	3	1	3	5.42	4.95	15.1	44.7	90.3	30.5	33.8	252	1	0	0	.	0	.	.	.	.	.	.	.	.	.	.
994	6.5	0	37	26	1.2	71.6	6.6	41	197	121.1	6.01	93	149	53.6	22.5	110	70	0	0	0	65	0.03	1.37	3	1	2	4.2	4.75	15.9	45.3	95.2	33.5	35.1	158	1	0	0	.	0	0	23	19	1.2	71.4	6.6	21	188	111	8.42
995	9.7	0	23	12	1.3	63.8	5	16	207	121.9	2.53	93	94	54.4	20.3	100	60	0	0	0	57.4	0.06	0.58	2	1	2	12.69	4.8	13.6	42.2	88	28.3	32.1	303	0	0	0	.	0	0	26	11	1.1	77.2	4.2	17	178	108	3.78
996	3.2	0	22	28	1.2	69.7	5.6	15	223	125	7.81	95	222	50	26.4	100	60	0	0	0	80.8	0.02	1.81	3	2	2	6.57	4.6	14.8	43.6	94.8	32.2	33.9	228	1	0	1	.	0	.	.	.	.	.	.	.	.	.	.
997	15.4	0	22	26	1.2	74.1	7.1	31	247	159.9	9.31	99	190	45.7	22.6	120	80	0	0	0	63.8	0.05	2.25	3	2	3	5.2	5.26	15.4	44.2	84.1	29.4	34.9	255	1	0	1	.	0	.	.	.	.	.	.	.	.	.	.
998	3.2	0	22	17	1.2	71	6	15	171	86.6	6.61	101	116	48.7	20.3	110	80	0	0	0	60.1	0.05	1.63	2	1	2	5.72	5.18	16	47.9	92.5	30.9	33.4	263	0	0	0	.	0	0	35	21	1	87.3	5.9	22	170	101	2.56
999	3.2	0	15	15	1.2	71.1	6.2	15	216	129	5.36	94	169	42	24.3	130	80	0	0	0	74.4	0.05	1.23	2	2	2	6.88	4.98	15.1	44.8	90	30.3	33.7	233	0	0	1	.	0	0	27	42	1.3	64.7	6	18	226	128	5.1
1000	6.5	0	22	25	1.1	77.5	5.5	23	197	111	8.86	82	101	56	24.8	110	80	0	0	0	82	0.06	1.78	2	2	2	4.57	4.76	14.5	43.3	91	30.5	33.5	209	0	0	1	.	0	0	19	27	1.3	63.6	6.2	27	228	141	10.26
1001	3.2	0	29	18	1.2	70.5	6.7	21	205	146	6.32	89	187	49	25.6	120	80	0	0	0	71.5	0.09	1.37	1	1	2	5.52	4.66	14.6	42.7	91.6	31.3	34.2	215	0	0	0	.	0	0	23	18	1.2	70.3	5.9	22	247	162	4.16
1002	3.2	0	19	17	1	88	4.1	12	200	115.5	6.12	90	206	48.2	22.5	120	80	0	0	0	65.7	0.03	1.35	3	1	2	6.1	4.67	15.1	42.9	91.9	32.3	35.2	259	1	0	0	.	0	0	18	17	1	87.6	5.2	13	206	116	6.31
1003	6.5	0	18	20	1.1	80.8	3.7	29	158	86.4	7.33	85	189	51.4	24.5	110	70	0	0	0	70	0.04	1.52	3	1	2	7.6	4.6	14.3	43.1	93.7	31.2	33.2	287	1	0	0	.	0	.	.	.	.	.	.	.	.	.	.
1004	3.2	0	23	30	1.2	72.2	6.6	69	245	166.4	4.9	98	109	79.7	24	110	70	0	0	0	67	0.08	1.17	1	1	2	7.96	5.21	15.6	46.3	88.9	29.9	33.7	301	0	0	0	.	0	.	.	.	.	.	.	.	.	.	.
1005	0.5	0	21	26	1.3	65.9	6.4	22	229	138.5	4.95	94	256	74.1	23.7	110	70	0	0	0	70.8	0.06	1.14	3	1	1	6	5.26	15.6	46.2	87.8	29.7	33.8	291	1	0	0	.	0	.	.	.	.	.	.	.	.	.	.
1006	15.4	0	33	22	1	88.3	4.8	19	159	76	9.53	83	100	57	24.9	130	90	0	0	1	71	0.02	1.93	1	2	3	6.7	5.15	15.3	45.4	88.2	29.7	33.7	284	0	0	1	.	0	.	.	.	.	.	.	.	.	.	.
1007	3.2	1	16	16	1.2	69.9	5.7	16	297	189.3	4.35	86	159	74.8	20.2	100	70	0	0	0	62.7	0.05	0.91	1	2	2	6.31	4.76	13.8	41.3	86.8	29	33.4	260	0	0	1	.	0	0	16	14	1.1	77.1	5.2	13	284	169	5.25
1008	7.7	0	18	19	1.2	70.5	7.2	23	202	133.2	9.37	92	121	53.2	25.3	120	80	0	0	0	74.8	0.07	2.11	1	5	3	6.71	5.24	15.7	44.7	85.3	30	35.1	229	0	0	1	.	0	0	21	22	1.2	70.2	8.4	22	178	98	4.59
1009	3.2	0	18	18	1.3	65.4	5.7	26	146	76	9.32	89	177	35	22.7	120	80	0	0	0	68	0.02	2.03	1	1	2	6.62	4.64	14.2	41.8	90.1	30.6	34	256	0	0	0	.	0	.	.	.	.	.	.	.	.	.	.
1010	6.5	0	18	17	1.3	67.5	7	34	196	115.1	10.3	81	230	46.8	23.1	140	100	0	0	1	71.7	0.06	2.04	2	1	2	6.05	4.66	14.6	40.5	87	31.3	36	277	0	0	0	.	0	.	.	.	.	.	.	.	.	.	.
1011	6.5	0	32	33	1	86	7.1	20	231	151	5.89	86	113	46	23.5	120	80	0	0	0	71	0.09	1.24	2	2	2	5.3	4.69	14.7	42.6	90.9	31.5	34.6	204	0	0	1	.	0	0	29	27	1.1	76.8	6.7	21	218	132	4.22
1012	7.7	0	25	33	1	89.6	5.7	18	181	91	8.8	94	235	45	21.7	110	70	0	0	0	72	0.05	2.02	2	2	3	4.2	4.76	16.3	46.1	96.7	34.2	35.4	236	0	0	1	.	0	.	.	.	.	.	.	.	.	.	.
1013	15.4	0	22	25	1	91	5.4	19	222	151	10.9	71	89	42	27.8	110	70	0	0	0	85	0.03	1.89	3	2	3	5.98	4.97	15	42.9	86.4	30.2	35	177	1	0	1	.	0	.	.	.	.	.	.	.	.	.	.
1014	15.4	0	18	32	1.2	70.8	5.9	68	241	152.6	6.67	87	194	55.2	26.4	110	70	0	0	0	73.7	0.04	1.42	1	2	3	7.15	4.76	14.9	42.4	89.1	31.3	35.1	226	0	0	1	.	0	0	30	32	1.2	70.6	3.9	48	246	154	4.54
1015	7.7	0	26	32	1	87	5.7	19	225	90	8.14	90	53	130	22.1	110	70	0	0	0	64	0.06	1.79	1	1	3	6.97	4.81	14.6	43.9	91.3	30.4	33.3	264	0	0	0	.	0	.	.	.	.	.	.	.	.	.	.
1016	7.7	0	18	12	1.1	75.7	5.2	22	255	163	5.81	96	141	62.6	20.7	110	80	0	0	0	64.1	0.03	1.36	3	2	3	7.1	4.51	15	44	97.4	33.3	34.1	296	1	0	1	.	0	0	21	21	1	84.2	5.6	21	239	142	6.47
1017	0.5	0	24	22	1.1	80.6	4.9	11	173	107	5.7	95	67	61	25.2	120	80	0	0	0	78.9	0.06	1.32	1	3	1	4.58	5.36	15.3	45.4	84.7	28.5	33.7	165	0	0	1	.	0	.	.	.	.	.	.	.	.	.	.
1018	15.4	0	28	31	1.2	71.3	5.8	24	218	130	7.75	87	161	42	24.8	110	70	0	0	0	75	0.04	1.65	2	1	3	6.3	4.91	15.4	44.2	89.9	31.4	34.9	266	0	0	0	.	0	0	28	37	1.3	64.6	6.2	24	195	108	6.47
1019	0	0	21	25	0.9	101.9	6.2	27	250	155	6.87	89	145	68	22.8	100	70	0	0	0	63.6	0.02	1.49	2	2	1	7.64	5.13	15.2	45.9	89.5	29.6	33.1	224	0	0	1	.	0	.	.	.	.	.	.	.	.	.	.
1020	15.4	0	17	17	1.3	63.8	5.6	11	173	106.8	5.21	91	105	46.4	21.5	110	80	0	0	0	64.4	0.02	1.16	1	1	3	5.2	4.89	15.7	45.7	93.3	32	34.3	230	0	0	0	.	0	0	17	13	1.1	77.1	5.7	10	144	78	6.89
1021	0.5	0	23	31	1.4	59	6.7	30	245	154	4.55	98	89	50	24.1	110	80	0	0	0	75.6	0.04	1.09	2	2	1	5.02	5.24	15.6	45.3	86.5	29.8	34.4	246	0	0	1	.	0	0	27	44	1.4	58.8	5.9	31	239	159	7.71
1022	15.4	0	18	21	1	86.9	4.6	28	168	102	9.22	82	219	39	22.7	100	70	0	0	0	61	0.02	1.85	3	1	3	8.29	5.05	14.8	45.4	89.9	29.3	32.6	219	1	0	0	.	0	.	.	.	.	.	.	.	.	.	.
1023	15.4	0	22	21	1.2	75.7	6.1	33	208	145.8	6.11	85	153	57.8	26.1	110	60	0	0	0	72	0.07	1.27	3	2	3	4.6	4.56	14.7	42.4	93	32.2	34.6	262	1	0	1	.	0	0	30	36	1.2	75	6.7	44	224	136	6.21
1024	1	0	19	18	1.2	74.3	5.2	15	211	126	7.51	98	134	50	25.5	100	60	0	0	0	80.8	0.06	1.8	3	1	1	5.57	4.58	14.4	43.4	94.8	31.4	33.2	285	1	0	0	.	0	.	.	.	.	.	.	.	.	.	.
1025	3.2	0	15	16	1.2	72.5	5.2	27	188	131	3.75	89	95	46	24.1	100	60	0	0	0	70.6	0.07	0.82	3	1	2	8.3	4.81	14.9	44.4	92.3	31	33.6	247	1	0	0	.	0	.	.	.	.	.	.	.	.	.	.
1026	15.4	0	18	20	1	90.8	5.8	22	241	172	10.21	91	104	52	23	100	70	0	0	0	66.4	0.08	2.27	3	1	3	5.39	4.67	13.7	40.3	86.3	29.3	34	236	1	0	0	.	0	.	.	.	.	.	.	.	.	.	.
1027	15.4	0	18	16	1	92	5.8	22	184	122	10.33	93	54	43	24.6	110	70	0	0	0	87	0.03	2.35	2	2	3	6.79	4.82	15.1	42.9	89	31.3	35.2	237	0	0	1	.	0	.	.	.	.	.	.	.	.	.	.
1028	6.5	0	19	24	1.3	66.7	6.5	29	195	111	8.3	92	105	49	22.9	120	80	0	0	0	72.4	0.02	1.87	3	1	2	6.9	4.96	15	44.8	90.3	30.2	33.5	234	1	0	0	.	0	.	.	.	.	.	.	.	.	.	.
1029	15.4	0	25	21	1	89.3	5.2	20	204	114	5.35	90	92	68	18.9	110	70	0	0	0	58	0.02	1.18	2	1	3	4.3	4.74	14.9	42.5	89.7	31.4	35	166	0	0	0	.	0	.	.	.	.	.	.	.	.	.	.
1030	15.4	0	29	30	1.3	64.6	5.6	28	220	94	6.66	92	232	69.3	28.1	120	80	0	0	0	90.9	0.05	1.5	2	1	3	5.13	4.6	14.2	41.8	90.9	30.9	34	239	0	0	0	.	0	0	27	26	1.2	70.6	5.4	26	226	115	3.75
1031	15.4	0	22	19	1.1	78.8	3.5	36	212	135	5.92	98	103	59	24.5	110	80	0	0	0	70.7	0.02	1.42	2	2	3	6.8	4.86	16.1	45.6	93.7	33.2	35.4	243	0	0	1	.	0	0	18	20	1.1	78.3	3.8	20	186	112	4.45
1032	15.4	0	28	25	1.2	71.7	5.7	29	217	108.2	9.38	94	285	47	22.5	120	80	0	0	0	63.5	0.05	2.16	3	1	3	5.49	4.82	14.6	44	91.3	30.3	33.2	240	1	0	0	.	0	.	.	.	.	.	.	.	.	.	.
1033	15.4	0	19	21	1.2	70.7	5.1	19	200	140	8.03	94	92	42	25	90	60	0	0	0	73	0.08	1.85	3	1	3	4.89	4.39	10.8	35	79.7	24.6	30.9	377	1	0	0	.	0	0	28	38	1.2	70.3	5.9	17	226	144	7.52
1034	7.7	0	23	16	1.2	72.5	6	25	229	131.1	3.72	99	304	52.2	19.6	110	80	0	0	0	61.3	0.08	0.9	3	2	3	5.66	4.93	15.2	42.5	86.4	30.9	35.8	249	1	0	1	.	0	.	.	.	.	.	.	.	.	.	.
1035	15.4	0	19	31	1.1	81	6.7	22	164	126.4	6.77	87	75	43.4	23.9	100	60	0	0	0	72.3	0.02	1.44	3	2	3	5.3	4.56	14.7	42.9	94	32.4	34.4	182	1	0	1	.	0	.	.	.	.	.	.	.	.	.	.
1036	6.5	0	26	23	1.2	71.2	5	12	223	140	5.69	93	121	51	27.2	100	70	0	0	0	73.1	0.02	1.29	1	2	2	4.1	4.58	14.3	41.6	90.8	31.3	34.5	244	0	0	1	.	0	0	25	26	1.1	78.4	4.6	13	188	103	4.88
1037	15.4	0	19	19	1.2	71	5.4	29	169	97.2	7.07	101	93	54.6	22.3	120	80	0	0	0	62.1	0.08	1.75	1	2	3	5.1	4.96	15.7	45.4	91.5	31.7	34.6	252	0	0	1	.	0	0	24	23	1.3	64.4	5.4	32	176	111	6.22
1038	15.4	0	22	24	1.1	78.5	4.2	25	213	119.9	6.42	95	158	58.3	23.7	120	70	0	0	0	70	0.02	1.49	1	2	3	5.3	4.25	13.4	38.9	91.6	31.5	34.4	253	0	0	1	.	0	0	29	38	1	87.2	3.5	24	238	140	4.57
1039	9.7	0	24	30	1	87.5	4.4	34	177	106.4	8.02	81	297	43.6	24.6	100	60	0	0	0	72	0.06	1.59	2	2	2	5.9	4.93	15.4	45.7	92.6	31.3	33.8	235	0	0	1	.	0	0	30	35	1.1	78.1	4.4	26	189	110	6.63
1040	6.5	0	20	26	1.2	72.7	5.7	25	210	117.3	8.82	95	161	50.7	24.5	130	90	0	0	1	74.9	0.04	2.05	3	1	2	6.63	4.98	15.4	44.4	89.2	30.9	34.7	232	1	0	0	.	0	.	.	.	.	.	.	.	.	.	.
1041	15.4	0	27	20	1.4	58.7	5.1	13	149	42	8.8	100	249	43.8	19.6	140	100	0	0	1	50.8	0.02	2.15	2	2	3	6.05	4.94	16	47.6	96.4	32.4	33.6	273	0	0	1	.	0	0	30	34	1.1	77.3	4.5	14	160	68	4.58
1042	6.5	0	22	27	1.1	81.5	5.3	49	163	88	8.37	90	60	54	22	110	70	0	0	0	63.6	0.02	1.84	3	1	2	7.25	4.76	14.7	44.5	93.5	30.9	33	265	1	0	0	.	0	.	.	.	.	.	.	.	.	.	.
1043	3.2	0	24	23	1.2	73.8	6.6	26	183	115	8.02	101	53	63	22.8	100	70	0	0	0	65.2	0.04	1.98	2	2	2	4.8	5	14.9	44.9	89.6	29.9	33.4	217	0	0	1	.	0	.	.	.	.	.	.	.	.	.	.
1044	13	0	21	24	1.2	71	7.7	35	212	123.4	8.54	101	234	50.3	28	100	70	0	0	0	86.6	0.06	2.11	3	1	2	6.1	4.95	15.5	45.1	91	31.3	34.3	260	1	0	0	.	0	0	24	20	1.1	78.1	6.2	20	182	106	6.29
1045	7.7	0	27	29	1.1	77.3	8.3	61	180	93	8.82	79	178	55	24.6	120	80	0	0	0	69.3	0.07	1.7	1	2	3	6.99	4.82	15.5	43.2	89.7	32.2	35.9	238	0	0	1	.	0	0	31	27	1.1	77	7.9	68	163	71	4.17
1046	7.7	0	30	32	1.1	79.7	6.5	141	208	122.2	7.75	100	171	55.3	22	110	70	0	0	0	63.5	0.04	1.89	2	1	3	5.26	4.8	14.1	40.2	83.9	29.4	35	247	0	0	0	.	0	.	.	.	.	.	.	.	.	.	.
1047	9.7	0	25	24	1.3	66.1	6.7	20	170	102.6	9.89	85	104	50.3	26.6	120	80	0	0	0	83.3	0.05	2.05	2	1	2	6.29	5.32	16.8	48	90.3	31.5	34.9	251	0	0	0	.	0	.	.	.	.	.	.	.	.	.	.
1048	0.5	0	27	23	1.1	77.3	2.6	10	192	120	6.41	83	99	29	22.6	100	60	0	0	0	66.1	0.02	1.3	2	3	1	3.6	4.6	14.7	41.6	90.3	31.9	35.3	204	0	0	1	.	0	0	27	21	1.2	69.6	1.9	12	189	70	5.99
1049	3.2	0	20	22	1.1	77.5	5.3	25	268	192.4	5.49	84	153	55.5	22.2	110	80	0	0	0	69.5	0.03	1.13	1	2	2	6.15	5.03	14.7	44	87.5	29.2	33.4	228	0	0	1	.	0	0	30	38	1.2	69.8	6.3	20	236	122	7.54
1050	0.5	0	22	29	1.2	73.9	7.3	20	161	85	4.49	88	234	39	21.3	120	70	0	0	0	58.7	0.03	0.97	3	2	1	5.81	4.49	14.8	41.2	91.9	33	35.9	186	1	0	1	.	0	.	.	.	.	.	.	.	.	.	.
1051	15.4	0	20	21	1.2	70.3	6.7	23	287	181	6.95	89	179	54	26.8	120	80	0	0	0	84	0.07	1.51	1	2	3	6.5	4.67	14.5	43.3	92.6	31	33.5	215	0	0	1	.	0	.	.	.	.	.	.	.	.	.	.
1052	0.5	0	26	24	1.2	71.1	6.2	20	224	156.5	9.52	85	129	45.6	27.8	100	60	0	0	0	72.9	0.09	1.98	1	1	1	5.4	4.56	14.3	41.3	90.5	31.3	34.5	218	0	0	0	.	0	0	25	29	1.1	78.2	5.8	19	221	126	6.48
1053	15.4	0	24	22	1.2	74.1	6.9	25	228	115	8.23	95	112	81	21.6	100	70	0	0	0	61	0.03	1.91	1	1	3	3.8	5.16	16.1	46.8	90.7	31.2	34.4	239	0	0	0	.	0	.	.	.	.	.	.	.	.	.	.
1054	0	0	21	15	1.2	73.1	5.6	12	177	107	4.18	83	101	47	22.9	100	70	0	0	0	64	0.05	0.85	1	1	1	5.18	4.64	13.9	39.8	85.8	30	34.9	234	0	0	0	.	0	.	.	.	.	.	.	.	.	.	.
1055	7.7	0	27	32	1	89.4	5.3	42	227	148	7.6	100	168	54	23.2	100	70	0	0	0	71	0.03	1.86	2	1	3	4.83	4.59	15.6	43.5	94.8	34	35.9	217	0	0	0	.	0	.	.	.	.	.	.	.	.	.	.
1056	15.4	0	24	20	1	87.3	5.5	26	162	81.9	7.46	97	104	70.5	21.9	100	70	0	0	0	66.3	0.02	1.77	2	1	3	6.1	4.74	15.6	45.4	95.8	33	34.4	175	0	0	0	.	0	0	29	29	1	86.9	6	26	167	86	5.59
1057	15.4	0	19	21	1	92.4	5.3	20	172	115	9.82	78	78	50	21.4	100	60	0	0	0	67	0.07	1.87	3	1	3	6.55	5.01	15.1	44.7	89.2	30.1	33.8	294	1	0	0	.	0	.	.	.	.	.	.	.	.	.	.
1058	0.5	0	16	19	1	87	8.8	15	136	75.6	9.42	100	83	53.8	25.6	130	90	0	0	1	85.8	0.04	2.3	1	1	1	5.78	4.54	14.6	41.4	91.2	32.2	35.3	241	0	0	0	.	0	0	19	18	1	86.7	7.9	18	141	64	5.87
1059	7.7	0	22	20	1.1	81.9	4.8	16	201	135	9.97	78	83	56	22.6	110	70	0	0	0	70	0.02	1.9	3	2	3	5.92	4.6	14.6	42.7	92.8	31.7	34.2	204	1	0	1	.	0	.	.	.	.	.	.	.	.	.	.
1060	6.5	0	18	19	1.4	60.7	7.5	20	177	100.5	5.6	83	72	61.5	21.3	110	70	0	0	0	53.1	0.02	1.14	3	1	2	5.08	5.28	16.6	48.9	92.6	31.4	33.9	209	1	0	0	.	0	.	.	.	.	.	.	.	.	.	.
1061	3.2	0	18	18	1.2	71.6	6.3	17	196	112	5.84	90	136	53	22	110	70	0	0	0	64.2	0.02	1.28	2	1	2	4.7	4.44	14.6	43.7	98.4	32.9	33.4	311	0	0	0	.	0	.	.	.	.	.	.	.	.	.	.
1062	6.5	0	19	22	1	88.7	6.6	22	149	91	10.04	86	163	39	24.5	110	70	0	0	0	70.1	0.08	2.11	3	2	2	7.25	4.14	13.3	41	99	32.1	32.4	245	1	0	1	.	0	0	21	19	1.2	71.5	6.7	16	168	103	5.21
1063	15.4	0	27	30	1.3	64.7	7.6	130	276	200	8.35	90	118	65	26.3	110	70	0	0	0	69	0.02	1.84	2	3	3	5.05	4.79	15.5	44.8	93.5	32.4	34.7	302	0	0	1	.	0	0	27	32	1.3	64.4	7.2	96	265	180	7.75
1064	3.2	0	20	22	1.2	68.5	4.5	12	202	119.1	5.53	100	209	52	25.9	120	70	0	0	0	75.6	0.06	1.35	2	2	2	6.3	4.72	14.4	43.3	91.6	30.5	33.4	185	0	0	1	.	0	0	15	17	1.1	75.4	5.2	11	204	131	3.62
1065	0.5	0	31	25	1.2	69.4	5.1	12	231	146.5	6.53	100	120	55.5	23.4	130	80	0	0	0	64.4	0.02	1.6	3	2	1	4.68	5.06	16.5	47.8	94.5	32.6	34.5	287	1	0	1	.	0	0	23	13	1.2	69.2	5.6	10	209	122	4.22
1066	0.5	0	20	22	1.4	60.7	7.6	25	179	102.6	5.48	95	179	48.1	26.4	100	70	0	0	0	73.6	0.04	1.27	1	2	1	5.4	5.04	15.8	45.1	89.4	31.3	35	281	0	0	1	.	0	.	.	.	.	.	.	.	.	.	.
1067	0.5	0	23	25	1.2	70.1	5.6	49	197	109.2	5.68	96	101	59.6	22.7	120	80	0	0	0	68	0.06	1.33	2	1	1	6.56	5.06	15.2	44.9	88.7	30.1	33.9	294	0	0	0	.	0	0	30	33	1.1	77.1	5.5	36	165	90	8.19
1068	6.5	0	21	22	1.2	73.7	7.3	17	133	79.6	5.1	92	89	37	22.1	110	80	0	0	0	64.5	0.07	1.15	2	3	2	3.6	5.01	16.2	45	89.7	32.3	36	196	0	0	1	.	0	.	.	.	.	.	.	.	.	.	.
1069	6.5	0	24	23	1.3	65.4	7.9	32	242	141	5.96	94	202	64	24.3	100	70	0	0	0	71.2	0.05	1.37	1	3	2	3.96	4.61	15.6	43.4	94.1	33.7	35.8	217	0	0	1	.	0	.	.	.	.	.	.	.	.	.	.
1070	6.5	0	21	20	1	88.4	5.4	22	266	193.7	8.92	86	72	76.1	21.6	110	70	0	0	0	61	0.03	1.88	2	2	2	6.6	4.9	14.9	43.8	89.4	30.4	34	216	0	0	1	.	0	.	.	.	.	.	.	.	.	.	.
1071	15.4	0	19	21	1.1	78.4	6	15	194	118.6	11.56	77	133	44.1	24.1	120	70	0	0	0	75.6	0.08	2.18	3	2	3	4.47	5.07	15.4	44.8	88.4	30.5	34.5	166	1	0	1	.	0	0	38	44	1.1	78	6.2	12	212	126	8.09
1072	15.4	1	22	17	0.9	99.5	7.5	13	116	37	5.45	94	84	71	20.3	110	80	0	0	0	57.9	0.02	1.25	3	1	3	4.34	4.39	14.7	41.2	93.8	33.5	35.7	214	1	0	0	.	0	0	32	24	1.1	78.6	11.9	9	114	32	4.24
1073	9.7	0	25	20	1.2	69.9	5	25	214	112	7.11	100	89	80	21	120	80	0	0	0	62	0.02	1.74	2	1	2	6.19	4.41	14.5	41.7	94.5	32.9	34.8	158	0	0	0	.	0	0	26	29	1.1	77	5.7	41	180	83	5.36
1074	15.4	0	27	30	1	89.1	6.2	45	229	146	5.11	98	125	67	25.7	120	80	0	0	0	73.4	0.09	1.22	2	2	3	5.45	4.62	15.1	44.1	95.5	32.7	34.2	215	0	0	1	.	0	.	.	.	.	.	.	.	.	.	.
1075	15.4	0	28	23	1.2	70.2	5.2	49	245	171.9	6.51	107	179	59.2	24.7	90	60	0	0	0	73	0.06	1.7	3	2	3	7.11	4.55	14.3	42.2	92.7	31.4	33.9	214	1	0	1	.	0	0	32	40	1.3	63.7	4.6	64	287	190	7.79
1076	0.5	0	16	19	1.1	76.8	6.8	19	284	188	8.43	81	210	39	23.5	120	80	0	0	0	72	0.03	1.67	1	1	1	4.9	5.1	15.3	44.2	86.6	30	34.6	183	0	0	0	.	0	0	19	24	1.1	76.5	6	17	270	155	6.21
1077	15.4	0	29	27	1.3	63.9	7.3	82	237	118.3	6.01	92	417	46.8	23	120	90	0	0	1	66.5	0.05	1.35	2	2	3	4.3	5.08	15.7	45.1	88.6	30.9	34.9	253	0	0	1	.	0	0	31	29	1.1	77.2	6.2	86	241	155	5.54
1078	15.4	0	22	34	1.1	80	5.7	28	241	163.8	10.47	94	69	67	25.3	100	60	0	0	0	75.7	0.06	2.41	2	3	3	4	4.64	14.2	40.7	87.5	30.5	34.9	199	0	0	1	.	0	.	.	.	.	.	.	.	.	.	.
1079	7.7	0	21	19	1.3	66	6	15	169	73.7	6.31	97	310	50	22.9	140	90	0	0	1	63.8	0.03	1.5	1	3	3	7.33	5.08	16	45.4	89.4	31.5	35.2	153	0	0	1	.	0	.	.	.	.	.	.	.	.	.	.
1080	6.5	0	22	30	1	89.8	7.4	25	207	124	5.07	83	74	61	21.3	110	80	0	0	0	63.8	0.02	1.03	1	2	2	5.9	4.66	14.8	42.1	90.3	31.7	35.1	244	0	0	1	.	0	.	.	.	.	.	.	.	.	.	.
1081	7.7	0	26	19	0.9	99.4	5.9	41	195	155	5.39	94	64	66	23.7	110	70	0	0	0	67	0.06	1.24	2	1	3	4.32	4.41	13.2	40.5	91.8	29.9	32.6	221	0	0	0	.	0	0	29	27	1	87.6	6	31	198	126	6.37
1082	6.5	0	20	28	1.1	77.7	5.8	29	206	108.8	9.78	94	201	39	22.5	100	70	0	0	0	70.5	0.02	2.25	3	1	2	7.43	5.11	15.5	46.2	90.3	30.3	33.5	243	1	0	0	.	0	0	23	37	1	86.3	5.4	28	200	78	7.01
1083	0.5	0	17	15	1	92.6	5.7	17	160	87	10.8	83	117	45	24.5	120	70	0	0	0	71.5	0.06	2.19	3	1	1	6.47	5.25	15.3	45.2	86.1	29.1	33.8	170	1	0	0	.	0	.	.	.	.	.	.	.	.	.	.
1084	15.4	0	21	34	1.2	71.7	6.5	18	248	84	5.84	81	288	52	21.5	110	70	0	0	0	63	0.03	1.16	3	2	3	6.9	5.05	15.3	44.1	87.3	30.3	34.7	212	1	0	1	.	0	.	.	.	.	.	.	.	.	.	.
1085	6.5	0	20	23	1	89.6	5.4	12	178	103	10.57	93	110	47	23.1	120	70	0	0	0	63.6	0.07	2.4	1	1	2	4.7	5.05	15.4	44.7	88.5	30.6	34.5	207	0	0	0	.	0	.	.	.	.	.	.	.	.	.	.
1086	7.7	0	19	18	1.2	69.6	6.4	21	224	137	5.95	82	107	53	23.9	120	80	0	0	0	70	0.05	1.19	1	2	3	5.1	4.95	15.5	45.7	92.3	31.3	33.9	241	0	0	1	.	0	0	19	22	1.2	69.3	6.1	24	246	147	4.27
1087	0.5	0	18	22	1.2	71.1	9.1	24	220	135.7	5.32	70	149	37.2	25.6	110	60	0	0	0	69.6	0.06	0.91	2	2	1	4.7	4.55	15	42.6	93.6	32.9	35.2	266	0	0	1	.	0	0	19	18	1.2	70.8	10.4	17	229	148	3.77
1088	6.5	0	25	14	1.3	65.3	6	16	161	72.8	4.94	81	164	50.8	23.5	120	70	0	0	0	65.4	0.02	0.98	1	2	2	4.9	4.47	14.8	42	93.9	33	35.1	238	0	0	1	.	0	0	25	22	1.2	71.3	5.6	15	178	84	3.53
1089	0	0	25	22	1.4	59.8	5.7	9	181	99.9	9.6	83	156	41.7	21	100	70	0	0	0	58	0.04	1.95	1	1	1	5.4	4.91	14.7	42.8	87.2	29.9	34.4	29	0	0	0	.	0	0	27	26	1.3	64.8	5.8	11	186	122	7.59
1090	0	0	16	19	1.3	66.7	7.9	22	188	114.3	6.52	85	77	60.6	19	110	70	0	0	0	58.9	0.02	1.35	3	1	1	8	5.39	16.5	47.5	87.9	30.5	34.7	307	1	0	0	.	0	.	.	.	.	.	.	.	.	.	.
1091	3.2	0	22	20	1.3	65.3	5.4	20	185	107.9	7.95	108	99	57.5	20.6	120	80	0	0	0	65.2	0.03	2.1	3	1	2	5.86	4.81	14.6	43.9	91.3	30.4	33.3	285	1	0	0	.	0	.	.	.	.	.	.	.	.	.	.
1092	3.2	0	22	24	1.1	79.6	6.2	24	193	116.1	9.9	93	237	47.5	20.2	100	70	0	0	0	56.3	0.05	2.25	3	2	2	6.2	4.75	15	43.3	91.1	31.5	34.6	253	1	0	1	.	0	.	.	.	.	.	.	.	.	.	.
1093	6.5	0	24	29	1	87	5.6	17	196	119	4.34	97	83	52	20.9	120	80	0	0	0	61	0.03	1.03	2	1	2	5.2	4.65	15.6	44.7	96.1	33.6	34.9	197	0	0	0	.	0	0	27	21	1.1	77.6	6.1	20	190	107	4.44
1094	3.2	0	22	12	1.3	65.8	5.2	21	195	126.2	7.01	78	59	70.1	20	110	70	0	0	0	60.7	0.02	1.34	1	1	2	4	4.39	14.2	41	93.3	32.3	34.6	195	0	0	0	.	0	.	.	.	.	.	.	.	.	.	.
1095	6.5	0	18	13	1	90.2	5.9	17	221	125	8.26	97	129	58	25	110	70	0	0	0	69.8	0.03	1.96	2	1	2	4.81	4.98	14.8	43.7	87.8	29.7	33.9	245	0	0	0	.	0	.	.	.	.	.	.	.	.	.	.
1096	3.2	0	23	33	1.1	80.1	6.2	19	246	160	9.15	89	186	43	24.6	120	70	0	0	0	72.9	0.02	1.99	3	1	2	6.39	4.78	15.3	46.1	96.4	32	33.2	206	1	0	0	.	0	.	.	.	.	.	.	.	.	.	.
1097	3.2	0	21	18	1	86.7	5.9	32	173	99	4.82	88	87	55	22.2	110	80	0	0	0	66.5	0.02	1.04	1	3	2	5.2	4.69	13.7	40.7	86.7	29.3	33.7	246	0	0	1	.	0	0	22	19	1.1	77.3	6.3	26	206	128	4.23
1098	15.4	0	21	19	1.1	78.7	4.9	21	233	148	6.21	85	163	45	24.8	110	70	0	0	0	65	0.04	1.29	3	3	3	6.51	4.76	14.2	41.5	87.1	29.8	34.2	265	1	0	1	.	0	0	21	22	1.2	70.8	6.1	15	259	175	7.28
1099	6.5	0	19	24	1.3	65.9	8.7	23	259	184	9.31	108	125	52	28.7	130	80	0	0	0	87.8	0.04	2.46	1	2	2	7	4.82	14.5	43	89	30.1	33.8	240	0	0	1	.	0	.	.	.	.	.	.	.	.	.	.
1100	15.4	0	24	23	1.1	81.2	7.5	30	207	141	6.63	92	141	46	22.5	90	60	0	0	0	72	0.04	1.49	3	1	3	6.2	4.51	15.5	44.4	98.4	34.3	34.8	216	1	0	0	.	0	.	.	.	.	.	.	.	.	.	.
1101	13	0	23	16	1.3	67	9.2	11	184	112	3.62	83	134	25	22.2	100	60	0	0	0	65	0.02	0.73	3	1	2	4.9	4.79	15.6	43.9	91.6	32.6	35.5	243	1	0	0	.	0	.	.	.	.	.	.	.	.	.	.
1102	15.4	0	23	18	1	88	4.1	25	202	135	4.27	70	71	50	23.5	110	70	0	0	0	72	0.05	0.73	2	3	3	4.7	4.64	15.1	43.9	94.5	32.4	34.3	250	0	0	1	.	0	0	30	27	1.2	70.9	4.9	40	242	163	3.58
1103	7.7	0	45	34	1.1	76.8	6	26	244	185.7	5.85	83	137	55.5	23.6	110	80	0	0	0	68.9	0.06	1.19	1	2	3	3.9	4.62	15.4	45.1	97.4	33.3	34.2	263	0	0	1	.	0	0	35	34	1.1	76.6	6.2	27	258	182	6.22
1104	3.2	99	19	15	1	92.6	6.3	19	179	108	6.03	91	104	61	22.6	140	90	0	0	1	63.7	0.02	1.34	1	2	2	5.55	5.25	15.4	44.6	85	29.3	34.5	293	0	0	1	.	0	.	.	.	.	.	.	.	.	.	.
1105	7.7	0	14	11	1.3	64.7	5.9	16	215	136	9.38	93	175	43.1	24.7	120	80	0	0	0	82.6	0.02	2.13	1	2	3	6.04	4.72	15	44.5	94.3	31.8	33.7	233	0	0	1	.	0	0	19	21	1.2	70.7	5.3	15	200	121	8.49
1106	0	0	23	21	1.2	71	6.3	22	235	155.6	4.79	80	83	51.3	23.4	110	70	0	0	0	61.4	0.02	0.94	1	2	1	4	4.48	14	40.6	90.6	31.2	34.4	230	0	0	1	.	0	0	29	28	1.2	70.6	6.2	23	252	157	5.47
1107	6.5	0	21	17	1.3	66.8	7	20	218	127.3	6.01	97	125	71.3	24.9	120	80	0	0	0	79	0.02	1.43	1	2	2	4.3	4.65	15.2	43.5	93.6	32.8	35	245	0	0	1	.	0	.	.	.	.	.	.	.	.	.	.
1108	15.4	0	24	21	1.1	80.3	6.5	25	168	100	8.43	98	137	52	28	120	80	0	0	0	82	0.02	2.02	3	3	3	6.02	4.79	14.4	42.7	89.1	30.1	33.7	185	1	0	1	.	0	.	.	.	.	.	.	.	.	.	.
1109	6.5	0	17	20	1.2	73.6	5.5	12	145	82	6.86	96	87	43	24.1	130	80	0	0	0	78	0.03	1.61	3	2	2	9.28	5.19	15.4	46.3	89.2	29.8	33.4	300	1	0	1	.	0	.	.	.	.	.	.	.	.	.	.
1110	15.4	0	20	12	1.2	71.3	5.1	19	195	111	3.57	95	145	61	20.8	110	70	0	0	0	69	0.03	0.83	2	3	3	7.8	4.72	15.3	45.6	96.6	32.4	33.5	213	0	0	1	.	0	.	.	.	.	.	.	.	.	.	.
1111	15.4	0	18	19	1.3	65.4	6.5	19	233	127.8	7.64	109	195	70.9	20.1	110	70	0	0	0	60.2	0.02	2.04	3	2	3	5.66	4.52	14.2	43.1	95.4	31.4	32.9	294	1	0	1	.	0	.	.	.	.	.	.	.	.	.	.
1112	7.7	0	20	23	1.2	72.2	7.6	31	204	124.5	7.95	85	157	47.4	23.2	120	70	0	0	0	71.8	0.02	1.65	3	2	3	5.9	5.14	15.9	46.4	90.3	30.9	34.2	221	1	0	1	.	0	.	.	.	.	.	.	.	.	.	.
1113	7.7	0	24	30	1.2	70.2	7.5	22	217	120	8.14	95	179	50	24.9	110	80	0	0	0	73.6	0.04	1.89	1	3	3	5.13	4.59	14.8	42.6	92.9	32.4	34.8	182	0	0	1	.	0	0	28	32	1.2	69.8	6.5	18	175	91	6.26
1114	7.7	0	19	11	1.2	70.8	5.7	14	215	126.2	5.38	79	96	75.1	20.5	110	80	0	0	0	60	0.02	1.04	3	1	3	3.9	4.65	14	42	90.2	30.1	33.4	264	1	0	0	.	0	.	.	.	.	.	.	.	.	.	.
1115	3.2	0	31	33	1.2	68.6	9	32	138	61	4.74	104	154	43	22.5	140	80	0	0	1	59	0.08	1.21	2	4	2	8.1	4.51	14.3	41.2	91.3	31.7	34.7	274	0	0	1	.	0	.	.	.	.	.	.	.	.	.	.
1116	6.5	0	25	23	1.1	78.7	5	20	166	86	10.03	86	96	62	24.1	100	70	0	0	0	73	0.04	2.11	2	2	2	4.5	4.76	14.8	42.7	89.7	31	34.6	243	0	0	1	.	0	0	22	14	1.1	78.2	4.9	14	144	69	8.08
1117	7.7	0	31	28	0.9	100.9	6.2	39	173	81	7.36	97	143	63	21.8	100	60	0	0	0	64.6	0.02	1.75	3	1	3	4.6	4.53	14.6	43.9	96.7	32.3	33.1	214	1	0	0	.	0	.	.	.	.	.	.	.	.	.	.
1118	6.5	0	26	30	1.1	80.5	6.5	24	174	108	8.86	95	92	48	26.6	120	70	0	0	0	77.8	0.03	2.06	2	3	2	5.58	5.21	15.5	44.4	85.3	29.8	34.9	199	0	0	1	.	0	.	.	.	.	.	.	.	.	.	.
1119	6.5	0	28	19	0.9	98.1	7.3	24	207	125	6.22	89	178	62	20.6	110	70	0	0	0	63	0.02	1.35	1	3	2	7.01	5.16	15.5	44.3	85.9	30	35	198	0	0	1	.	0	0	30	34	1.1	77.4	8.4	30	263	163	7.01
1120	9.7	0	21	19	1.1	79.1	7.2	18	181	108	7.9	90	143	35	25	110	70	0	0	0	71.5	0.02	1.74	2	2	2	4.94	4.24	14.1	38.7	91.2	33.2	36.4	248	0	0	1	.	0	0	18	20	1.1	78.7	7	17	177	106	8.77
1121	15.4	0	24	29	1.2	73.2	6.4	29	194	105.8	7.67	104	114	59.3	29.2	130	80	0	0	0	79.4	0.06	1.95	3	1	3	6.62	5.42	16.8	49.3	91	31	34.1	280	1	0	0	.	0	.	.	.	.	.	.	.	.	.	.
1122	6.5	0	12	5	0.9	102.3	4.5	13	164	83	5.06	84	130	61.3	21.3	100	70	0	0	0	65.3	0.02	1.04	3	2	2	8.8	4.24	14.4	40.2	94.7	34	35.9	277	1	0	1	.	0	.	.	.	.	.	.	.	.	.	.
1123	9.7	0	24	22	1.1	79.6	5.8	25	138	65.4	6.12	82	143	43.3	20.7	100	70	0	0	0	62.7	0.03	1.23	.	1	2	6.2	4.8	16	46	95.8	33.4	34.8	192	.	0	0	.	0	.	.	.	.	.	.	.	.	.	.
1124	9.7	0	22	26	1.1	81.5	6.3	19	166	102.8	6.53	93	244	38.8	23.3	120	70	0	0	0	78	0.03	1.48	3	1	2	7	5	14.4	42.8	85.5	28.9	33.7	245	1	0	0	.	0	.	.	.	.	.	.	.	.	.	.
1125	15.4	0	22	17	1.1	78	5	35	213	124	4.66	88	93	67	19.3	140	90	0	0	1	57	0.02	1	3	1	3	4.8	5	16	46.3	92.5	31.9	34.5	262	1	0	0	.	0	0	26	24	1.1	77.8	4.8	33	226	143	6.62
1126	15.4	0	25	26	1.3	64.3	6.2	43	222	119.2	8.19	84	226	45.1	22.9	100	70	0	0	0	63.1	0.08	1.68	2	2	3	4.9	4.64	14.5	42.2	91	31.2	34.3	266	0	0	1	.	0	0	23	22	1.3	64.1	6.4	42	221	111	4.3
1127	0.5	0	21	23	1.1	83.2	6.2	17	218	144.2	5.38	69	115	62.4	21.6	130	80	0	0	0	72.3	0.03	0.91	1	2	1	5	5.15	16	46.8	90.8	31.1	34.3	242	0	0	1	.	0	0	22	16	1.1	82.6	6.3	16	187	100	8.94
1128	9.7	0	20	19	1.1	80.9	5.1	18	256	139	7.56	100	280	38	23.9	110	80	0	0	0	68.3	0.03	1.85	3	1	2	5.1	4.83	15.1	44.2	91.5	31.3	34.2	238	1	0	0	.	0	.	.	.	.	.	.	.	.	.	.
1129	7.7	0	20	22	1.1	83.1	6.3	14	183	108	8.72	94	86	51	23.3	120	80	0	0	0	74.7	0.02	2	2	1	3	3.84	4.9	14.6	42.5	86.7	29.8	34.4	190	0	0	0	.	0	.	.	.	.	.	.	.	.	.	.
1130	6.5	0	19	28	1.3	67.3	6.2	31	222	77.1	8.43	91	401	52.9	24.6	110	80	0	0	0	67.9	0.09	1.88	3	3	2	7.48	4.55	14.2	41.9	92.1	31.2	33.9	256	1	0	1	.	0	.	.	.	.	.	.	.	.	.	.
1131	0.5	0	25	25	0.9	99.4	6.9	18	190	129	5.02	92	70	44	23.8	140	90	0	0	1	73	0.04	1.13	2	3	1	5.9	4.69	14.8	43.1	91.7	31.6	34.4	220	0	0	1	.	0	0	29	32	1.1	78.4	6.9	13	207	137	5
1132	6.5	0	24	26	1.3	65.1	7.4	12	221	137	5.02	93	232	46	25.3	110	80	0	0	0	74.8	0.03	1.14	2	2	2	7	5.18	15.2	44.7	86.2	29.4	34	313	0	0	1	.	0	0	23	31	1.2	71.2	7.5	16	242	89	7.12
1133	15.4	0	22	23	1.2	73.2	6.6	20	157	86	8.66	96	224	31	23.5	120	80	0	0	0	67	0.06	2.03	1	2	3	6	4.71	15.2	43.4	92.2	32.2	34.9	349	0	0	1	.	0	.	.	.	.	.	.	.	.	.	.
1134	0	0	19	25	1	89.9	7.9	38	160	98	7.32	81	142	48	23.1	120	70	0	0	0	69	0.02	1.45	3	1	1	6.08	4.96	15.4	43.4	87.5	31	35.5	223	1	0	0	.	0	.	.	.	.	.	.	.	.	.	.
1135	0.5	0	22	19	1.1	79.9	5	22	221	156.1	9.37	78	94	56.2	23.8	130	80	0	0	0	72.8	0.02	1.79	3	2	1	4.9	4.81	15.4	45.2	94	32.1	34.1	253	1	0	1	.	0	.	.	.	.	.	.	.	.	.	.
1136	9.7	0	19	23	1	89.7	5.8	21	182	113	3.83	92	97	49	27.4	120	70	0	0	0	72	0.09	0.86	2	3	2	5.29	4.8	14.3	44.3	92.3	29.8	32.3	208	0	0	1	.	0	.	.	.	.	.	.	.	.	.	.
1137	0.5	0	16	16	1.3	67	6.3	17	176	100.8	6.69	91	103	59.4	26.2	110	80	0	0	0	86.7	0.03	1.49	1	2	1	5.68	4.87	15.3	43.3	88.9	31.5	35.5	185	0	0	1	.	0	.	.	.	.	.	.	.	.	.	.
1138	15.4	0	26	33	1.2	73.5	5.7	32	218	126.8	10.14	93	126	59.6	23.6	140	80	0	0	1	78.2	0.06	2.31	1	1	3	7	4.96	15.3	44.6	89.9	30.8	34.3	238	0	0	0	.	0	.	.	.	.	.	.	.	.	.	.
1139	15.4	0	21	18	1.1	81.5	5.7	11	138	74	5.54	84	93	45	20.8	110	80	0	0	0	63	0.02	1.14	3	1	3	6.72	4.88	15.3	44.1	90.4	31.4	34.7	266	1	0	0	.	0	.	.	.	.	.	.	.	.	.	.
1140	15.4	0	23	29	1.1	79.5	6.2	16	166	99	5.76	96	91	57	20.5	120	80	0	0	0	57.9	0.02	1.35	2	1	3	7.83	5.11	15.6	46.2	90.4	30.5	33.8	222	0	0	0	.	0	.	.	.	.	.	.	.	.	.	.
1141	6.5	0	19	19	1.2	72	6.1	10	214	145	5.66	97	114	41	23.9	100	70	0	0	0	77.5	0.09	1.34	3	1	2	5.23	4.57	14.9	43.6	95.4	32.5	34.1	256	1	0	0	.	0	.	.	.	.	.	.	.	.	.	.
1142	7.7	0	22	9	1	89.8	6.7	23	194	119	2.87	83	75	67	20.7	110	70	0	0	0	62	0.03	0.58	1	1	3	4	4.88	14.8	43.2	88.4	30.4	34.4	212	0	0	0	.	0	.	.	.	.	.	.	.	.	.	.
1143	7.7	0	23	27	1.1	79.7	7.6	21	181	69	5.88	89	166	44	22.6	100	70	0	0	0	69.9	0.02	1.28	.	1	3	6.48	4.94	15.8	44.4	89.8	32.1	35.7	222	.	0	0	.	0	.	.	.	.	.	.	.	.	.	.
1144	15.4	0	25	21	1	87.8	4.3	18	170	84	6.52	77	143	66	23.4	130	80	0	0	0	60	0.03	1.23	2	2	3	5.2	4.5	14.2	41.3	91.7	31.6	34.4	202	0	0	1	.	0	0	27	24	1.2	70.7	5.4	13	195	96	5.11
1145	15.4	0	23	22	1.1	79.7	7.2	45	243	123	10.29	83	179	74	22.1	120	80	0	0	0	63	0.02	2.09	1	1	3	5.7	4.93	15	43.2	87.6	30.5	34.8	200	0	0	0	.	0	.	.	.	.	.	.	.	.	.	.
1146	6.5	0	26	19	0.9	100.4	5.6	24	148	90	6.89	93	103	49	23.9	110	70	0	0	0	65.2	0.03	1.57	1	1	2	5.23	4.69	14.8	43.9	93.6	31.6	33.7	194	0	0	0	.	0	.	.	.	.	.	.	.	.	.	.
1147	15.4	0	24	22	1.2	73.5	5.4	14	196	126	8.63	91	170	40	22.4	110	70	0	0	0	66.9	0.02	1.92	2	1	3	5.3	4.86	15.7	45.2	93.1	32.2	34.6	212	0	0	0	.	0	.	.	.	.	.	.	.	.	.	.
1148	0.5	0	19	11	1.1	78.1	5.5	12	171	96.5	6.38	87	162	45.7	20.3	100	60	0	0	0	58	0.02	1.36	1	1	1	4.3	5.22	16.1	46	88.1	30.8	34.9	203	0	0	0	.	0	.	.	.	.	.	.	.	.	.	.
1149	0.5	0	27	27	1.2	72.8	6.5	17	209	116	10.9	92	176	42	24.1	130	90	0	0	1	65.5	0.04	2.45	1	1	1	6	4.91	15.4	44.5	90.6	31.3	34.5	269	0	0	0	.	0	.	.	.	.	.	.	.	.	.	.
1150	0.5	0	24	21	1.1	78.8	6.6	37	201	125	8.35	104	205	34	24.8	110	70	0	0	0	69.3	0.05	2.12	1	1	1	5.91	4.58	14	40.2	87.8	30.7	34.9	253	0	0	0	.	0	0	28	31	1.1	78.4	6.7	41	208	113	6.7
1151	6.5	0	18	18	0.9	103.4	5.7	9	179	97	4.42	86	152	47	23	90	60	0	0	0	64.9	0.02	0.93	3	2	2	6.96	5.03	16.1	46.5	92.4	32	34.6	344	1	0	1	.	0	.	.	.	.	.	.	.	.	.	.
1152	3.2	0	20	20	1.1	82.4	5.5	13	186	105	8.81	97	214	49	24.5	140	90	0	0	1	70	0.08	2.09	2	1	2	6	4.94	14.9	43.2	87.5	30.2	34.4	268	0	0	0	.	0	.	.	.	.	.	.	.	.	.	.
1153	0	0	22	19	1.2	71	7.5	19	231	136.7	6.54	88	95	64.1	25.5	110	80	0	0	0	73.6	0.03	1.41	1	1	1	5.4	5.17	16	46.7	90.2	30.9	34.2	275	0	0	0	.	0	.	.	.	.	.	.	.	.	.	.
1154	6.5	0	20	18	1.2	73.9	5.9	61	190	124.5	5.55	87	93	50.1	22.2	110	70	0	0	0	65.6	0.02	1.18	3	2	2	4.4	5	14.1	41.4	82.7	28.1	34	234	1	0	1	.	0	.	.	.	.	.	.	.	.	.	.
1155	2.6	0	22	23	1.1	78.6	3.7	33	260	171	4.67	86	170	32	23.3	110	80	0	0	0	68	0.09	0.98	3	1	.	4.4	5.02	15.7	45	89.6	31.2	34.8	238	1	.	0	.	0	0	24	24	1.1	78.2	3.7	33	274	149	4.91
1156	15.4	0	20	23	1.2	70.7	6	35	197	108.2	6.48	100	283	44.9	23.5	110	70	0	0	0	70.3	0.04	1.58	3	1	3	9.55	4.73	15.8	44.2	93.5	33.3	35.6	285	1	0	0	.	0	.	.	.	.	.	.	.	.	.	.
1157	15.4	0	21	20	1.1	79.1	6	41	222	112	8.32	84	159	43	25.6	110	70	0	0	0	68.8	0.05	1.71	2	2	3	6.6	4.76	14.9	42.2	88.5	31.2	35.2	264	0	0	1	.	0	0	21	21	1.2	71.1	5.4	24	215	120	3.76
1158	0.5	0	25	29	1.1	81.6	4.5	19	187	110	7.7	89	171	52	24.2	90	50	0	0	0	73.4	0.05	1.68	1	2	1	5.8	4.56	13.9	39.9	87.4	30.4	34.8	286	0	0	1	.	0	.	.	.	.	.	.	.	.	.	.
1159	7.7	0	17	24	1.1	79.8	5.1	44	186	114.5	9.6	92	218	47.1	22.5	100	70	0	0	0	70.6	0.03	2.16	3	1	3	5.87	5.15	16.9	47.5	92.2	32.8	35.6	281	1	0	0	.	0	.	.	.	.	.	.	.	.	.	.
1160	9.7	99	21	21	1.2	73	7	19	221	174.7	5.14	83	94	40.8	22.1	120	70	0	0	0	64	0.03	1.04	2	1	2	4.9	4.95	15.5	45.1	91	31.3	34.4	195	0	0	0	.	0	.	.	.	.	.	.	.	.	.	.
1161	9.7	0	22	24	1.2	72.1	9.2	41	206	115.6	8.04	96	149	67.1	26.8	130	80	0	0	0	77.5	0.03	1.89	1	1	2	5.5	4.66	14.7	42.2	90.6	31.6	34.9	203	0	0	0	.	0	.	.	.	.	.	.	.	.	.	.
1162	15.4	0	20	28	1.1	79.1	6.4	28	216	129	5.5	93	161	50	23.2	100	60	0	0	0	61	0.06	1.25	1	2	3	4.6	5.2	17	48.4	93	32.7	35.2	281	0	0	1	.	0	0	17	14	1.2	71.2	6	18	197	120	8.75
1163	3.2	0	27	18	1.2	73.5	6.3	16	241	155	9.03	82	170	53	20.7	110	70	0	0	0	64	0.07	1.81	1	2	2	5.5	5.15	15.8	45.3	87.9	30.6	34.8	249	0	0	1	.	0	.	.	.	.	.	.	.	.	.	.
1164	15.4	0	30	23	1.1	78.7	5.3	29	226	142	3.83	76	77	65	25.1	120	80	0	0	0	72.5	0.04	0.71	1	3	3	5.57	5.03	15.8	45.2	89.8	31.4	34.9	217	0	0	1	.	0	0	32	25	1.2	70.8	5.5	33	247	134	5.27
1165	6.5	0	16	23	1.1	79.3	6.4	29	242	150.4	10.51	94	183	55.3	26.3	110	80	0	0	0	74.1	0.06	2.41	3	1	2	5.4	4.8	14.8	43.4	90.3	30.8	34.1	287	1	0	0	.	0	.	.	.	.	.	.	.	.	.	.
1166	6.5	0	28	20	1	90.6	6.6	20	205	130	6.46	78	122	57	22.9	90	60	0	0	0	67.8	0.07	1.23	1	2	2	5.1	4.78	15.1	43.3	90.5	31.6	34.9	253	0	0	1	.	0	.	.	.	.	.	.	.	.	.	.
1167	6.5	0	17	14	1.1	79.7	5.1	19	199	123	7.73	91	111	51	23.2	100	60	0	0	0	67.8	0.02	1.72	3	2	2	4.5	4.67	15.1	42	89.7	32.4	36.1	206	1	0	1	.	0	.	.	.	.	.	.	.	.	.	.
1168	3.2	0	25	27	1.1	79.2	6.5	15	182	106.9	7.75	70	140	47.2	20.1	110	70	0	0	0	56.6	0.02	1.33	1	2	2	3.6	5.09	15.4	44.4	87.2	30.3	34.8	209	0	0	1	.	0	.	.	.	.	.	.	.	.	.	.
1169	6.5	0	20	19	1	88.4	4.3	23	179	125.6	6.31	87	104	47.1	22.3	110	80	0	0	0	70.6	0.02	1.34	3	1	2	6.1	4.83	15.7	45.9	94.9	32.6	34.3	338	1	0	0	.	0	.	.	.	.	.	.	.	.	.	.
1170	3.2	0	19	11	1.2	71.4	7.7	16	150	93	5.92	91	86	31	25.5	110	70	0	0	0	72	0.02	1.32	3	3	2	5.7	5.5	17.1	49.6	90.3	31	34.4	253	1	0	1	.	0	0	19	9	1.2	71	7.9	15	138	89	5.15
1171	3.2	0	20	27	1.3	65.6	5.3	26	214	116	8.68	88	227	47.2	24.8	130	80	0	0	0	83.2	0.09	1.87	1	2	2	5.7	4.78	14.6	42.5	88.9	30.5	34.3	232	0	0	1	.	0	.	.	.	.	.	.	.	.	.	.
1172	0	0	27	32	1.2	71.8	5.6	29	228	151.7	6.09	85	81	73.6	23.5	100	60	0	0	0	65.5	0.04	1.27	1	1	1	4.48	4.81	16	44	91.4	33.2	36.3	132	0	0	0	.	0	.	.	.	.	.	.	.	.	.	.
1173	7.7	0	17	16	1.2	70.8	6.7	21	278	191	4.5	83	73	48	20.4	120	80	0	0	0	51	0.07	0.91	1	2	3	5.74	4.48	14.7	42.7	95.4	32.9	34.5	313	0	0	1	.	0	0	23	20	1.3	64.2	6.9	24	267	185	4.66
1174	3.2	0	25	27	1.1	82.7	5.3	18	199	132	8.57	78	106	36	22.9	110	70	0	0	0	64	0.03	1.63	2	2	2	8.99	4.91	15.1	43.7	89	30.8	34.6	224	0	0	1	.	0	.	.	.	.	.	.	.	.	.	.
1175	0.5	0	18	13	1	87.7	6.4	15	198	105	7.13	98	66	69	22.7	130	90	0	0	1	64.2	0.05	1.71	1	1	1	5.89	4.7	14.6	42.4	90.2	31.1	34.5	193	0	0	0	.	0	0	19	15	1	87.3	6.4	12	206	106	7.24
1176	9.7	0	29	27	1.1	79.6	6	11	168	97	8.91	86	115	47	24.8	110	70	0	0	0	76	0.02	1.87	1	1	2	4.7	4.76	14.1	42.5	89.3	29.7	33.4	258	0	0	0	.	0	.	.	.	.	.	.	.	.	.	.
1177	3.2	0	19	18	1.4	60.2	7	17	168	107.7	9.03	102	184	52.5	22	100	60	0	0	0	65.2	0.02	2.25	1	1	2	5.4	4.58	15.3	44.2	96.4	33.4	34.6	152	0	0	0	.	0	.	.	.	.	.	.	.	.	.	.
1178	15.4	0	17	15	1.2	70.8	5.1	17	222	149	7.47	87	81	53	24.2	110	80	0	0	0	80	0.02	1.59	3	2	3	6.4	4.51	14.8	42.8	94.8	32.7	34.5	273	1	0	1	.	0	0	23	23	1.2	70.4	5.4	26	249	158	6.67
1179	15.4	0	22	21	1.2	73.2	6.3	23	205	119.5	5.21	90	143	65.4	22.8	120	80	0	0	0	67.4	0.02	1.15	3	1	3	4.8	5.03	15.6	45.2	89.8	31.1	34.6	229	1	0	0	.	0	.	.	.	.	.	.	.	.	.	.
1180	0	0	28	29	1.2	69.9	5.8	15	166	108.3	7.81	92	60	49	24.4	120	80	0	0	0	64.8	0.05	1.76	1	5	1	4.1	4.63	15.2	43.8	94.6	32.9	34.8	192	0	0	1	.	0	0	39	77	1.1	77	5.3	17	172	99	7.24
1181	3.2	0	15	12	1.3	64.2	5.8	16	171	106.7	6.21	90	103	50.8	24.8	120	70	0	0	0	75.2	0.02	1.37	1	2	2	6.89	4.32	14.3	40.1	93	33.2	35.7	222	0	0	1	.	0	0	20	20	1.1	77.4	5.3	14	197	114	5.53
1182	3.2	0	15	12	1.2	72.1	3.5	20	199	145.4	8.31	85	91	45.5	18.7	120	90	0	0	1	61.1	0.03	1.73	1	2	2	6.5	4.35	13.8	40	91.7	31.8	34.6	192	0	0	1	.	0	.	.	.	.	.	.	.	.	.	.
1183	3.2	0	17	18	1.2	69.7	6.7	11	206	127.4	7.52	94	58	65.4	23	110	70	0	0	0	66.5	0.05	1.73	2	3	2	4.04	4.36	13.7	40	91.7	31.4	34.3	229	0	0	1	.	0	0	19	17	1	85.7	5.1	11	232	123	5.73
1184	15.4	0	20	27	1.2	70.8	4.1	80	233	131.7	9.93	79	137	46.6	24.8	110	70	0	0	0	69.9	0.02	1.92	1	1	3	3.6	4.52	15	42.1	93	33.1	35.5	230	0	0	0	.	0	0	21	25	1	86.9	3.5	69	241	158	7.48
1185	9.7	0	22	22	1.3	65.3	5.2	24	196	142.2	9.52	82	115	40.9	22.5	130	90	0	0	1	72.8	0.06	1.91	2	1	2	6	4.77	16	45.1	94.5	33.5	35.5	273	0	0	0	.	0	0	27	17	1.2	71.2	5.8	21	170	111	4.69
1186	7.7	0	24	24	1	89.6	5.1	25	216	124	8.38	90	216	40	19.7	100	60	0	0	0	61	0.02	1.84	3	2	3	4.8	4.84	15.5	44.9	92.7	32	34.5	224	1	0	1	.	0	.	.	.	.	.	.	.	.	.	.
1187	15.4	0	19	18	1.1	82.6	5.8	22	219	122	8.76	86	209	52	19.1	120	90	0	0	1	62	0.07	1.84	3	1	3	6.1	4.82	15.4	43.5	90.2	32	35.4	210	1	0	0	.	0	.	.	.	.	.	.	.	.	.	.
1188	15.4	0	22	25	1.3	63.8	7	62	202	120.7	9.41	105	219	51.8	26.9	110	70	0	0	0	88.2	0.04	2.42	2	3	3	6.75	5.39	15.6	47.2	87.7	28.9	33	306	0	0	1	.	0	0	25	32	1.2	69.6	6.7	41	210	124	9.74
1189	6.5	0	22	19	1.1	80.9	6.9	13	174	96	4.52	96	136	44	21.1	100	70	0	0	0	61	0.05	1.06	3	1	2	4.44	4.97	15.3	43.2	87.1	30.8	35.4	286	1	0	0	.	0	.	.	.	.	.	.	.	.	.	.
1190	13	0	23	14	1.1	80.1	4.7	14	196	127	4.39	88	87	41	22	100	60	0	0	0	60.5	0.03	0.94	3	2	2	6.73	4.33	13.8	38.6	89.2	31.8	35.7	369	1	0	1	.	0	.	.	.	.	.	.	.	.	.	.
1191	6.5	0	26	23	1.2	70.4	6.5	12	205	143	4.55	91	79	43.8	23.4	120	70	0	0	0	70	0.06	1.01	3	1	2	6.3	4.88	15.1	43.6	89.2	31	34.7	217	1	0	0	.	0	0	19	14	1.1	77.3	6.1	18	200	122	5.76
1192	3.2	0	27	20	1.2	75.1	4.6	15	208	121	6.21	90	108	65	25.3	110	60	0	0	0	74.8	0.02	1.37	2	2	2	6.06	4.83	15.1	43.6	90.4	31.3	34.6	292	0	0	1	.	0	.	.	.	.	.	.	.	.	.	.
1193	7.7	0	21	17	1.3	68.4	7.7	12	224	160.8	4.01	93	83	56	26.1	110	70	0	0	0	78	0.02	0.91	1	3	3	4.4	4.64	13.8	41	88.4	29.7	33.7	252	0	0	1	.	0	.	.	.	.	.	.	.	.	.	.
1194	9.7	0	28	32	1.1	82.5	5.2	19	171	80	7.25	85	65	78	24.6	110	60	0	0	0	71	0.06	1.51	1	2	2	5.2	5.29	16.2	46.2	87.4	30.7	35.1	165	0	0	1	.	0	.	.	.	.	.	.	.	.	.	.
1195	7.7	0	22	17	1.2	72	8.3	12	191	105	10.14	90	268	24	24	120	80	0	0	0	71	0.03	2.23	1	2	3	4	5.04	16.3	46.9	93.1	32.4	34.8	211	0	0	1	.	0	.	.	.	.	.	.	.	.	.	.
1196	18	0	23	24	1	86.3	5.8	21	231	144	6.13	89	129	56	25.5	110	80	0	0	0	72	0.07	1.33	3	1	4	5.95	5.3	16.2	47.3	89.2	30.6	34.2	198	1	0	0	.	0	0	26	22	1	86.1	5.6	17	236	145	6.57
1197	6.5	0	30	14	1.2	69.1	5.4	27	172	109.2	7.79	81	78	46.7	26	110	60	0	0	0	76	0.08	1.54	2	1	2	6	4.43	15.3	43.7	98.6	34.4	34.9	177	0	0	0	.	0	0	27	14	1.3	62.8	5.3	23	203	117	5.83
1198	6.5	0	22	17	1	87.8	5.2	29	167	88	6.85	87	73	62	24.1	120	80	0	0	0	68	0.03	1.46	2	2	2	5.12	4.81	15.3	45.4	94.4	31.8	33.7	232	0	0	1	.	0	0	27	27	1.1	78.2	5.5	19	173	93	7.86
1199	6.5	0	22	27	1.1	81.2	6	35	226	141	8.3	98	211	37	22	100	60	0	0	0	68.2	0.02	1.99	3	1	2	4.82	5.13	15.4	45.4	88.5	30	33.9	235	1	0	0	.	0	.	.	.	.	.	.	.	.	.	.
1200	6.5	0	22	15	1	90.5	8.1	18	221	144	7.46	91	153	44	23.3	110	80	0	0	0	79	0.02	1.66	1	2	2	5.39	5.03	14.8	42.6	84.8	29.4	34.7	234	0	0	1	.	0	.	.	.	.	.	.	.	.	.	.
1201	15.4	0	24	20	1.2	71.4	5.4	21	152	86	4.74	89	75	45	21	90	50	0	0	0	62	0.05	1.03	2	2	3	4.3	4.67	14.9	43.9	93.9	31.8	33.9	228	0	0	1	.	0	0	33	23	1.2	71	4.5	22	182	100	4.69
1202	6.5	0	25	20	1	90.8	6.7	55	173	82	8.1	90	89	79	26.8	140	80	0	0	1	85	0.04	1.78	2	1	2	5.94	4.92	15.6	45.5	92.5	31.7	34.3	210	0	0	0	.	0	.	.	.	.	.	.	.	.	.	.
1203	15.4	0	29	21	1.1	80.5	6.1	13	181	107	5.61	78	91	50	21.3	120	80	0	0	0	66	0.07	1.07	3	2	3	7.16	4.47	15.4	43.9	98.2	34.5	35.1	338	1	0	1	.	0	.	.	.	.	.	.	.	.	.	.
1204	7.7	0	22	13	0.9	101	6.3	22	176	101	7.14	92	109	47	22.8	110	80	0	0	0	66	0.05	1.61	1	3	3	6.9	5.03	15.5	45	89.5	30.9	34.5	160	0	0	1	.	0	.	.	.	.	.	.	.	.	.	.
1205	0	0	18	29	1.1	80.4	6.2	28	234	146	7.81	86	140	59	21.4	110	70	0	0	0	64	0.02	1.64	3	2	1	7	4.76	15.4	44.2	92.8	32.2	34.7	311	1	0	1	.	0	.	.	.	.	.	.	.	.	.	.
1206	15.4	0	31	29	1.1	80.7	5.9	22	182	100	10.52	84	98	70	21.7	120	80	0	0	0	62	0.02	2.16	2	1	3	6.25	4.09	13.8	39.4	96.3	33.7	35	238	0	0	0	.	0	.	.	.	.	.	.	.	.	.	.
1207	6.5	0	22	19	1.1	79.6	3.1	18	198	126	4.22	107	79	51	20.8	110	70	0	0	0	66	0.04	1.1	1	3	2	4.03	5.15	16.2	45.2	87.8	31.5	35.8	186	0	0	1	.	0	.	.	.	.	.	.	.	.	.	.
1208	13	0	26	30	1.1	79.4	7.4	23	157	98	5.59	83	131	41	22	110	70	0	0	0	62	0.06	1.13	3	2	2	5.4	5.22	16.4	46.2	88.5	31.4	35.5	172	1	0	1	.	0	.	.	.	.	.	.	.	.	.	.
1209	9.7	0	17	18	1.2	71.6	6	21	205	106.1	5.88	80	157	65.9	21.9	110	60	0	0	0	59	0.02	1.15	2	1	2	4.3	4.34	14.3	41.9	96.3	33	34.2	207	0	0	0	.	0	.	.	.	.	.	.	.	.	.	.
1210	15.4	0	20	16	1.2	68.8	6	14	192	110	4.16	82	135	49	22.3	100	60	0	0	0	60	0.02	0.83	1	2	3	4.1	4.68	14.6	42.6	91.1	31.1	34.2	254	0	0	1	.	0	0	20	15	1.3	62.4	7.2	12	207	109	4.82
1211	18	0	22	22	1.1	78.6	6	27	205	115	4.78	89	140	43	21.3	100	60	0	0	0	69	0.02	1.04	3	2	4	5.19	4.95	15.9	46.3	93.5	32.1	34.3	239	1	0	1	.	0	0	26	15	1.1	78.3	6.7	16	197	114	3.19
1212	6.5	0	24	20	1.1	77.2	5.3	12	192	102	5.13	93	135	40	19.4	120	80	0	0	0	54	0.03	1.17	1	2	2	3.1	4.61	15	42.5	92.1	32.5	35.3	169	0	0	1	.	0	0	23	26	1.2	69.4	5	8	169	91	5.81
1213	0.5	0	21	20	1.2	71	5.3	14	199	135.6	5.52	99	104	54.9	20.6	120	80	0	0	0	63	0.02	1.34	1	3	1	4.65	4.61	15.5	45.1	97.8	33.6	34.4	169	0	0	1	.	0	0	22	28	1.2	70.8	5.7	16	232	155	10.09
1214	3.2	99	31	30	1	86.6	6.1	21	170	112	10.34	89	131	40	20.1	110	80	0	0	0	62.4	0.05	2.25	3	2	2	6.73	5.29	16.5	48.6	91.9	31.2	34	121	1	0	1	.	0	.	32	36	1	86.4	6.3	31	157	94	6.58
1215	7.7	0	21	13	1.2	70.3	5.1	16	220	128.6	3.88	82	59	84.1	18.1	120	70	0	0	0	60	0.02	0.78	1	3	3	3.8	5.04	15.4	45.8	90.9	30.6	33.6	244	0	0	1	.	0	0	20	18	1.1	77.5	4.5	17	214	110	4.61
1216	3.2	0	24	15	1	87	6	10	231	149	3.77	99	96	57	19.7	100	70	0	0	0	53.1	0.02	0.91	1	2	2	3.77	4.99	14.3	43.9	88	28.7	32.6	246	0	0	1	.	0	0	25	20	1.2	70.3	7.1	13	266	177	2.77
1217	9.7	0	29	28	1.1	77	3.5	20	176	111	5.43	97	123	38	24.6	110	60	0	0	0	67.9	0.02	1.29	3	2	2	5.35	4.86	15.6	48	98.8	32.1	32.5	191	1	0	1	.	0	0	32	23	1	85.8	4.6	16	178	110	4.84
1218	0	0	27	14	0.9	97.8	4.6	10	158	94	5.04	80	91	47	19.9	110	80	0	0	0	59.7	0.03	0.99	3	2	1	4.53	4.95	15.9	45.7	92.3	32.1	34.8	208	1	0	1	.	0	0	20	10	1.1	77.4	3.8	11	168	92	3.91
1219	0	0	18	17	0.9	98.3	3.9	12	176	97	5.66	99	61	62	20.5	110	70	0	0	0	57.1	0.08	1.37	1	3	1	5.2	5.08	16.3	47.1	92.5	32	34.5	237	0	0	1	.	0	0	22	28	1.1	77.7	5.1	9	174	98.2	5.47
1220	15.4	0	18	14	1.3	62.5	8.2	15	205	117	9.52	97	86	51	23.6	120	80	0	0	0	75.7	0.03	2.26	2	4	3	5.71	5.37	16.2	50.1	93.3	30.2	32.3	209	0	0	1	.	0	0	18	25	1.2	68.4	7.1	20	233	140	12.08
1221	15.4	0	21	15	1.2	71.1	5.5	26	217	124	6.7	100	165	44	26.3	110	70	0	0	0	77.9	0.07	1.64	3	3	3	5.58	4.94	14.9	45.4	91.9	30.2	32.8	307	1	0	1	.	0	0	21	10	1.3	64.6	5.8	20	239	131	5.03
1222	0.5	0	23	19	1	86.3	5.9	20	230	143	3.91	94	58	66	20.6	120	80	0	0	0	56.8	0.02	0.9	3	1	1	4.9	4.56	14.1	40.8	89.3	30.8	34.5	195	1	0	0	.	0	0	24	18	1	86	5.9	19	220	133	4.9
1223	0.5	0	25	16	1	85.7	4.8	13	191	116	4.37	98	80	50	20	110	70	0	0	0	53.1	0.02	1.05	3	2	1	7	4.67	14.2	41.9	89.7	30.5	34	207	1	0	1	.	0	0	25	20	1	85.4	6.1	12	215	132	3.37
1224	0	0	24	14	0.9	97	4.5	13	166	99	5.4	99	83	47	22.7	110	80	0	0	0	64	0.03	1.31	1	2	1	4.45	4.38	13.8	39.2	89.6	31.4	35.1	229	0	0	1	.	0	0	20	14	0.9	96.8	5.6	12	178	111	5.07
1225	15.4	0	24	24	1	86.8	8.1	26	197	137	6.95	81	90	49	21.6	130	80	0	0	0	63.1	0.03	1.38	3	1	3	3.6	5.06	16	46.5	91.7	31.5	34.4	217	1	0	0	.	0	0	27	21	1	86.6	7.3	21	217	123	5.38
1226	6.5	99	21	28	1.2	69.6	4.7	36	202	124.3	5.31	85	145	57.4	28	120	80	0	0	0	85.9	0.03	1.1	3	1	2	5.82	4.63	14.8	42.1	90.9	32	35.2	258	1	0	0	.	0	0	19	34	1.2	69.4	4.8	56	184	109	9.66
1227	7.7	0	20	24	1.1	77.8	6.2	46	158	79	6.66	90	142	40	21.3	100	70	0	0	0	59.5	0.02	1.47	1	1	3	4.47	4.6	13.7	39.4	85.7	29.8	34.8	228	0	0	0	.	0	0	19	17	1.2	70.2	6.1	37	176	93	5.4
1228	6.5	0	22	20	1.1	81.5	4.7	46	211	116.3	5.56	87	96	93	25	110	80	0	0	0	74.9	0.03	1.18	2	1	2	5.8	4.63	15.2	43.6	94	32.7	34.8	267	0	0	0	.	0	0	20	24	1	90.7	5.5	26	212	105	5.83
1229	15.4	0	23	15	1.2	70.6	5.5	15	175	112.3	4.6	84	94	61.7	21	110	70	0	0	0	57.2	0.03	0.94	3	1	3	5.4	4.74	15.4	46	97	32.5	33.5	252	1	0	0	.	0	0	19	16	1.1	77.8	5.9	18	182	99	4.7
1230	0	0	20	30	1.1	78	4.5	19	169	106	4.91	88	103	37	25.4	110	70	0	0	0	65	0.02	1.06	1	1	1	6.27	5.17	16	45.3	87.6	31	35.4	263	0	0	0	.	0	0	21	22	1.2	70.3	4.7	17	173	105	6.19
1231	0.5	0	18	12	1.3	64.2	6.4	17	150	84.3	5	96	64	55.1	24.5	110	60	0	0	0	73.4	0.02	1.17	2	1	1	6.14	4.66	14.9	41.8	89.8	31.9	35.5	215	0	0	0	.	0	0	20	15	1.2	70.2	6.1	14	145	46	4.76
1232	0.5	0	27	18	1.1	78.8	5.9	23	200	122.3	6.31	96	66	59.4	20.2	90	60	0	0	0	56.3	0.04	1.48	1	1	1	4.8	4.65	14.4	42.6	91.6	31	33.8	253	0	0	0	.	0	0	26	27	1.1	78.5	6.3	26	220	131	4.61
1233	0.5	0	20	28	1	85.8	4.5	19	156	83	7.87	86	85	53	22.5	110	70	0	0	0	68	0.04	1.65	3	2	1	4.8	5.11	16.3	48.1	94.1	31.9	33.9	227	1	0	1	.	0	0	16	32	1.1	76.6	5.3	18	161	81	7.99
1234	15.4	0	18	17	1.1	78.4	5.4	20	163	90.9	8.3	82	59	60.5	22.4	130	100	0	0	1	70.2	0.02	1.66	3	1	3	4.5	4.48	14.6	42.6	95.1	32.6	34.2	212	1	0	0	.	0	0	16	17	1	87.3	4.6	14	164	89	6.38
1235	0.5	0	18	20	1	87.1	4.3	15	196	113	5.7	95	151	41	22.9	130	80	0	0	0	60	0.06	1.32	2	2	1	6.6	4.87	14.9	44.9	92.2	30.7	33.3	150	0	0	1	.	0	0	20	18	1.1	77.7	5	11	198	116	5.46
1236	6.5	0	22	21	0.9	98.1	5.7	19	205	135	6.03	85	77	51	21.6	130	90	0	0	1	62.3	0.02	1.25	1	1	2	4.66	4.77	14.7	43.7	91.6	30.8	33.6	231	0	0	0	.	0	0	22	18	1	86.6	5.4	19	207	121	8.4
1237	15.4	0	23	22	1.3	62.8	6.8	44	236	153.3	4.55	101	102	66.3	24.5	130	80	0	0	0	72.5	0.02	1.12	2	2	3	6.04	4.69	14.6	44.4	94.7	31.1	32.9	273	0	0	1	.	0	0	25	28	1.1	75.9	7.6	48	257	146	4.9
1238	0	0	31	27	1	86	5.4	38	129	68	2.17	78	117	57.3	18.9	130	80	0	0	0	55.8	0.02	0.41	1	1	1	10.46	4.51	14.4	43.1	95.4	32	33.5	275	0	0	0	.	0	0	31	27	1	85.7	5.4	39	151	68	5.04
1239	6.5	0	19	17	1	86.5	5.6	12	147	77	6.19	92	96	57	20	110	70	0	0	0	67.1	0.02	1.39	2	2	2	3.79	4.41	13.6	41.3	93.7	30.8	32.9	191	0	0	1	.	0	0	18	16	1.1	77.2	6.1	9	173	83	5.7
1240	3.2	1	22	17	1.1	81.1	5.1	21	282	165	7.37	91	164	70	20.5	100	60	0	0	0	60	0.02	1.64	3	1	2	5.7	4.57	15.1	43.6	95.5	33	34.6	237	1	0	0	.	0	0	22	16	1.1	80.7	5	20	245	141.1	9.3
1241	6.5	0	18	27	1	86.3	7.2	28	219	130	6.49	114	73	65	23.6	100	70	0	0	0	66.5	0.03	1.81	2	1	2	6.56	4.98	15.7	45	90.4	31.5	34.9	223	0	0	0	.	0	0	23	27	1.2	69.7	7.8	23	215	129	4.54
1242	6.5	0	18	15	1.1	78.2	6.9	15	199	115	5.3	84	80	63	20.1	100	60	0	0	0	56.7	0.02	1.09	1	2	2	4.28	5.25	16.2	48.5	92.4	30.9	33.4	256	0	0	1	.	0	0	24	19	1.1	77.9	7.4	18	195	128	8.08
1243	1	0	25	31	1	90.3	6.4	22	200	133	8.02	96	131	39	24.2	120	80	0	0	0	73.2	0.07	1.88	3	1	1	6.36	4.97	15.6	45.5	91.5	31.4	34.3	186	1	0	0	.	0	0	20	33	1.2	72.8	7.2	20	212	133	6.6
1244	7.7	0	22	19	1.1	76.2	5.6	15	230	154	4.36	79	102	46	22.5	110	70	0	0	0	73	0.06	0.84	1	3	3	6.4	4.62	14.6	43.9	94.9	31.6	33.2	193	0	0	1	.	0	0	28	21	1.2	68.7	4.9	9	207	126	3.74
1245	3.2	0	13	15	1.2	70.1	5.6	16	210	141.3	6.12	102	99	50	24.5	120	80	0	0	0	73.4	0.05	1.53	1	1	2	5.34	4.84	13.9	41.4	85.6	28.7	33.5	321	0	0	0	.	0	0	18	14	1.2	69.8	5.3	15	210	130	4.48
1246	0	0	15	16	1	85.3	6	13	235	127	6.93	92	111	81	22.4	140	90	0	0	1	64.8	0.02	1.56	1	1	1	7.8	4.75	14.9	43.8	92.1	31.3	34	276	0	0	0	.	0	0	21	21	1	84.9	5.9	20	222	111	4.68
1247	6.5	0	25	32	1.4	59.2	6.9	34	232	127.7	5.11	97	162	59.3	25.3	120	80	0	0	0	72.4	0.02	1.21	2	1	2	5.16	4.68	15	43.6	93.2	32.1	34.4	230	0	0	0	.	0	0	33	60	1.2	70.5	6.9	58	236	122	3.05
1248	15.4	0	27	34	1.1	77	6.5	82	201	102	6.14	103	111	72	20	120	70	0	0	0	60	0.03	1.55	3	2	3	6.5	4.43	14.6	42.1	95	32.9	34.7	259	1	0	1	.	0	0	22	25	1	85.6	5.7	72	187	92	6.43
1249	6.5	0	18	24	1.2	69.4	5.2	23	219	127.1	6.93	99	103	59.2	22.6	110	60	0	0	0	66.9	0.02	1.68	3	2	2	4.93	4.68	14.5	44.4	94.9	31	32.7	218	1	0	1	.	0	0	20	23	1.1	76.5	5.1	23	201	114	6.51
1250	0.5	0	23	16	1.3	63.5	4.5	14	193	129	3.99	72	74	67.4	18.2	100	70	0	0	0	57.6	0.08	0.7	1	2	1	7.79	4.87	15.1	43.6	89.6	31.1	34.8	206	0	0	1	.	0	1	23	18	1.3	63.3	5.1	14	200	112	3.27
1251	15.4	0	20	15	1	83.1	4.6	9	167	93.9	4.66	97	138	64.8	22.4	140	80	0	0	1	63.2	0.03	1.1	1	2	3	5.9	5.05	15.6	46.3	91.5	30.9	33.7	180	0	0	1	.	0	0	28	20	0.9	93.5	5.4	10	162	100	5.03
1252	15.4	0	18	18	1	91.2	6.8	19	136	61	4.39	103	75	59	19.4	130	80	0	0	0	56.6	0.02	1.11	3	1	3	7.02	4.74	15	42.7	90.2	31.7	35.1	237	1	0	0	.	0	0	20	10	1	90.8	6.6	16	140	61	4.95
1253	3.2	0	13	10	1	87.7	3.4	27	139	90.7	7.03	93	77	45.2	19.9	110	70	0	0	0	56.3	0.02	1.6	1	1	2	4.7	4.54	13.6	38.9	85.7	30	35	170	0	0	0	.	0	0	19	14	1	87.3	3.3	20	149	84	3.52
1254	15.4	0	20	24	0.9	96.3	3.3	32	194	122	7.29	106	141	41	26.5	100	60	0	0	0	74	0.07	1.89	2	2	3	6.9	4.74	14.9	43.2	91.1	31.5	34.5	260	0	0	1	.	0	0	20	27	0.9	96	3.6	33	215	124	7.46
1255	0	0	19	16	1	87.1	5.2	21	165	85	4.7	69	84	68	22.3	120	70	0	0	0	69.2	0.04	0.79	3	1	1	5.79	5.03	14.6	43.8	87	29	33.3	246	1	0	0	.	0	0	16	14	1	86.7	5.2	21	145	69	5.42
1256	0	0	20	18	1	87	5.5	14	192	134.2	10.43	85	80	47.3	25.5	110	70	0	0	0	67	0.03	2.17	1	3	1	5.3	4.22	13.6	39	92.5	32.2	34.8	201	0	0	1	.	0	0	24	28	1.1	77.6	6.8	11	216	135	11.99
1257	15.4	0	12	15	1.2	70.5	3.4	11	217	131	5.22	112	167	54	23.1	120	80	0	0	0	71.7	0.02	1.43	2	1	3	6.07	4.96	15.3	44.3	89.2	30.9	34.6	266	0	0	0	.	0	0	20	19	1.1	77.7	3.4	15	190	115	3.32
1258	6.5	0	20	9	1	86.4	2.8	17	185	96.3	4.09	88	55	78.5	20.8	100	70	0	0	0	52.7	0.04	0.88	3	1	2	4.62	4.58	14.7	41.4	90.5	32.1	35.4	323	1	0	0	.	0	0	19	10	1.2	69.7	2.9	14	193	101	5.27
1259	3.2	0	14	23	1	84.5	5.4	18	241	150	5.63	92	198	49	20.4	110	60	0	0	0	61	0.02	1.27	1	2	2	4.2	4.81	14.9	43.5	90.3	31	34.3	184	0	0	1	.	0	0	22	18	1	84.2	4.7	20	221	144	4.14
1260	6.5	0	16	17	1.2	69.9	6	24	205	123.6	5.6	85	140	59.8	23.2	120	70	0	0	0	64.6	0.02	1.16	2	2	2	3.8	4.93	14.3	41.7	84.6	29	34.2	236	0	0	1	.	0	0	17	27	1.1	76.9	6	19	191	111	5.36
1261	6.5	0	25	29	1.2	70.5	6.8	24	197	128	9.18	98	140	46	27	110	60	0	0	0	70	0.03	2.2	3	1	2	7.2	4.79	15.9	45.7	95.3	33.1	34.7	294	1	0	0	.	0	0	25	28	1.1	77.6	6.6	34	206	132	10.99
1262	15.4	0	28	27	1.1	77.6	6.2	26	200	111	3.54	96	74	52	21.8	110	80	0	0	0	66.9	0.02	0.83	3	3	3	6.3	4.88	15.4	43.6	89.3	31.6	35.4	250	1	0	1	.	0	0	28	19	1.2	69.9	6.9	19	199	95	4.63
1263	0.5	99	21	16	1	86.1	5.3	15	163	97	4.59	90	49	42	21.3	90	60	0	0	0	62.2	0.02	1.01	3	1	1	5.5	4.36	14	42.2	96.7	32.1	33.1	179	1	0	0	.	0	0	16	15	1	85.7	5.7	17	164	87	7.3
1264	9.7	0	22	22	1.2	70.6	3.4	21	217	145.4	5.24	89	109	49.3	21.3	120	80	0	0	0	66	0.07	1.14	3	2	2	5.3	4.66	14.8	41.9	89.8	31.8	35.4	251	1	0	1	.	0	0	33	41	1.1	77.7	4.7	21	211	132	3.17
1265	9.7	0	27	28	1	84.8	6.5	39	211	128	4.59	86	126	56	21.4	120	80	0	0	0	59	0.09	0.96	2	2	2	6.7	4.78	15	44.1	92.2	31.3	33.9	220	0	0	1	.	0	0	25	25	1.2	68.4	6.1	26	217	131	4.07
1266	6.5	0	23	24	1.2	71.1	7.5	22	212	140	8.2	92	131	49	24.3	150	90	0	0	1	71	0.02	1.84	3	1	2	7.38	4.89	15.3	44.5	91	31.3	34.4	248	1	0	0	.	0	0	19	20	1.2	70.7	6.2	20	189	110	6.72
1267	0.5	0	32	21	1	87.3	5.2	40	179	88	9.92	95	46	77	21.9	100	60	0	0	0	59.7	0.04	2.3	1	1	1	5.7	4.87	16	46.9	96.3	32.9	34.1	188	0	0	0	.	0	0	42	39	1	86.9	6.9	67	216	113	6
1268	3.2	0	21	22	1.1	78.2	5.9	19	198	139.4	7.9	87	132	49.3	18.9	100	60	0	0	0	50.8	0.02	1.68	3	1	2	4.31	5.05	15.8	46.4	91.9	31.3	34.1	192	1	0	0	.	0	0	24	21	1.2	70.4	6	17	199	123	7.47
1269	3.2	0	13	12	1.3	63.7	7.6	17	174	103.4	4.18	87	167	47.3	21.1	100	70	0	0	0	61.7	0.03	0.89	3	1	2	5.4	4.7	15.1	43.7	92.9	32.1	34.5	200	1	0	0	.	0	0	17	15	1.2	69.6	6.2	15	181	111	4.53
1270	15.4	0	26	28	1.2	71	6.5	46	151	78.3	4.58	82	122	53.9	23.7	140	100	0	0	1	70.8	0.05	0.92	3	2	3	6.36	4.73	14.8	43.2	91.4	31.2	34.2	319	1	0	1	.	0	0	29	31	1.2	70.7	6.7	53	160	88	5.46
1271	3.2	0	27	30	1.2	69.4	5.9	19	183	110	4.02	87	148	36	25.3	110	80	0	0	0	65.7	0.03	0.85	1	1	2	5.6	4.86	15.1	42.3	87	31.2	35.8	191	0	0	0	.	0	0	25	30	1.1	76.5	6.2	19	164	96	6.19
1272	7.7	0	22	16	1.1	78.6	5.8	22	181	108	6.06	105	79	53	20.3	100	70	0	0	0	63.5	0.05	1.56	1	2	3	4.6	4.38	13.6	39.2	89.4	31.1	34.7	260	0	0	1	.	0	0	16	24	1.1	78.2	4.3	33	202	131	5.11
1273	7.7	0	27	24	1	85.5	5.7	21	171	91	6.74	77	93	60	22.8	110	70	0	0	0	65	0.02	1.27	1	1	3	4.5	4.52	15.2	43.5	96.2	33.6	34.9	207	0	0	0	.	0	0	26	17	1.1	76.3	6.4	24	184	91	4.97
1274	3.2	0	19	11	1	86.3	3.9	11	167	92	8.47	71	81	54	21.3	110	70	0	0	0	55.8	0.02	1.47	3	2	2	5.4	4.68	14.8	43.5	92.8	31.7	34.1	220	1	0	1	.	0	0	21	14	1.1	77	3.6	17	181	98	4.51
1275	13	0	23	20	1	88	5	31	199	112	9.56	84	254	47	23.4	100	60	0	0	0	63	0.06	1.96	3	2	2	9.41	5.41	16.4	48.3	89.3	30.4	34.1	274	1	0	1	.	0	0	23	27	1.1	78.5	5.2	30	186	106	4.27
1276	15.4	0	21	21	1.2	69.6	4.6	26	162	86.2	4.96	89	88	66.4	27.4	110	80	0	0	0	77.2	0.04	1.08	3	2	3	6.5	4.61	15.2	44.8	97.1	33	34	322	1	0	1	.	0	0	29	34	1.2	69.3	6	60	198	100	4.41
1277	18	0	22	30	0.9	99.8	6.3	73	179	124.5	7.11	90	77	51.6	22.2	110	80	0	0	0	59.7	0.02	1.56	3	2	4	5.8	4.34	14.4	41.9	96.4	33.3	34.5	192	1	0	1	.	0	0	28	37	1	88	7.3	117	194	115	7.1
1278	3.2	0	31	28	1.2	68.1	6.3	16	213	142.2	4.57	87	98	66.2	19.9	120	80	0	0	0	62.3	0.03	0.97	1	2	2	5.1	4.66	14.4	42.7	91.7	30.9	33.7	230	0	0	1	.	0	0	29	18	1.2	67.9	6.4	8	214	134	3.07
1279	0.5	0	22	17	1.4	59.2	5.9	22	187	117.7	10.26	81	94	57.4	21.1	110	70	0	0	0	66.9	0.02	2.03	3	3	1	6.78	4.42	14.2	41.9	94.9	32.1	33.9	299	1	0	1	.	0	0	24	22	1.3	64.2	5.9	22	220	136	5.69
1280	15.4	0	19	13	1.2	70.7	6.3	7	172	98	4.68	86	91	55	22.2	100	70	0	0	0	65.8	0.05	0.98	3	2	3	5.5	4.55	14.5	41.4	91	31.8	35	267	1	0	1	.	0	0	18	15	1.3	64.2	6.1	11	183	104	4.47
1281	0.5	0	23	26	1	87.3	6.3	11	192	133.2	7.23	102	57	56.6	24.4	120	80	0	0	0	67.2	0.04	1.8	1	1	1	5.7	4.81	16	46.1	95.7	33.3	34.8	234	0	0	0	.	0	0	21	22	1	86.9	5.3	9	201	124	4.98
1282	0.5	0	25	18	1.1	73.5	5.9	5	206	149.3	5.97	62	69	43.6	25.5	140	80	0	0	1	78.1	0.02	0.9	1	3	1	4.3	4.8	15.5	46.4	96.8	32.3	33.3	146	0	0	1	.	0	0	18	15	1.1	73.3	5.4	6	190	124	6.59
1283	6.5	0	26	24	1.3	65.1	5.2	16	198	124.2	4.86	99	196	38	21.6	110	60	0	0	0	63.1	0.05	1.18	3	2	2	7.9	4.76	15.5	44.2	92.8	32.5	35	226	1	0	1	.	0	0	34	35	1.3	64.7	5.9	16	211	130	4.33
1284	9.7	0	19	19	1.3	64.8	3.9	44	195	105.3	7.06	91	242	46.9	24.6	120	80	0	0	0	71.9	0.04	1.57	3	2	2	5	4.71	15.6	45.4	96.4	33	34.3	240	1	0	1	.	0	0	15	15	1.5	54.6	4	51	186	82	7.31
1285	6.5	0	19	17	1.1	78.3	6.6	24	231	129	9.37	82	183	58.1	24.1	110	80	0	0	0	73	0.02	1.88	1	2	2	5.7	4.63	14.7	42.2	91.2	31.8	34.9	319	0	0	1	.	0	0	20	18	1.1	78	7.1	25	227	107	5.92
1286	9.7	0	29	30	1.2	71.2	6.6	29	201	94	4.89	90	180	67	21.4	140	70	0	0	1	60.5	0.07	1.08	3	1	2	6.4	4.51	15	43.2	95.8	33.4	34.8	266	1	0	0	.	0	0	28	40	1.4	59.3	7.1	34	201	94	8.08
1287	7.7	0	28	19	1	85.3	6.9	12	180	108	4.54	73	82	55	19.4	110	70	0	0	0	56	0.02	0.81	1	2	3	4.6	4.85	15.7	45.7	94.2	32.4	34.4	194	0	0	1	.	0	0	42	49	1.1	76	6.5	11	184	107	3.18
1288	7.7	0	21	18	1.2	71.1	6.3	11	164	90	6.37	88	160	43	21.8	110	80	0	0	0	66	0.03	1.37	1	1	3	5.44	5.04	15	43.5	86.3	29.8	34.5	172	0	0	0	.	0	0	22	20	1.2	70.8	6.6	9	158	93	5.21
1289	9.7	0	23	25	1	87.8	3.7	31	205	130.5	8.18	84	165	59.6	23.7	100	70	0	0	0	68.6	0.03	1.68	2	1	2	5	5.17	15.8	45.9	88.6	30.5	34.4	215	0	0	0	.	0	0	24	21	1	87.4	4.5	33	271	176	8.22
1290	0.5	0	17	16	1	86.6	4.7	21	194	86	4.2	99	59	135	19.1	100	70	0	0	0	49.6	0.02	1.02	1	2	1	4.81	2.7	13.8	24	89	51.2	57.5	137	0	0	1	.	0	0	24	27	1	86.2	5	22	201	91	3.69
1291	0.5	0	25	21	1.2	70.1	7.7	18	186	111	6.3	99	79	50	24.6	120	70	0	0	0	68.5	0.04	1.52	1	1	1	5.06	4.76	14.4	43.4	91.2	30.3	33.2	251	0	0	0	.	0	0	19	12	1.2	69.8	8.8	17	195	112	6.45
1292	0.5	0	25	21	1.2	70.8	3.8	15	176	95.1	4.91	98	136	68.9	20.7	110	70	0	0	0	57.6	0.02	1.18	1	1	1	4.4	3.94	13.5	39.1	99	34.4	34.7	314	0	0	0	.	0	0	21	22	1.2	70.4	4.3	13	185	97	5.84
1293	15.4	0	14	20	1	87.7	4.7	17	232	151.8	6.12	72	148	63.7	23.5	120	70	0	0	0	68.8	0.02	1.08	3	2	3	5.4	4.69	15.7	44.7	95.4	33.6	35.2	186	1	0	1	.	0	0	15	18	1	87.3	5.7	16	237	144	4.12
1294	3.2	0	25	20	1	86.9	3.4	23	185	127.6	6.47	68	128	49.4	19.9	110	70	0	0	0	56.8	0.02	1.08	3	1	2	6.8	4.73	15.5	46.1	97.5	32.8	33.7	235	1	0	0	.	0	0	20	15	1	86.4	4.3	18	168	93	7.44
1295	15.4	0	18	31	1.2	70.6	5	66	266	186.4	5.27	84	133	47.8	26.7	120	70	0	0	0	88.4	0.02	1.08	3	1	3	6.84	4.47	14.7	41.4	92.5	33	35.6	262	1	0	0	.	0	0	21	22	1.1	77.7	6	46	267	160	5.56
1296	15.4	0	15	9	1.2	71.1	6.7	20	212	139.1	5.7	83	256	53	22.6	130	80	0	0	0	70.8	0.02	1.16	3	1	3	6.7	5.07	15.8	45.4	89.4	31.2	34.8	337	1	0	0	.	0	0	24	16	1.2	70.8	6.7	18	236	143	4.01
1297	15.4	0	23	19	1.1	77.7	6.2	35	201	122.6	5.57	98	168	56.1	23.7	110	80	0	0	0	68.5	0.05	1.33	2	2	3	6.45	5.02	16.1	44.9	89.5	32	35.8	234	0	0	1	.	0	0	26	19	1.1	77.3	6.9	24	198	112	6.08
1298	15.4	0	19	20	1.1	78.4	4.9	13	199	128.1	3.64	78	68	55.3	20.4	100	70	0	0	0	59.1	0.03	0.69	1	.	3	4	4.62	13.2	41.5	89.7	28.5	31.8	177	0	0	.	.	0	0	32	47	0.9	98.4	5.4	23	181	89	6.2
1299	7.7	0	18	13	1.1	78.3	5.5	20	180	120.2	5.38	94	139	46.8	22.5	120	70	0	0	0	68	0.05	1.24	2	3	.	7.2	4.23	13.5	39.2	92.7	31.9	34.4	260	0	.	1	.	0	0	18	16	1	87	4.5	14	179	105	6.43
1300	3.2	0	20	17	1.2	70.9	3.8	19	196	117.9	6.74	81	64	75.2	22.5	120	90	0	0	1	61.2	0.02	1.33	1	1	2	4.6	4.81	14.9	44.8	93.1	31	33.2	307	0	0	0	.	0	0	23	21	1	87	4.6	16	181	97	4.45
1301	15.4	0	29	27	1.1	76.8	7.5	33	193	129.1	8.09	77	197	44.2	21.6	110	80	0	0	0	63.9	0.06	1.52	2	2	3	7.09	4.68	15.3	43.3	92.4	32.6	35.3	217	0	0	1	.	0	0	25	29	1.2	69.2	7.2	26	153	85	8.15
1302	3.2	0	24	24	1.1	78.3	2.8	23	211	143	5.19	94	129	59.4	24	110	80	0	0	0	66.1	0.06	1.19	1	2	2	4.6	4.87	15.4	45	92.3	31.6	34.3	235	0	0	1	.	0	0	34	39	1	87	3.2	23	214	116	4.93
1303	15.4	0	21	25	1.1	77.9	6.2	30	208	111.7	4.13	89	151	76.1	24.8	110	80	0	0	0	70.9	0.02	0.9	2	1	3	5.6	4.01	13.4	39.5	98.2	33.4	34	206	0	0	0	.	0	0	24	18	1	86.6	7.1	20	215	110	2.89
1304	0.5	0	21	20	1.2	70.8	4.3	15	184	125.4	4.46	99	91	43.4	25.8	110	70	0	0	0	78	0.02	1.08	3	3	1	6.2	4.9	15.8	43.9	89.6	32.2	35.9	195	1	0	1	.	0	.	24	24	1.2	70.5	5.4	15	171	106	7.08
1305	15.4	0	27	34	1.1	79	5.4	45	211	130	9.18	87	130	55	27.6	110	80	0	0	0	68.1	0.08	1.95	1	1	3	5.52	5.56	16.8	49.1	88.3	30.2	34.2	244	0	0	0	.	0	0	38	42	1.1	78.6	5.1	44	178	91	6.13
1306	3.2	0	20	19	1.4	58.6	5	19	189	107.6	5.52	92	115	59.4	27.7	120	90	0	0	1	74.5	0.02	1.24	3	2	2	6.4	4.89	16.2	46.9	95.9	33.1	34.5	205	1	0	1	.	0	0	22	26	1.2	69.6	4.5	17	201	112	5.84
1307	0.5	0	28	17	1.2	71.3	4.5	12	139	70.1	6.63	91	242	39.5	22.7	100	70	0	0	0	70.4	0.07	1.47	2	2	1	4.5	4.46	14.3	40.7	91	32.1	35.3	170	0	0	1	.	0	0	29	25	1.1	78.4	4.5	12	159	88	5.69
1308	0	0	23	23	1.1	77.5	4.5	18	163	93	4.06	87	78	44	21.2	100	70	0	0	0	67.3	0.02	0.86	1	1	1	5.2	4.64	14.8	42	90.4	31.9	35.3	261	0	0	0	.	0	0	27	27	1.1	77.1	5.1	19	188	114	5.45
1309	6.5	0	24	17	1	83.1	4.2	41	238	144	7.43	78	77	79.1	23	140	70	0	0	1	61.2	0.07	1.42	3	2	2	7.9	4.39	13.1	38.9	88.5	29.8	33.7	315	1	0	1	.	0	0	27	19	1	82.7	4.5	41	216	128	5.65
1310	15.4	0	23	24	1.4	58.1	8	33	253	148	6.86	70	176	58.7	25.5	110	70	0	0	0	72	0.03	1.17	2	1	3	5.06	4.74	15.4	45.3	95.6	32.5	34	207	0	0	0	.	0	0	25	24	1.3	62.9	8.4	20	238	129	9.42
1311	7.7	0	18	17	1	91.2	4.3	15	167	105	6.51	65	60	46	22.2	110	80	0	0	0	72	0.02	1.03	3	3	3	6.2	4.91	15.3	43.7	88.9	31.2	35	182	1	0	1	.	0	0	18	23	1.1	81.2	4.7	19	205	134	5.83
1312	9.7	0	21	21	1.1	78.1	5.7	16	167	85	6.8	86	90	57	20.4	120	80	0	0	0	61	0.02	1.43	2	1	2	5.86	4.85	15	43.3	89.3	30.9	34.6	169	0	0	0	.	0	0	27	28	1.2	70.3	7.1	17	181	92	5.49
1313	0.5	0	16	17	1.2	73.5	6.7	17	153	80.1	4.55	90	67	54.4	21.1	120	70	0	0	0	67.5	0.04	1	2	2	1	4.54	4.99	15.2	44	88.2	30.5	34.5	203	0	0	1	.	0	0	16	16	1.1	80.7	5.5	22	129	72	5.25
1314	0	0	22	14	1	85.1	6.3	12	193	130.4	6.02	70	55	61.2	22.6	100	70	0	0	0	59.4	0.02	1.03	1	1	1	5.3	4.37	13.9	39.6	90.4	31.7	35	226	0	0	0	.	0	0	25	14	1.1	75.9	6	14	237	152	5.9
1315	15.4	0	24	28	1.1	77.9	5.5	54	211	136	4.6	85	165	54.9	20.7	130	80	0	0	0	55.1	0.07	0.96	3	2	3	7.7	4.6	14.8	43.5	94.4	32.2	34.1	248	1	0	1	.	0	0	46	58	1.1	77.5	5.2	67	200	117	5.81
1316	6.5	0	17	12	1.1	81.2	5.5	14	192	117.6	4.96	89	67	66.5	19.9	100	70	0	0	0	58.3	0.02	1.08	2	1	2	4.3	4.31	13.4	38.8	89.8	30.9	34.4	208	0	0	0	.	0	0	34	20	1	90.1	6.6	8	202	113	2.65
1317	7.7	0	21	19	1.3	64.5	5.7	17	257	160.4	6.99	88	149	54	23.9	100	60	0	0	0	75.8	0.05	1.5	1	2	3	4.6	4.59	14.1	40.3	87.9	30.7	35	201	0	0	1	.	0	0	29	22	1.2	70.4	5.3	17	269	168	10.05
1318	15.4	0	26	30	0.9	98.6	6.5	20	200	122	5.54	98	131	48	22.4	110	70	0	0	0	65.6	0.02	1.33	3	2	3	7.2	4.41	14.3	41.5	93.9	32.4	34.5	259	1	0	1	.	0	0	30	43	1	86.8	6.3	30	202	118	8.18
1319	6.5	1	28	18	1.2	71.4	6.3	17	221	126.2	4.08	92	95	61	21.8	120	70	0	0	0	59.4	0.04	0.92	2	2	2	7.2	4.36	12.3	37.8	86.7	28.3	32.6	276	0	0	1	.	0	0	30	17	1.1	78.5	5.5	18	236	141	6.51
1320	18	0	21	12	1	87.7	4.8	12	139	51	4.67	96	58	77	21.8	100	70	0	0	0	68.4	0.05	1.1	2	1	4	4.5	4.54	14.4	42.6	93.9	31.8	33.9	220	0	0	0	.	0	0	21	17	1	87.2	4.8	13	145	57	3.3
1321	3.2	0	12	12	1.1	77.6	6.4	38	232	105	6.63	90	401	28	24.8	110	70	0	0	0	80.2	0.09	1.46	3	1	2	8.91	4.39	14	41.1	93.8	32	34.1	251	1	0	0	.	0	0	19	30	1.2	69.8	5.9	43	263	150	7.68
1322	3.2	0	27	24	1.1	78.5	7	25	225	134	3.55	89	257	44	24.5	130	80	0	0	0	72.4	0.08	0.77	2	3	2	7.09	4.87	15.2	42.5	87.2	31.3	35.9	327	0	0	1	.	0	0	27	36	1	87.1	6.5	31	217	129	4.28
1323	0	0	30	34	1.1	74.1	7.2	38	223	137	3.81	95	128	55	21.7	110	70	0	0	0	59	0.06	0.88	3	4	1	6.58	4.43	14.7	43	97.1	33.2	34.2	289	1	0	1	.	0	0	35	45	1.2	66.7	4.5	50	215	124	5.93
1324	15.4	0	23	10	1.1	82.5	5.7	14	168	110	5.23	91	75	49	22.8	110	60	0	0	0	62.7	0.02	1.16	3	1	3	6.45	4.52	14.7	43.2	95.6	32.5	34	173	1	0	0	.	0	0	17	8	1.1	81.9	4.4	10	187	122	5.01
1325	0.5	0	27	32	1.1	78.4	5.5	22	186	99.9	5.88	95	173	54.3	21	130	80	0	0	0	55.7	0.02	1.37	1	1	1	5	4.99	15.8	45.4	90.9	31.7	34.8	214	0	0	0	.	0	0	35	22	0.9	98.3	5.2	22	213	125	4.51
1326	15.4	0	20	13	1.2	70.7	5.3	22	199	128.6	6.47	94	103	64.3	24.3	100	60	0	0	0	67.8	0.02	1.49	3	2	3	3.8	4.43	14.6	42.6	96.1	33	34.3	293	1	0	1	.	0	0	25	31	1.2	70.3	4.4	23	194	102	5.85
1327	6.5	0	25	30	1.1	77.3	4.8	17	160	84	6.02	85	184	35	22.7	100	60	0	0	0	68	0.08	1.25	2	2	2	4.5	5.4	16.6	47.8	88.4	30.7	34.6	242	0	0	1	.	0	0	23	28	1.1	76.9	5.9	17	157	82	6.89
1328	0.5	0	16	17	1	88	4.9	12	158	90	4.79	87	145	41	19.4	110	70	0	0	0	60.2	0.04	1.02	3	1	1	8.78	4.3	14.2	40.7	94.6	33	34.9	288	1	0	0	.	0	0	16	18	1	87.4	6	12	231	142	4.93
1329	3.2	0	26	34	1	91.9	7	22	191	126	5.68	77	114	54	23.1	110	70	0	0	0	77.5	0.03	1.07	2	3	2	4.9	4.72	14.5	42.1	89.2	30.8	34.5	236	0	0	1	.	0	0	24	21	1	91.1	6.3	13	236	143	5.46
1330	3.2	0	22	12	1.2	68.9	7.2	16	187	126.8	5.39	81	99	50	25	110	70	0	0	0	74	0.06	1.07	1	2	2	5.1	4.4	14	41	93.2	31.9	34.2	243	0	0	1	.	0	0	21	12	1.1	75.7	6.6	10	184	118	10.21
1331	15.4	0	20	11	1.3	64.5	6.9	52	200	118.6	7.97	90	184	46	26.3	110	70	0	0	0	73.3	0.02	1.75	2	2	3	7.7	4.99	15.7	45.5	91.1	31.5	34.5	297	0	0	1	.	0	0	26	18	1.3	64.1	7.3	66	206	117	7.07
1332	9.7	0	17	15	1.2	73	4.9	10	202	116.6	4.53	93	103	50.4	23.9	110	70	0	0	0	69.9	0.02	1.03	2	2	2	5.03	5.05	15.5	47.3	93.7	30.7	32.8	252	0	0	1	.	0	.	.	.	.	.	.	.	.	.	.
1333	7.7	0	15	14	1.1	77	5.5	15	196	124.8	4.29	95	79	62.4	20.9	120	80	0	0	0	61.1	0.09	1	3	2	3	5.9	4.76	15.1	43.3	91	31.7	34.9	213	1	0	1	.	0	0	19	17	1.1	76.6	5.8	14	188	104	3.86
1334	18	0	19	20	1.2	69.9	5.4	37	190	116.7	6.91	95	88	53.7	24.3	120	70	0	0	0	75.4	0.07	1.6	3	2	4	6.05	4.93	15.2	44.7	90.7	30.8	34	215	1	0	1	.	0	0	25	23	1.1	77.1	5.3	34	155	103	5.45
1335	3.2	0	21	20	1.4	60.4	6.6	11	205	113	5.48	81	117	58	22.8	100	70	0	0	0	68.1	0.02	1.09	1	1	2	4.95	5.42	16.7	50.7	93.5	30.8	32.9	259	0	0	0	.	0	.	.	.	.	.	.	.	.	.	.
1336	15.4	0	24	20	1.1	80.7	6.4	15	168	98	3.73	86	73	49	22.4	100	60	0	0	0	63.3	0.05	0.78	3	2	3	6.22	4.79	15.5	45.5	95	32.4	34.1	256	1	0	1	.	0	.	.	.	.	.	.	.	.	.	.
1337	15.4	0	25	21	1.2	71.4	6.4	43	230	156	4.21	94	123	56.6	23.3	140	90	0	0	1	70.5	0.02	0.97	2	3	3	4.5	4.75	15.2	44.5	93.7	32.1	34.3	254	0	0	1	.	0	0	25	23	1.1	78.3	5.5	28	191	121	5.12
1338	0.5	0	19	13	1.1	80.7	5.2	13	148	90	5.08	93	69	43	22.9	110	70	0	0	0	66.3	0.08	1.15	2	2	1	7.93	4.28	13.2	40.4	94.4	30.8	32.7	277	0	0	1	.	0	.	.	.	.	.	.	.	.	.	.
1339	3.2	0	19	20	1.2	70.4	6.7	30	225	148.4	3.45	86	84	64.3	27.4	120	80	0	0	0	70.2	0.02	0.73	1	1	2	3.98	4.69	15.2	43.2	92.1	32.4	35.2	209	0	0	0	.	0	0	21	31	1.1	77.6	7.3	25	227	130	3.51
1340	7.7	0	17	18	1.2	69.4	5.4	14	169	98.7	4.89	94	83	60.8	25.1	100	70	0	0	0	73.4	0.02	1.12	3	1	3	5.64	4.71	14.6	44.1	93.6	31	33.1	220	1	0	0	.	0	0	27	30	1.2	69.2	5.5	18	193	107	4.97
1341	15.4	99	22	20	1.3	66.3	5.4	44	207	102	4.04	94	238	64	19.1	120	80	0	0	0	49.4	0.04	0.93	3	2	3	8.81	4.73	15.6	46.7	98.7	33	33.4	181	1	0	1	.	0	.	.	.	.	.	.	.	.	.	.
1342	0.5	0	20	15	1.2	70	5.6	13	172	93.6	4.05	86	63	56	20	110	70	0	0	0	53.9	0.05	0.85	3	2	1	6.83	4.62	15	44.6	96.5	32.5	33.6	175	1	0	1	.	0	0	20	11	1.1	77.2	5.5	13	214	136	4.19
1343	0.5	0	22	20	1.2	71.2	7.2	20	207	127	5.16	97	97	55	21.4	120	80	0	0	0	71.5	0.03	1.22	1	1	1	6.11	4.76	15	45.1	94.9	31.5	33.2	250	0	0	0	.	0	0	21	21	1	87.6	5.8	14	156	95	5.08
1344	6.5	0	18	21	1.3	65.5	6.9	17	203	115.7	5.52	89	163	37.8	22.6	120	80	0	0	0	69.9	0.04	1.2	2	2	2	4.13	4.83	15.1	45.2	93.6	31.3	33.4	203	0	0	1	.	0	.	.	.	.	.	.	.	.	.	.
1345	6.5	0	19	19	1	87.1	6.2	25	186	118	4.53	83	110	45	21.3	120	80	0	0	0	61.6	0.02	0.92	3	2	2	7.42	4.76	14.7	43.9	92.2	30.9	33.5	282	1	0	1	.	0	0	24	30	1	86.8	5.5	44	203	127	8.75
1346	3.2	0	23	22	1.1	78.6	4.8	14	155	86	5.13	99	45	53	24.1	100	70	0	0	0	67.2	0.02	1.24	1	1	2	5.53	5.05	15.7	46.2	91.5	31.1	34	212	0	0	0	.	0	0	37	31	1.1	78.3	6.1	13	155	81	2.68
1347	0.5	0	19	22	1.2	71.2	6.3	14	182	104.5	5.25	90	81	48.5	22.1	100	70	0	0	0	73.2	0.03	1.16	3	3	1	6.09	4.71	15	43.8	93	31.8	34.2	160	1	0	1	.	0	0	20	20	1.3	64.8	5.4	15	181	106	5.09
1348	15.4	0	17	13	1.1	77.9	5.3	20	188	103	5.2	88	89	61	22.3	110	80	0	0	0	67.5	0.02	1.12	2	1	3	4.22	4.22	13.4	40.1	95	31.8	33.4	251	0	0	0	.	0	0	17	19	1.2	70.3	5.3	12	183	89	5.69
1349	6.5	0	28	20	1	86.8	6.3	18	162	86	4.27	100	50	59	23.7	140	80	0	0	1	64.5	0.03	1.04	1	1	2	4.63	4.74	15.2	44.9	94.7	32.1	33.9	211	0	0	0	.	0	0	30	19	1.1	77.5	5.4	15	173	101	4.16
1350	18	0	23	25	1.2	71.2	6.8	23	223	149	5.07	101	89	52	24.3	110	80	0	0	0	72.6	0.02	1.25	3	2	4	5.55	5.16	16.5	47.6	92.2	32	34.7	231	1	0	1	.	0	0	22	32	1.2	71	6.9	16	179	110	6.01
1351	15.4	0	24	26	1.1	80.5	6.1	25	160	109	5.76	87	54	40	28.8	140	90	0	0	1	94.4	0.07	1.22	2	2	3	4.26	5.17	15.3	45.2	87.4	29.6	33.8	226	0	0	1	.	0	.	.	.	.	.	.	.	.	.	.
1352	18	0	20	19	1.3	67.9	7.1	31	148	68	5.68	93	261	35	24.7	110	70	0	0	0	74.8	0.02	1.29	3	2	4	6.51	5.09	16.1	48.8	95.9	31.6	33	225	1	0	1	.	0	.	.	.	.	.	.	.	.	.	.
1353	0.5	0	19	17	1.2	70.6	5	12	189	117	6.68	93	141	39	24.2	130	90	0	0	1	71.7	0.02	1.52	1	4	1	4.26	4.53	13.4	40.5	89.3	29.6	33.1	288	0	0	1	.	0	0	24	18	1.3	64.1	6	15	235	151	4.9
1354	0.5	0	20	17	1.1	76.9	5.9	23	165	107	5.44	85	60	37	22	110	80	0	0	0	62.9	0.08	1.13	1	2	1	7.94	4.76	14.6	41.5	87.2	30.7	35.2	170	0	0	1	.	0	0	22	19	1.1	76.8	5.8	16	148	82	5.43
1355	18	0	28	22	1.1	77.4	7.2	63	223	136	5.82	97	119	68	21.2	130	90	0	0	1	62.1	0.07	1.38	3	1	4	4.51	4.53	15	43.7	96.5	33.1	34.3	172	1	0	0	.	0	0	20	15	1.1	77.2	6.6	53	212	122	3.93
1356	7.7	0	28	30	1	86.9	4.9	12	257	143.9	4.36	104	147	59.5	21.6	90	60	0	0	0	59.6	0.03	1.11	1	2	3	4.41	4.3	13.7	40.3	93.7	31.9	34	174	0	0	1	.	0	0	27	26	1.1	77.6	6	11	236	145	4.1
1357	15.4	0	25	23	1.1	77.9	4.8	20	193	116	5.58	92	116	56	24.9	110	80	0	0	0	65.3	0.05	1.25	1	2	3	5.96	5.04	14.7	42.9	85.1	29.2	34.3	231	0	0	1	.	0	0	23	24	1.1	77.8	5.3	17	200	117	7.55
1358	0.5	0	22	32	1.2	72.3	6.1	26	221	120	4.88	101	117	46	25.3	110	70	0	0	0	65.5	0.02	1.2	1	1	1	4.64	5.41	16.1	48.2	89.1	29.8	33.4	219	0	0	0	.	0	.	.	.	.	.	.	.	.	.	.
1359	9.7	0	25	29	1.3	66.5	6.4	43	213	107.1	7.72	108	341	48	29.1	120	80	0	0	0	83.2	0.06	2.04	1	3	2	6.34	4.46	14.9	43.5	97.5	33.4	34.3	225	0	0	1	.	0	.	.	.	.	.	.	.	.	.	.
1360	3.2	0	26	18	1.1	82.3	7.2	11	168	83	6.31	81	276	42	23.8	130	90	0	0	1	73	0.05	1.25	2	2	2	6.41	4.53	14.1	41.7	92.1	31.1	33.8	200	0	0	1	.	0	.	.	.	.	.	.	.	.	.	.
1361	3.2	0	25	24	1.1	76.8	6.6	32	194	109.8	3.97	89	142	48	22.9	120	80	0	0	0	68.5	0.08	0.86	1	3	2	8	4.94	15.5	45.7	92.5	31.4	33.9	239	0	0	1	.	0	0	37	38	1.1	76.6	5.4	38	210	107	5.45
1362	15.4	0	27	24	1.3	63.9	5.8	75	246	151.1	7.22	91	204	43.5	22.7	100	70	0	0	0	61	0.08	1.61	3	2	3	7.02	4.86	15.6	45.2	93.2	32	34.4	313	1	0	1	.	0	0	26	24	1.3	63.7	5.7	58	231	140	5
1363	6.5	0	20	23	1.1	79.3	5.4	18	167	67.4	4.04	88	55	76.9	21.4	110	60	0	0	0	64.9	0.02	0.87	3	1	2	4.2	4.84	15.7	45	92.9	32.4	34.9	191	1	0	0	.	0	.	.	.	.	.	.	.	.	.	.
1364	6.5	0	19	14	0.9	104.8	4.7	13	168	102	7.68	87	106	45	20.2	90	60	0	0	0	59	0.03	1.63	3	1	2	5.07	4.93	15.4	46.3	93.9	31.2	33.3	189	1	0	0	.	0	.	.	.	.	.	.	.	.	.	.
1365	15.4	0	21	16	0.8	119.5	6.2	22	158	75	6.64	85	102	79	21.3	130	80	0	0	0	72	0.02	1.38	3	2	3	6.11	4.65	14.5	43.5	93.5	31.2	33.3	288	1	0	1	.	0	.	.	.	.	.	.	.	.	.	.
1366	3.2	0	15	15	1.2	74.1	5.8	12	184	94.7	8.42	84	101	83.5	20.5	110	70	0	0	0	60	0.05	1.73	1	1	2	5.3	5.13	16.1	46.6	90.8	31.3	34.5	226	0	0	0	.	0	0	18	13	1.2	73.4	6.4	16	169	94	6.06
1367	6.5	0	22	15	1.1	81.5	3.2	13	124	61	9.78	100	206	34	21.8	110	70	0	0	0	63.8	0.02	2.39	1	1	2	4.72	4.62	13.7	40.8	88.3	29.7	33.6	143	0	0	0	.	0	.	.	.	.	.	.	.	.	.	.
1368	0	0	18	23	1.1	79.6	5.8	58	175	99.7	10.51	95	79	55.3	24.1	140	70	0	0	1	62.4	0.05	2.44	.	3	1	5.04	4.67	14.6	43.1	92.3	31.3	33.9	229	.	0	1	.	0	.	.	.	.	.	.	.	.	.	.
1369	6.5	0	21	27	1.1	82.6	5.5	47	238	158	6.81	82	169	48	24.9	120	80	0	0	0	79	0.03	1.37	3	2	2	7.58	5.69	16.4	49.2	86.5	28.8	33.3	275	1	0	1	.	0	.	.	.	.	.	.	.	.	.	.
1370	15.4	0	19	19	1.2	74.7	7.2	22	218	122	4.45	88	132	59	23.4	110	80	0	0	0	79.3	0.04	0.96	2	2	3	6.57	4.57	14.7	44.7	97.8	32.2	32.9	246	0	0	1	.	0	.	.	.	.	.	.	.	.	.	.
1371	3.2	0	21	20	1.3	67.7	7	27	230	143	6.28	87	127	43	22.8	100	60	0	0	0	65.8	0.02	1.34	3	1	2	6.2	4.92	15.3	45.1	91.7	31.1	33.9	241	1	0	0	.	0	.	.	.	.	.	.	.	.	.	.
1372	3.2	0	18	14	1	91.7	5.6	14	181	110	4.28	82	61	42	18.5	120	80	0	0	0	54	0.02	0.86	2	1	2	7.87	4.81	14.8	44.2	91.9	30.8	33.5	364	0	0	0	.	0	.	.	.	.	.	.	.	.	.	.
1373	9.7	0	22	15	1.2	72.5	4.2	20	167	71.4	6.63	109	104	65.8	23.5	120	80	0	0	0	64.8	0.02	1.77	1	1	2	6.54	5.32	16.5	46.3	87.1	31	35.6	202	0	0	0	.	0	.	.	.	.	.	.	.	.	.	.
1374	15.4	0	25	18	1.2	74.7	5.7	14	175	98	3.12	90	83	54	22.6	100	70	0	0	0	66.8	0.02	0.69	3	5	3	6.6	4.68	14	42.3	90.3	29.9	33.1	266	1	0	1	.	0	.	.	.	.	.	.	.	.	.	.
1375	6.5	0	23	31	1	90.8	7.4	26	208	116	9.35	95	116	59	23.3	120	80	0	0	0	76.2	0.02	2.17	1	3	2	4.92	5.12	14.2	44	85.9	27.7	32.3	294	0	0	1	.	0	.	.	.	.	.	.	.	.	.	.
1376	6.5	0	28	28	1.3	64	6	69	192	84	4.66	84	264	46	22	100	60	0	0	0	62.8	0.06	0.96	3	1	2	7.4	5.24	16.1	48.5	92.6	30.7	33.2	234	1	0	0	.	0	0	30	29	1.2	70	6.7	52	188	86	3.93
1377	9.7	0	17	15	1.1	77.8	7.3	25	174	91	9.51	98	161	46	24.9	110	80	0	0	0	63.7	0.04	2.28	1	3	2	3.06	4.65	13.7	40.5	87.1	29.5	33.8	238	0	0	1	.	0	0	18	18	1.2	70.2	7.4	59	163	93	6.84
1378	15.4	0	23	21	1.2	70.4	4.6	14	151	86	6.36	87	106	46	22.2	100	70	0	0	0	61.8	0.02	1.35	3	1	3	4.4	4.92	14.7	43.4	88.2	29.9	33.9	191	1	0	0	.	0	0	16	16	1.2	70.1	4.8	13	152	86	3.27
1379	15.4	0	25	24	1.3	64.6	5.7	25	171	80	7.65	98	158	67.3	24.5	110	80	0	0	0	71.6	0.03	1.83	2	3	3	6.28	4.53	14.7	42.7	94.3	32.4	34.3	232	0	0	1	.	0	0	22	24	1.1	78.1	5.2	19	180	93	5.46
1380	18	0	22	19	1.1	80.3	5.2	17	187	92	5.02	95	87	67	20.2	110	80	0	0	0	63.4	0.03	1.17	3	1	4	5.02	5.14	16.4	45.7	88.9	31.8	35.8	206	1	0	0	.	0	.	.	.	.	.	.	.	.	.	.
1381	6.5	0	26	23	1.1	82.5	6.9	13	129	70	5.5	89	65	45	23.6	120	80	0	0	0	79.2	0.04	1.2	1	2	2	5.66	4.57	14	40.5	88.6	30.6	34.6	236	0	0	1	.	0	.	.	.	.	.	.	.	.	.	.
1382	7.7	0	21	13	0.9	103	5.9	22	161	95	5.13	92	123	47	19.3	120	80	0	0	0	57	0.07	1.15	1	1	3	5.81	4.73	14.7	42.2	89.2	31.1	34.8	218	0	0	0	.	0	.	.	.	.	.	.	.	.	.	.
1383	6.5	0	24	21	1.2	73.1	5.3	12	211	127	6.22	90	88	68	20.4	120	80	0	0	0	55	0.02	1.37	2	1	2	5.24	4.93	14.9	43.8	88.8	30.2	34	216	0	0	0	.	0	.	.	.	.	.	.	.	.	.	.
1384	6.5	0	18	20	1.1	80.3	6	9	170	71	8.38	88	179	44.1	22.4	140	80	0	0	1	64	0.02	1.8	1	1	2	6.61	4.74	14.6	44.3	93.5	30.8	33	204	0	0	0	.	0	.	.	.	.	.	.	.	.	.	.
1385	0.5	0	24	29	1.1	79.3	5.6	17	165	100.5	4.41	81	93	45.4	23.9	100	70	0	0	0	72.4	0.08	0.87	3	2	1	7.57	5.01	15.2	44.1	88	30.3	34.5	196	1	0	1	.	0	.	.	.	.	.	.	.	.	.	.
1386	9.7	0	26	29	1.2	74.4	6.3	35	188	117.6	7.79	95	113	42.8	25.3	110	70	0	0	0	73.9	0.04	1.81	2	1	2	6.13	5.45	16.1	45.7	83.9	29.5	35.2	271	0	0	0	.	0	.	.	.	.	.	.	.	.	.	.
1387	0.5	0	21	16	1.4	60.3	7.4	12	151	77.8	4.3	84	121	40.9	20.4	90	60	0	0	0	64.7	0.03	0.88	3	1	1	4.59	4.8	14.7	42.7	89	30.6	34.4	221	1	0	0	.	0	.	.	.	.	.	.	.	.	.	.
1388	3.2	0	21	20	0.9	104.4	5	24	197	121	7.76	82	119	48	22.1	90	60	0	0	0	65.5	0.03	1.56	2	2	2	3.88	5.35	16.5	48.9	91.4	30.8	33.7	193	0	0	1	.	0	.	.	.	.	.	.	.	.	.	.
1389	0.5	0	20	14	1.3	64.1	5.6	15	185	127.9	4.85	85	83	50.3	23.2	100	70	0	0	0	65.5	0.03	1.01	1	2	1	4.22	4.87	14.2	42.8	87.9	29.2	33.2	266	0	0	1	.	0	0	22	13	1.3	63.9	5.8	13	168	91	7.4
1390	1	0	26	29	1.2	71.5	4.5	11	166	78.7	7.02	88	202	49.2	21.7	110	80	0	0	0	63.5	0.06	1.51	3	2	1	6.53	4.7	15.1	43.3	92.1	32.1	34.9	276	1	0	1	.	0	.	.	.	.	.	.	.	.	.	.
1391	9.7	0	27	34	1	91.9	5.1	46	167	100	5.12	79	92	55	20.1	100	60	0	0	0	65	0.04	0.99	3	1	2	5.81	5.31	15.9	45.5	85.7	29.9	34.9	160	1	0	0	.	0	.	.	.	.	.	.	.	.	.	.
1392	6.5	0	21	25	1.2	73.1	5.2	32	209	114	6.5	91	150	63	23.1	110	80	0	0	0	62	0.02	1.45	1	2	2	4.99	4.96	15.1	45	90.7	30.4	33.6	198	0	0	1	.	0	.	.	.	.	.	.	.	.	.	.
1393	3.2	0	18	18	1.2	74.9	5.5	16	141	67.9	9.3	91	96	53.1	22.8	110	80	0	0	0	59.8	0.02	2.07	1	1	2	6.34	4.95	15.1	44.1	89.1	30.5	34.2	241	0	0	0	.	0	.	.	.	.	.	.	.	.	.	.
1394	3.2	0	21	22	1.1	80.4	5.7	15	188	121	4.55	95	98	50	22.5	120	80	0	0	0	62.8	0.04	1.06	2	1	2	5.88	4.9	15.2	45.3	92.4	31	33.6	253	0	0	0	.	0	.	.	.	.	.	.	.	.	.	.
1395	0.5	0	20	13	1.1	81.5	4.6	13	179	93	4.16	86	51	70	19.3	100	60	0	0	0	59	0.06	0.87	3	1	1	5.12	4.63	14.1	42.8	92.4	30.5	32.9	177	1	0	0	.	0	.	.	.	.	.	.	.	.	.	.
1396	6.5	0	14	10	1.1	82.8	5.1	15	140	73	4.45	91	63	42	25.2	100	60	0	0	0	80.9	0.02	0.99	1	3	2	5.73	4.84	13.4	41.2	85.1	27.7	32.5	246	0	0	1	.	0	.	.	.	.	.	.	.	.	.	.
1397	15.4	0	27	25	1.1	82.8	6.2	19	175	75	4.63	74	44	91	22.3	100	70	0	0	0	69	0.02	0.84	3	1	3	5.72	5.04	15.6	45.7	90.7	31	34.1	173	1	0	0	.	0	.	.	.	.	.	.	.	.	.	.
1398	6.5	0	19	18	1.2	73.4	7.5	14	227	133.9	5.13	102	112	56	23.8	110	70	0	0	0	72.8	0.03	1.28	2	1	2	5.16	4.74	14.6	42.6	89.9	30.8	34.3	233	0	0	0	.	0	.	.	.	.	.	.	.	.	.	.
1399	0.5	0	30	28	1	89.2	4.9	15	187	104	4.77	88	90	42	23.1	110	70	0	0	0	69.9	0.02	1.03	1	2	1	6.34	4.78	15.3	44.6	93.3	32	34.3	177	0	0	1	.	0	.	.	.	.	.	.	.	.	.	.
1400	15.4	0	20	10	1	86.6	5.9	15	194	99	5.7	94	66	73	18.3	100	70	0	0	0	51	0.02	1.31	1	2	3	4.87	4.61	14.2	40.8	88.5	30.8	34.8	220	0	0	1	.	0	0	21	12	1	86.4	4.7	15	187	103	6.08
1401	15.4	0	20	20	1.2	74.4	6.2	18	161	98.2	3.77	83	70	51.9	23.1	100	70	0	0	0	69.2	0.05	0.76	3	1	3	9.23	4.6	14.4	42.3	92	31.3	34	315	1	0	0	.	0	.	.	.	.	.	.	.	.	.	.
1402	0	0	23	25	1	87.7	5.6	16	183	125.5	6.15	88	64	56.8	23.1	100	70	0	0	0	63.6	0.04	1.32	1	1	1	5.94	4.66	14.9	42.9	92.1	32	34.7	177	0	0	0	.	0	0	27	31	0.9	98.6	5.6	14	176	98	4.1
1403	15.4	0	21	16	1.1	82.3	4.4	21	167	109	5.41	94	114	38	23.1	110	60	0	0	0	66.9	0.05	1.24	3	1	3	3.59	4.89	14.9	43.3	88.5	30.5	34.4	201	1	0	0	.	0	.	.	.	.	.	.	.	.	.	.
1404	3.2	0	30	32	0.9	100.1	6	13	189	94	6.37	94	56	70	23	100	60	0	0	0	72	0.04	1.46	1	2	2	4.93	4.52	13.9	41	90.7	30.8	33.9	238	0	0	1	.	0	.	.	.	.	.	.	.	.	.	.
1405	0.5	0	22	21	1.1	80.4	6.1	23	234	124	8.12	97	245	52	23.1	120	70	0	0	0	65.2	0.02	1.93	2	1	1	5.47	5	14.4	43.9	87.8	28.8	32.8	242	0	0	0	.	0	.	.	.	.	.	.	.	.	.	.
1406	1	0	26	34	1.3	66.7	4.7	21	143	74.9	3.15	84	120	37.9	24.4	120	70	0	0	0	69	0.08	0.65	3	1	1	6.29	4.94	15.3	45	91.1	31	34	223	1	0	0	.	0	.	.	.	.	.	.	.	.	.	.
1407	0.5	0	21	20	1.1	83	5.3	19	210	140	5.71	90	131	44	24.4	110	70	0	0	0	71.3	0.02	1.26	3	1	1	5.52	4.47	14.1	42.9	96	31.5	32.9	248	1	0	0	.	0	.	.	.	.	.	.	.	.	.	.
1408	6.5	0	23	28	1	90.7	6.3	23	197	102	9.67	96	270	40	24.9	110	70	0	0	0	66.1	0.04	2.27	2	2	2	7.16	5.5	15.8	44.9	81.6	28.7	35.2	275	0	0	1	.	0	.	.	.	.	.	.	.	.	.	.
1409	7.7	0	21	27	1.1	82.9	6.3	32	169	111	3.94	94	106	49	20.7	100	60	0	0	0	67	0.02	0.91	2	1	3	4.82	4.74	14.4	42.2	89	30.4	34.1	231	0	0	0	.	0	.	.	.	.	.	.	.	.	.	.
1410	18	0	28	28	0.9	103.2	6.5	26	173	106	6.25	89	138	45	22.1	100	70	0	0	0	64	0.02	1.36	2	2	4	4.83	5.32	15.5	47	88.3	29.1	33	158	0	0	1	.	0	.	.	.	.	.	.	.	.	.	.
1411	7.7	0	26	15	1.1	79.2	5.6	16	174	95	5.73	90	50	45	18.9	110	70	0	0	0	60.5	0.02	1.26	3	2	3	4.41	4.27	13.3	39.4	92.3	31.1	33.8	235	1	0	1	.	0	.	.	.	.	.	.	.	.	.	.
1412	6.5	0	18	16	1.2	71.7	5.4	11	196	129.4	8.42	94	87	53.6	23.5	120	70	0	0	0	67.1	0.02	1.93	3	1	2	6.77	5.49	16.3	47	85.6	29.7	34.7	247	1	0	0	.	0	.	.	.	.	.	.	.	.	.	.
1413	0.5	0	20	20	1	91.8	5.2	16	209	136	4.54	85	161	40	24.7	110	70	0	0	0	78.4	0.08	0.94	3	2	1	7.82	5.32	16.2	47.2	88.7	30.5	34.3	262	1	0	1	.	0	.	.	.	.	.	.	.	.	.	.
1414	1.5	0	21	15	1.2	73.6	5.8	19	156	83.9	6.94	98	74	52.4	19.3	100	60	0	0	0	55.9	0.02	1.66	3	1	1	5.62	4.74	14.7	45.5	96	31	32.3	237	1	0	0	.	0	.	.	.	.	.	.	.	.	.	.
1415	0	0	23	17	1.4	62.1	5.7	10	168	99.4	8.76	85	84	64.4	22.2	110	80	0	0	0	66.3	0.02	1.82	1	2	1	6.32	5.42	16.5	50.6	93.4	30.4	32.6	212	0	0	1	.	0	.	.	.	.	.	.	.	.	.	.
1416	7.7	0	20	20	1.2	74.5	6	23	164	69.1	9.47	100	142	63.2	20.9	120	90	0	0	1	66.3	0.05	2.31	3	2	3	6.47	4.94	14.7	45.2	91.5	29.8	32.5	315	1	0	1	.	0	.	.	.	.	.	.	.	.	.	.
1417	6.5	0	29	30	1	92.3	5.3	22	115	57	3.02	90	68	44	19.1	120	70	0	0	0	60.5	0.03	0.66	3	1	2	4.22	4.31	13.2	41.5	96.3	30.6	31.8	268	1	0	0	.	0	.	.	.	.	.	.	.	.	.	.
1418	1	0	20	20	1.1	81.8	5.7	20	151	77	4.36	87	155	43	22.5	110	70	0	0	0	65.7	0.02	0.93	2	1	1	4.75	4.73	15	43	90.9	31.7	34.9	238	0	0	0	.	0	.	.	.	.	.	.	.	.	.	.
1419	15.4	0	23	21	1.1	82.5	5.1	36	210	130	9.78	93	140	54	27.2	130	100	0	0	1	85.2	0.03	2.22	2	4	3	5.05	5.05	15.1	45.2	89.5	29.9	33.4	179	0	0	1	.	0	.	.	.	.	.	.	.	.	.	.
1420	18	0	21	21	1.1	79.4	5.7	20	199	123	3.52	92	135	59	21.2	110	60	0	0	0	62	0.03	0.79	3	5	4	4.78	5.2	15.3	44.7	86	29.4	34.2	231	1	0	1	.	0	.	.	.	.	.	.	.	.	.	.
1421	9.7	0	16	16	1.1	80.8	5.7	32	167	80	6.23	92	176	56	24.1	110	80	0	0	0	70.6	0.03	1.4	3	1	2	6.42	4.42	14.1	41	92.8	31.9	34.4	237	1	0	0	.	0	.	.	.	.	.	.	.	.	.	.
1422	0.5	0	25	27	1.2	74.4	4.9	17	197	90	9.34	86	284	45	20.1	110	70	0	0	0	54.1	0.03	1.96	1	1	1	5.63	4.81	14.3	42.3	87.9	29.7	33.8	282	0	0	0	.	0	.	.	.	.	.	.	.	.	.	.
1423	15.4	0	20	24	1	87.6	3.8	29	213	155	3.69	90	109	44	22.4	110	70	0	0	0	69.3	0.05	0.81	3	2	3	6.81	4.59	15.3	44.6	97.3	33.3	34.2	251	1	0	1	.	0	0	36	37	0.7	131.8	3.6	32	230	160	5.78
1424	3.2	0	19	15	1	91.1	4.6	20	237	166	5.51	85	76	36	19.7	100	60	0	0	0	53.5	0.02	1.14	3	1	2	4.89	4.82	15.4	46.1	95.6	32	33.4	231	1	0	0	.	0	.	.	.	.	.	.	.	.	.	.
1425	13	0	25	25	1.3	67.3	5.8	23	170	97.8	5.32	81	84	62.7	21.3	110	80	0	0	0	65.3	0.02	1.05	3	1	2	6.6	4.79	15.2	45	94	31.8	33.8	186	1	0	0	.	0	.	.	.	.	.	.	.	.	.	.
1426	0	0	21	21	1.3	65.9	6.1	15	209	130.5	6.78	90	156	44.1	21.3	110	60	0	0	0	65.9	0.02	1.49	3	1	1	4.94	4.45	14.7	41.8	93.9	33	35.2	221	1	0	0	.	0	.	.	.	.	.	.	.	.	.	.
1427	15.4	0	20	17	1.2	71.2	6.5	22	224	142	3.43	88	135	53	18.8	110	80	0	0	0	53.6	0.06	0.74	1	2	3	5.43	4.96	14.8	41.9	84.5	29.9	35.4	258	0	0	1	.	0	0	18	15	1.2	70.9	5.9	23	201	129	3.75
1428	15.4	0	23	25	1.1	76.3	7.9	17	172	96	7.41	93	103	46	22.8	110	70	0	0	0	69.7	0.07	1.68	1	2	3	3.95	4.62	14.4	40.9	88.5	31.2	35.2	139	0	0	1	.	0	0	20	19	1.1	76.1	6.3	16	176	102	5.02
1429	6.5	0	17	16	1.2	73.7	7	36	175	90.2	3.38	96	75	63.7	22.1	110	80	0	0	0	58.6	0.02	0.79	3	1	2	5.47	5.22	15.8	47.3	90.6	30.3	33.4	256	1	0	0	.	0	.	.	.	.	.	.	.	.	.	.
1430	15.4	0	25	24	1.2	67.1	5.1	17	237	150	5.13	99	196	50	25.6	100	70	0	0	0	74	0.03	1.24	3	2	3	5.43	5.12	15.3	45.2	88.3	29.9	33.8	253	1	0	1	.	0	0	21	19	1.3	60.9	6.2	14	208	127	3.66
1431	7.7	0	19	16	1.1	76.8	5.1	16	200	145.5	6.24	79	53	59.7	20.6	130	90	0	0	1	63	0.02	1.21	1	2	3	5.2	4.79	15.3	44	91.7	31.8	34.7	205	0	0	1	.	0	0	22	19	1.1	76.5	5.9	15	203	112	4.85
1432	3.2	0	18	18	1.2	75	4.1	16	146	81	8.1	96	76	35	24.8	110	70	0	0	0	74.1	0.03	1.9	1	1	2	6.88	5.06	16.2	47.2	93.3	32	34.3	221	0	0	0	.	0	.	.	.	.	.	.	.	.	.	.
1433	6.5	0	21	16	1.2	74.6	6.2	15	247	186.6	6.58	91	115	58.4	21.5	100	70	0	0	0	72	0.06	1.46	3	2	2	5.85	4.76	15.4	44.5	93.5	32.4	34.6	270	1	0	1	.	0	.	.	.	.	.	.	.	.	.	.
1434	3.2	0	17	12	1	92.1	5.7	14	174	100	4.35	105	79	55	21.5	110	60	0	0	0	60	0.03	1.12	3	3	2	5.23	4.97	15.4	43.6	87.7	31	35.3	257	1	0	1	.	0	.	.	.	.	.	.	.	.	.	.
1435	0.5	0	17	15	1.2	74.4	7.1	9	195	124.5	4.87	94	89	46.2	19.1	110	70	0	0	0	57.9	0.03	1.12	3	1	1	4.99	4.8	15.2	44.1	91.9	31.7	34.5	162	1	0	0	.	0	.	.	.	.	.	.	.	.	.	.
1436	6.5	0	19	18	1	91	6	16	186	120	4.27	81	88	43	19.5	100	70	0	0	0	55	0.05	0.85	3	2	2	7.18	5.05	15.9	46.4	91.9	31.5	34.3	308	1	0	1	.	0	.	.	.	.	.	.	.	.	.	.
1437	15.4	0	21	20	1.2	73.7	6.1	14	167	75.5	8.63	92	160	50.8	22.8	120	80	0	0	0	68.1	0.04	1.94	2	2	3	7.26	5.24	16.5	47.4	90.5	31.5	34.8	206	0	0	1	.	0	.	.	.	.	.	.	.	.	.	.
1438	6.5	0	20	18	1.4	60.4	7.2	23	163	81.5	9.67	95	209	35.6	23.4	100	70	0	0	0	68.4	0.04	2.25	1	1	2	4.72	4.67	14.8	41	87.8	31.7	36.1	200	0	0	0	.	0	.	.	.	.	.	.	.	.	.	.
1439	6.5	0	21	24	1.3	66.5	4.2	26	213	128.6	6.69	98	110	71.7	22.8	120	80	0	0	0	65.1	0.03	1.6	1	1	2	5.67	4.84	14.7	44.3	91.5	30.4	33.2	213	0	0	0	.	0	.	.	.	.	.	.	.	.	.	.
1440	7.7	0	25	24	1	87.4	3	12	160	91.6	5.49	95	103	57.7	25.6	130	80	0	0	0	67.3	0.02	1.27	2	1	3	4.53	4.38	13.9	41.2	94.1	31.8	33.8	279	0	0	0	.	0	0	20	35	1.1	77.8	6	29	210	126	7.45
1441	7.7	0	26	20	1.1	78.1	5.3	23	281	195.8	5.34	104	140	61.6	22.2	120	90	0	0	1	67.9	0.02	1.36	2	1	3	5.51	5.05	15.9	44.2	87.5	31.5	36	277	0	0	0	.	0	0	29	29	1	86.8	5.3	21	307	192	6.53
1442	3.2	0	26	19	1.2	70.5	6.3	17	155	92	6.41	86	109	36	24.4	110	80	0	0	0	70.5	0.03	1.35	1	1	2	6.49	5.09	15.9	43.7	85.9	31.2	36.3	165	0	0	0	.	0	0	20	14	1.2	70.2	6.9	15	135	77	6.75
1443	3.2	0	29	28	1.1	76.7	4.7	19	233	147	7.67	93	69	51	22.8	110	70	0	0	0	65	0.04	1.74	2	3	2	6.08	4.21	14.1	40.7	96.7	33.5	34.6	221	0	0	1	.	0	0	30	32	1.1	76.4	4.8	16	245	130	4.56
1444	3.2	0	15	14	1	90.3	5.5	17	197	120	6.17	91	112	55	21.3	120	80	0	0	0	62.9	0.02	1.37	3	1	2	5.87	4.59	14.3	40.9	89.1	31.2	35	248	1	0	0	.	0	.	.	.	.	.	.	.	.	.	.
1445	0.5	0	17	19	1.2	75.1	6.2	21	160	94.8	7.58	88	133	36	20	100	60	0	0	0	62.1	0.02	1.63	3	1	1	3.79	4.74	14.1	41.7	88	29.7	33.8	183	1	0	0	.	0	.	.	.	.	.	.	.	.	.	.
1446	0.5	0	26	27	0.9	98.8	5.1	25	197	99	4.36	89	44	78	20.5	110	70	0	0	0	57.9	0.03	0.95	1	1	1	6.04	5.05	15.9	45.5	90.1	31.5	35	334	0	0	0	.	0	0	25	39	1	87	5.2	52	188	107	6.46
1447	0.5	0	20	17	0.9	104	5	11	153	89	7.63	89	44	60	24.7	110	70	0	0	0	78.2	0.03	1.66	1	1	1	4.4	4.58	14.7	42.7	93.3	32.2	34.5	250	0	0	0	.	0	.	.	.	.	.	.	.	.	.	.
1448	3.2	0	22	21	1	92.5	6.3	27	220	139	9.58	101	91	49	23.9	110	70	0	0	0	71.5	0.02	2.37	3	2	2	6.13	4.68	14.3	42.1	89.9	30.5	33.9	269	1	0	1	.	0	.	.	.	.	.	.	.	.	.	.
1449	15.4	0	22	23	1	89.1	4.2	11	194	91.6	6	93	50	100.9	20.6	110	60	0	0	0	61.6	0.02	1.36	2	1	3	4.34	4.8	15.2	42.5	88.5	31.7	35.8	227	0	0	0	.	0	.	.	.	.	.	.	.	.	.	.
1450	6.5	0	23	21	1.2	74.9	5.7	28	187	122	9.72	73	152	44	23.1	120	80	0	0	0	74	0.03	1.73	1	3	2	5.34	5.73	17.4	50.9	88.8	30.4	34.2	239	0	0	1	.	0	.	.	.	.	.	.	.	.	.	.
1451	3.2	0	19	19	1.2	71.1	6	9	160	106	5.48	90	64	43	22.8	120	80	0	0	0	73.9	0.02	1.21	2	1	2	4.75	4.56	14.8	43.3	94.9	32.3	34.1	193	0	0	0	.	0	0	16	17	1.2	70.8	5.4	10	182	123	6.27
1452	0	0	28	19	1.3	64.2	4.3	14	276	162	6.33	97	98	75	19.8	120	90	0	0	1	54	0.02	1.5	1	1	1	3.4	5.03	15.1	44.6	88.6	30	33.8	170	0	0	0	.	0	0	27	20	1.2	70.2	4.6	16	277	173	3.58
1453	3.2	0	19	20	1.1	80.3	6.4	14	198	128	6.08	91	107	54	19.6	100	60	0	0	0	56.1	0.02	1.35	3	1	2	4.1	4.82	15.2	43.7	90.6	31.5	34.7	243	1	0	0	.	0	.	.	.	.	.	.	.	.	.	.
1454	6.5	0	22	14	1.1	80	5.5	18	178	119	3.62	102	46	51	18.7	110	80	0	0	0	56	0.03	0.9	3	4	2	5.7	4.53	14.6	42.2	92.9	32.2	34.6	237	1	0	1	.	0	.	.	.	.	.	.	.	.	.	.
1455	15.4	0	27	19	1.3	63.7	5.4	20	207	84.9	4.48	91	316	62.6	22.4	110	70	0	0	0	64	0.03	1	1	2	3	6.2	4.9	15.4	44.2	90.2	31.5	34.9	218	0	0	1	.	0	0	38	34	1.3	63.5	5	20	210	65	5.42
1456	6.5	0	23	15	1.1	81.1	7	16	242	138	3.21	83	140	58	18.8	100	70	0	0	0	57.5	0.02	0.65	3	1	2	6.76	4.94	14.7	42.2	85.5	29.7	34.7	219	1	0	0	.	0	.	.	.	.	.	.	.	.	.	.
1457	15.4	0	17	23	1.1	82.7	5.9	34	194	124	7.76	76	123	46	23.9	110	70	0	0	0	69	0.02	1.44	3	2	3	7.57	4.8	15.1	44.7	93.1	31.5	33.8	240	1	0	1	.	0	.	.	.	.	.	.	.	.	.	.
1458	6.5	0	18	18	1.3	68.2	6.5	13	201	140.9	8.95	82	203	60.5	23.6	130	80	0	0	0	73.1	0.02	1.79	1	1	2	6.46	5.34	15.6	46.9	87.8	29.2	33.3	222	0	0	0	.	0	.	.	.	.	.	.	.	.	.	.
1459	0.5	0	20	17	1.3	65.5	9.8	10	134	66.5	8.64	96	132	42.3	24.4	130	80	0	0	0	70.5	0.06	2.03	1	1	1	6.8	4.72	14	40.9	86.7	29.8	34.3	243	0	0	0	.	0	.	.	.	.	.	.	.	.	.	.
1460	0	0	24	33	1.1	78.5	5.9	17	172	87.7	5.29	90	113	65.3	22.4	110	70	0	0	0	67	0.03	1.16	1	2	1	6.97	4.99	15.3	43.7	87.7	30.8	35.1	206	0	0	1	.	0	0	31	60	1.3	64.4	5	25	197	111	5.38
1461	0	0	22	17	1	89.5	5.3	15	162	76	6.67	83	86	76	20	90	60	0	0	0	51.3	0.02	1.35	2	2	1	5.1	4.77	15.1	42.9	89.9	31.7	35.2	265	0	0	1	.	0	.	.	.	.	.	.	.	.	.	.
1462	0.5	0	26	21	1.2	71.8	4.5	17	285	172	4.23	105	223	48	24.5	100	70	0	0	0	63.4	0.03	1.09	1	1	1	5.87	4.64	14.5	42.7	92.2	31.2	33.8	290	0	0	0	.	0	.	.	.	.	.	.	.	.	.	.
1463	7.7	0	21	26	0.8	116.4	5.2	22	203	121	5.55	83	62	66	22.6	110	80	0	0	0	61.6	0.03	1.13	1	1	3	4.82	5.4	15.5	47.6	88.1	28.7	32.6	269	0	0	0	.	0	.	.	.	.	.	.	.	.	.	.
1464	0.5	0	18	14	1.1	82.9	5.5	7	182	87.9	3.36	79	66	92.4	19	110	80	0	0	0	56.3	0.02	0.65	3	1	1	6.49	4.48	14.4	41.3	92.2	32.1	34.9	213	1	0	0	.	0	.	.	.	.	.	.	.	.	.	.
1465	0.5	0	20	21	1	89.8	5.3	17	177	113.2	5.4	80	118	43.3	20.7	120	70	0	0	0	57	0.04	1.06	1	1	1	7.58	4.82	15.5	43.6	90.5	32.2	35.6	299	0	0	0	.	0	.	.	.	.	.	.	.	.	.	.
1466	3.2	0	20	17	1.1	81	6.1	20	155	101	5.12	85	59	50	19.4	110	70	0	0	0	63.5	0.04	1.06	2	2	2	3.69	4.81	14.8	43.5	90.4	30.8	34	213	0	0	1	.	0	.	.	.	.	.	.	.	.	.	.
1467	3.2	0	19	13	1.1	81.5	5.6	9	181	118	8.6	82	70	48	19.8	110	70	0	0	0	56	0.03	1.72	1	1	2	4.34	5.14	15.4	45.3	88.1	30	34	227	0	0	0	.	0	.	.	.	.	.	.	.	.	.	.
1468	3.2	0	21	15	1.1	78.7	4.4	17	161	85	4.75	93	50	65	20.1	100	70	0	0	0	61.7	0.02	1.08	2	3	2	3.6	4.33	13.7	39.7	91.5	31.6	34.5	211	0	0	1	.	0	0	18	13	1.1	78.3	5.3	16	178	89	4.35
1469	15.4	0	26	23	1	87.5	6	33	187	104	10.44	93	136	74	22	120	80	0	0	0	66.5	0.02	2.37	3	1	3	5.4	4.81	16.2	46.1	95.7	33.6	35.1	176	1	0	0	.	0	0	25	23	1.1	78	5.2	29	185	103	8.29
1470	0	0	20	14	1.2	71.9	7.6	13	204	101	7.45	103	139	67	22.2	120	80	0	0	0	64.1	0.02	1.88	2	1	1	5.77	4.75	14.8	43	90.5	31.1	34.3	259	0	0	0	.	0	.	.	.	.	.	.	.	.	.	.
1471	15.4	0	35	23	1	88.4	4.2	25	154	88	5.52	85	51	51	18.5	100	70	0	0	0	57.4	0.02	1.15	2	2	3	3.53	4.33	13.7	40.1	92.7	31.8	34.2	215	0	0	1	.	0	.	.	.	.	.	.	.	.	.	.
1472	15.4	0	20	20	1.1	82.5	5.5	17	180	101.7	7.88	89	82	60.2	20.1	130	70	0	0	0	64.3	0.02	1.71	3	2	3	4.27	4.95	15.6	45	90.9	31.5	34.7	206	1	0	1	.	0	.	.	.	.	.	.	.	.	.	.
1473	15.4	1	18	24	1	91.4	4.5	18	192	110	8.76	98	202	40	20.9	130	80	0	0	0	56.8	0.03	2.1	3	1	3	5.74	4.89	15.2	45.1	92.3	31.2	33.8	267	1	0	0	.	0	.	.	.	.	.	.	.	.	.	.
1474	0.5	0	19	13	1.1	82.9	6.4	11	163	85.6	4.47	87	59	76.8	21.2	110	70	0	0	0	57.8	0.02	0.95	3	2	1	6	4.81	14.9	43.1	89.6	31	34.6	278	1	0	1	.	0	.	.	.	.	.	.	.	.	.	.
1475	6.5	0	19	25	1.2	74.4	5.6	14	149	82.9	8.72	95	125	41.9	22.4	150	90	0	0	1	71.9	0.03	2.02	3	1	2	6.02	5.33	15.8	47.2	88.6	29.6	33.5	264	1	0	0	.	0	.	.	.	.	.	.	.	.	.	.
1476	15.4	0	26	19	1.2	70.9	6.2	25	192	85.2	10.09	99	123	89.8	23.1	110	70	0	0	0	66.1	0.04	2.44	3	1	3	5	4.24	14.2	41.5	97.8	33.4	34.1	203	1	0	0	.	0	0	26	26	1.1	78	5.6	23	210	81	7.58
1477	3.2	0	17	24	1.1	82	5.4	11	232	154	7.56	92	142	42	23.7	100	60	0	0	0	65.3	0.08	1.7	1	2	2	4.98	4.34	14.3	40.5	93.3	32.9	35.3	256	0	0	1	.	0	.	.	.	.	.	.	.	.	.	.
1478	3.2	0	16	15	1.2	74.2	5.8	21	183	112.4	9.57	92	124	44.9	24.1	130	90	0	0	1	68	0.02	2.15	1	3	2	5.2	4.87	14.6	42.6	87.5	30	34.2	268	0	0	1	.	0	.	.	.	.	.	.	.	.	.	.
1479	0.5	0	24	20	1.2	73.1	7.3	25	188	119	9.71	92	130	38	23.6	100	70	0	0	0	68.2	0.09	2.18	1	2	1	5.93	4.46	13.9	38.1	85.4	31.2	36.6	322	0	0	1	.	0	.	.	.	.	.	.	.	.	.	.
1480	9.7	0	14	18	1.2	71	7.2	32	159	96	8.84	81	95	52.1	25.5	130	90	0	0	1	75.5	0.03	1.75	2	4	2	3.7	4.66	13.7	40.4	86.5	29.4	33.9	234	0	0	1	.	0	0	18	20	1.3	64.4	5.3	28	177	109	11.15
1481	6.5	0	24	21	1.1	82	5.8	14	258	173.9	3.41	74	96	82.1	24.7	100	70	0	0	0	73	0.02	0.62	1	4	2	4.4	4.97	15.4	44.1	88.7	30.9	34.9	210	0	0	1	.	0	.	.	.	.	.	.	.	.	.	.
1482	0.5	0	17	26	1	91.7	4.8	12	158	106.1	7.19	103	55	39.6	21.1	130	80	0	0	0	62.5	0.02	1.81	3	2	1	11.71	5.32	16.1	47.4	89.1	30.3	34	315	1	0	1	.	0	.	.	.	.	.	.	.	.	.	.
1483	0	0	19	12	1.3	64.7	7	11	211	125.5	8.42	86	63	60.9	21.1	110	70	0	0	0	66	0.02	1.77	1	1	1	6.71	4.83	15.8	44.2	91.6	32.7	35.7	199	0	0	0	.	0	0	25	19	1.3	64.4	7.3	11	219	132	4.45
1484	15.4	0	16	17	1.2	71.1	5.1	23	217	129.3	5.03	96	85	79.4	22.9	110	70	0	0	0	64.7	0.05	1.18	3	1	3	6.3	5.17	14.8	42.9	83	28.6	34.4	239	1	0	0	.	0	0	22	22	1.1	78.1	5.5	22	209	113	6.71
1485	15.4	0	24	25	1.2	72.7	6.8	15	206	129	5.72	81	133	47	22.7	120	80	0	0	0	73.6	0.02	1.13	3	2	3	5.46	4.95	15.5	45	91	31.3	34.4	261	1	0	1	.	0	.	.	.	.	.	.	.	.	.	.
1486	15.4	0	19	12	1.2	70.4	6.1	32	244	161.9	5.72	93	138	54.4	26.6	110	80	0	0	0	75	0.07	1.3	2	2	3	5	4.54	14.8	43.1	94.8	32.6	34.3	294	0	0	1	.	0	.	.	.	.	.	.	.	.	.	.
1487	0.5	0	21	16	0.8	119	5	16	221	148	9.62	87	78	34	23.6	110	60	0	0	0	65	0.02	2.05	2	3	1	5	4.54	14.5	40.5	89.1	31.9	35.8	255	0	0	1	.	0	.	.	.	.	.	.	.	.	.	.
1488	7.7	0	29	20	1.2	74.7	5.4	16	177	96.5	4.55	87	66	85.8	20.1	110	70	0	0	0	57.5	0.03	0.97	3	3	.	4.9	5.26	16.3	47.7	90.7	31	34.2	239	1	.	1	.	0	.	.	.	.	.	.	.	.	.	.
1489	15.4	0	19	22	1.1	81	5.5	18	246	156	6.62	104	133	50	24.5	110	70	0	0	0	72.4	0.03	1.68	1	1	3	4.9	4.46	13.8	40	89.7	30.9	34.5	257	0	0	0	.	0	.	.	.	.	.	.	.	.	.	.
1490	15.4	0	20	18	1	90.8	5.4	15	145	92	7.74	81	89	44	24.9	120	80	0	0	0	77	0.04	1.53	3	2	3	5.56	4.6	14.9	41.5	90.2	32.4	35.9	232	1	0	1	.	0	.	.	.	.	.	.	.	.	.	.
1491	15.4	0	31	28	1	86.8	6.5	20	161	82	5.22	91	97	62	20.8	90	60	0	0	0	58	0.04	1.16	2	2	3	6.4	4.69	13.8	41.4	88.3	29.4	33.3	304	0	0	1	.	0	0	23	18	1.1	77.3	6.7	26	173	75	6.94
1492	0.5	0	20	23	1.3	66.8	6	14	219	135	8.07	101	88	61	25.9	110	70	0	0	0	78.3	0.03	1.99	1	1	1	5.6	4.9	14.9	42.6	87	30.5	35.1	236	0	0	0	.	0	.	.	.	.	.	.	.	.	.	.
1493	7.7	0	24	21	1	92.9	6.2	31	182	105.6	5.53	76	94	82.7	22.1	100	70	0	0	0	67	0.04	1.03	2	1	3	5	4.58	14.6	41.5	90.4	31.9	35.3	214	0	0	0	.	0	.	.	.	.	.	.	.	.	.	.
1494	15.4	0	22	21	1.1	82.7	5.5	11	124	66	6.39	83	96	41	22.1	110	70	0	0	0	63.8	0.02	1.3	3	3	3	7.15	5.32	17.1	49.8	93.7	32.1	34.3	230	1	0	1	.	0	.	.	.	.	.	.	.	.	.	.
1495	15.4	0	28	26	1.2	73.5	6.4	23	202	102	6.58	100	143	78.8	22.4	110	80	0	0	0	63.2	0.04	1.61	3	2	3	5.4	5.45	16.3	49	89.9	29.9	33.4	257	1	0	1	.	0	.	.	.	.	.	.	.	.	.	.
1496	0.5	0	19	19	1.2	74.7	6.3	11	238	124	7.29	94	128	68	22.5	100	60	0	0	0	62.7	0.02	1.68	1	1	1	4.73	4.49	14.4	42.7	95.1	32.1	33.7	206	0	0	0	.	0	.	.	.	.	.	.	.	.	.	.
1497	15.4	0	21	13	1.1	78.5	7.8	18	172	87	4.79	100	69	59	20	120	80	0	0	0	53.8	0.06	1.17	1	2	3	7.58	4.67	14.1	40.3	86.2	30.1	34.9	229	0	0	1	.	0	0	19	13	1.3	64.4	6.6	15	198	96	3.4
1498	9.7	0	18	16	1.3	66.4	6.6	13	196	121	4.79	85	74	50.7	20.8	100	70	0	0	0	66	0.03	1	2	1	2	6	4.77	14.8	42.2	88.4	30.9	34.9	244	0	0	0	.	0	.	.	.	.	.	.	.	.	.	.
1499	7.7	0	14	12	1.1	80.9	4.7	17	123	53.5	4.25	93	31	65.5	20.1	120	70	0	0	0	61	0.02	0.97	3	1	3	5.3	4.38	14.7	42.6	97.2	33.5	34.4	228	1	0	0	.	0	.	.	.	.	.	.	.	.	.	.
1500	6.5	0	14	13	1.2	74.9	5.6	13	202	128.2	7.79	79	140	58.4	21.8	120	80	0	0	0	64.5	0.04	1.5	2	1	2	4.92	5.27	15.5	43.7	82.9	29.4	35.5	242	0	0	0	.	0	.	.	.	.	.	.	.	.	.	.
1501	6.5	0	17	13	1.1	82	5.6	14	235	165.2	5.96	87	85	72.8	21.9	100	60	0	0	0	59	0.02	1.27	2	2	2	3.9	4.32	14.2	40.6	93.9	33	35.1	237	0	0	1	.	0	.	.	.	.	.	.	.	.	.	.
1502	0	0	20	23	1.1	82.7	7.1	17	230	138.4	5.11	81	139	64.1	21.9	110	70	0	0	0	75	0.02	1.01	1	1	1	4.6	5.22	15.7	43.6	83.7	30.2	36.1	283	0	0	0	.	0	.	.	.	.	.	.	.	.	.	.
1503	0.5	0	19	15	1.1	83.2	5.8	15	194	114.9	5.07	90	132	44.4	20.5	110	70	0	0	0	64.8	0.05	1.12	3	1	1	5.68	5.27	15.4	46.1	87.5	29.2	33.4	243	1	0	0	.	0	.	.	.	.	.	.	.	.	.	.
1504	0	0	22	29	1.2	73	4.4	18	174	111.9	6.1	81	71	51.8	19.6	120	80	0	0	0	60	0.02	1.21	1	1	1	5.3	4.7	14.6	42.3	89.8	31	34.5	182	0	0	0	.	0	.	.	.	.	.	.	.	.	.	.
1505	6.5	0	32	28	1.1	82.6	5.9	18	194	115.5	8.22	82	159	65.3	18.8	120	80	0	0	0	59	0.02	1.65	1	3	2	5.2	5.01	15.3	44.1	88	30.5	34.6	205	0	0	1	.	0	.	.	.	.	.	.	.	.	.	.
1506	9.7	0	20	14	1.2	71.2	6.7	25	222	149.7	9.29	92	90	71.4	24.4	110	60	0	0	0	68	0.05	2.09	2	3	2	4	4.7	15.2	44.1	93.8	32.3	34.4	236	0	0	1	.	0	0	28	28	1.3	64.6	5.9	26	244	147	5.44
1507	0.5	0	12	12	1.1	79.4	4.3	14	207	131	9.78	99	62	72	22.7	100	70	0	0	0	68	0.03	2.37	2	2	1	5.01	4.86	14.9	43.8	90.1	30.7	34	248	0	0	1	.	0	.	.	.	.	.	.	.	.	.	.
1508	7.7	0	28	22	1.2	74.5	6.5	23	188	111	3.91	88	107	53	23.3	140	90	0	0	1	63.3	0.02	0.84	3	3	3	5.66	4.77	14.6	41.1	86.1	30.6	35.5	231	1	0	1	.	0	.	.	.	.	.	.	.	.	.	.
1509	7.7	0	16	22	0.9	104.3	5.7	14	171	88.4	5.28	83	59	66.7	20	120	70	0	0	0	58.6	0.02	1.07	3	3	3	4.8	4.85	15	43.8	90.4	30.9	34.2	259	1	0	1	.	0	.	.	.	.	.	.	.	.	.	.
1510	15.4	0	22	10	1.3	67.5	7.7	21	278	195.9	10.38	77	145	50	24.2	120	80	0	0	0	67.5	0.04	1.95	2	4	3	6.1	4.47	14.3	41.1	92	31.9	34.6	224	0	0	1	.	0	.	.	.	.	.	.	.	.	.	.
1511	0.5	0	26	30	1	91.9	5.2	17	175	131	5.01	93	108	41.4	20.9	120	80	0	0	0	58.4	0.03	1.14	1	1	1	6.28	4.78	15	43.5	91	31.4	34.5	207	0	0	0	.	0	.	.	.	.	.	.	.	.	.	.
1512	15.4	0	20	30	0.9	102.8	3.9	41	156	66	5.7	87	83	98	23.2	110	80	0	0	0	77	0.04	1.21	3	1	3	4.9	4.57	14.6	41.8	91.3	32	35	217	1	0	0	.	0	.	.	.	.	.	.	.	.	.	.
1513	15.4	0	27	27	1.1	78.5	4.9	36	210	114.4	5.46	99	151	55.1	23.3	110	70	0	0	0	66.5	0.04	1.32	1	1	3	5.08	4.43	13.1	39.9	90.1	29.6	32.8	268	0	0	0	.	0	.	.	.	.	.	.	.	.	.	.
1514	15.4	0	22	14	1.1	83.1	6.7	18	176	94	4.79	86	167	45	20	120	80	0	0	0	55.8	0.02	1.01	1	1	3	3.67	5.12	16.4	47.9	93.6	32	34.2	175	0	0	0	.	0	.	.	.	.	.	.	.	.	.	.
1515	13	0	23	17	1.1	80.4	5.4	12	161	102	6.5	81	93	42	21.5	100	70	0	0	0	61.3	0.02	1.29	3	2	2	4.32	5.22	16	48.1	92.1	30.7	33.3	195	1	0	1	.	0	.	.	.	.	.	.	.	.	.	.
1516	6.5	0	17	14	1	92.6	6.4	15	171	88	4.99	99	78	48	17.4	130	80	0	0	0	55.1	0.02	1.21	3	1	2	6.04	4.73	14.6	44.2	93.4	30.9	33	221	1	0	0	.	0	.	.	.	.	.	.	.	.	.	.
1517	3.2	0	21	19	1	87.6	4.9	17	170	79.9	6.31	78	75	72.3	20.5	110	70	0	0	0	57.8	0.04	1.2	1	5	2	4.1	4.9	14.9	44.2	90.1	30.5	33.9	193	0	0	1	.	0	0	27	29	1	87.1	5.1	30	164	71	2.15
1518	6.5	0	21	19	1.1	82.9	4.4	27	211	130	3.61	80	75	58	17.5	110	60	0	0	0	58.6	0.02	0.71	3	1	2	6.7	4.9	16	47.6	97.1	32.7	33.6	210	1	0	0	.	0	.	.	.	.	.	.	.	.	.	.
1519	3.2	0	21	10	1.2	72.7	5.3	7	188	96.9	5.41	82	59	83.2	20.1	110	80	0	0	0	62.4	0.02	1.08	1	1	2	5.64	3.9	13.9	38.8	99.5	35.6	35.8	201	0	0	0	.	0	.	.	.	.	.	.	.	.	.	.
1520	0.5	0	25	25	1	88.8	5.3	21	207	119	5.29	95	131	38	23.4	110	60	0	0	0	70.9	0.05	1.23	3	1	1	4.9	4.83	15	43.4	89.7	31	34.6	226	1	0	0	.	0	.	.	.	.	.	.	.	.	.	.
1521	2.1	0	15	13	1.1	82.4	5.2	21	151	96	5.47	90	62	36	21.5	130	80	0	0	0	64.4	0.08	1.2	3	2	1	4.92	4.84	15	44	90.9	31	34.1	248	1	0	1	.	0	.	.	.	.	.	.	.	.	.	.
1522	0.5	0	18	25	1.1	80.7	5.8	12	183	114	6.72	98	95	48	22.6	130	90	0	0	1	66.8	0.07	1.61	3	1	1	7.26	4.92	15.7	47.2	95.9	31.9	33.3	302	1	0	0	.	0	.	.	.	.	.	.	.	.	.	.
1523	15.4	0	23	19	1	87.3	5.8	28	247	171.4	3.29	65	127	57.6	23.1	110	70	0	0	0	62	0.06	0.52	3	1	3	5.5	4.75	15.4	44.1	92.7	32.3	34.9	298	1	0	0	.	0	0	22	24	1.1	77.9	6.3	34	265	174	5.22
1524	15.4	0	25	33	1	85.3	5.3	34	180	99	9.35	93	99	60	24.6	100	60	0	0	0	71	0.08	2.13	3	1	3	5.6	4.93	15.1	45.4	92.2	30.7	33.3	204	1	0	0	.	0	0	21	27	1	84.9	6	39	195	100	7.56
1525	6.5	0	20	14	1.1	78.3	5.2	17	206	125.8	3.39	83	88	70	21	110	70	0	0	0	64.4	0.04	0.69	3	2	2	3.7	4.7	15.1	43.1	91.6	32	34.9	184	1	0	1	.	0	0	22	16	1	86.9	4.4	19	219	119	5.03
1526	15.4	0	18	23	1.3	65.7	6.8	29	201	133.1	4.03	102	149	52.7	27.2	120	80	0	0	0	76.9	0.05	1	3	2	3	6.14	4.98	15.6	45.6	91.6	31.3	34.2	263	1	0	1	.	0	.	.	.	.	.	.	.	.	.	.
1527	15.4	0	24	26	1.1	77	5.4	57	205	94.8	3.98	82	41	91.5	22.2	110	70	0	0	0	65.8	0.02	0.8	.	2	3	4.6	4.2	13.3	38.5	91.6	31.7	34.6	166	.	0	1	.	0	.	.	.	.	.	.	.	.	.	.
1528	0	0	24	20	1.1	82.7	5.5	24	169	85	4.96	96	97	47	16.3	120	80	0	0	0	48.1	0.02	1.16	1	1	1	4.79	5.18	16	49.1	94.8	30.9	32.6	164	0	0	0	.	0	.	.	.	.	.	.	.	.	.	.
1529	3.2	0	27	21	1.1	78.7	6.6	33	206	120	7.17	92	94	59	24	110	70	0	0	0	77.6	0.04	1.61	1	1	2	6.04	4.46	15.2	41.9	94	34	36.1	167	0	0	0	.	0	0	24	18	1.1	78.4	6.5	28	213	129	6.93
1530	0	0	22	21	1.1	81.6	6.3	7	155	97.5	5.86	71	72	55.7	18.6	100	70	0	0	0	57	0.02	1.02	3	3	1	4.5	4.97	15.5	44.9	90.3	31.1	34.4	238	1	0	1	.	0	.	.	.	.	.	.	.	.	.	.
1531	3.2	0	19	23	1	92.6	4.8	16	134	59	10.24	90	65	64	22.8	130	80	0	0	0	71.3	0.02	2.25	3	2	2	6.72	5.01	15.6	47.9	95.6	31.1	32.6	250	1	0	1	.	0	.	.	.	.	.	.	.	.	.	.
1532	3.2	0	18	17	1.1	81.7	5.3	23	180	98.6	9.73	84	76	74.9	24.8	100	60	0	0	0	75	0.07	2	3	2	2	4.8	4.69	15.4	43.7	93.1	32.8	35.2	288	1	0	1	.	0	.	.	.	.	.	.	.	.	.	.
1533	3.2	0	22	29	1.2	70.7	6	23	226	154	9.09	97	113	42.7	21.7	120	80	0	0	0	55.6	0.02	2.16	1	2	2	4.94	4.82	15	43.5	90.2	31.1	34.5	264	0	0	1	.	0	0	20	25	1.1	77.8	6.2	16	236	149	5.68
1534	15.4	0	23	15	1.3	67.6	6	17	205	143.7	5.44	88	89	54.6	25.3	90	60	0	0	0	83	0.04	1.17	2	2	3	3.89	4.82	14.1	42	87.3	29.2	33.5	355	0	0	1	.	0	.	.	.	.	.	.	.	.	.	.
1535	0	1	21	22	1.2	70.4	8.7	21	184	115.3	5.29	79	63	58.2	21.6	110	70	0	0	0	58.8	0.02	1.02	2	1	1	6.9	3.88	12.6	36.4	93.7	32.4	34.6	195	0	0	0	.	0	.	.	.	.	.	.	.	.	.	.
1536	1	0	18	13	1	89.6	4.6	16	205	138	4.74	87	73	49	19.6	110	70	0	0	0	56.6	0.02	1.01	.	1	1	4.5	4.82	14.1	41.8	86.7	29.3	33.8	167	.	0	0	.	0	.	.	.	.	.	.	.	.	.	.
1537	3.2	0	31	27	1	89.3	5.6	15	175	119	6.11	94	60	50	22.7	120	80	0	0	0	61	0.09	1.4	1	3	2	5.29	4.99	15.3	43	86.2	30.7	35.6	259	0	0	1	.	0	.	.	.	.	.	.	.	.	.	.
1538	0.5	0	13	12	1.2	73.4	6	10	202	128	4.56	91	108	47	26.9	100	70	0	0	0	75.1	0.04	1.01	2	1	1	4.73	4.62	13.8	39.3	85.1	29.9	35.1	208	0	0	0	.	0	.	.	.	.	.	.	.	.	.	.
1539	3.2	0	22	18	1.1	82.8	5.7	15	222	144	5.14	82	80	51	23.2	120	90	0	0	1	71	0.02	1.03	1	1	2	5	4.72	15.5	44.8	94.9	32.8	34.6	244	0	0	0	.	0	.	.	.	.	.	.	.	.	.	.
1540	7.7	0	22	24	1.2	72.8	4.3	21	197	114.1	5.01	92	81	72.1	21.8	110	80	0	0	0	57.1	0.03	1.13	3	2	3	5.4	4.34	14.8	42.5	97.9	34.2	34.9	217	1	0	1	.	0	.	.	.	.	.	.	.	.	.	.
1541	6.5	0	25	27	1.2	74.9	6.5	21	195	110.9	6.95	93	73	60.6	20.8	110	70	0	0	0	65.9	0.02	1.58	3	3	2	5.04	5.41	16.6	49.4	91.3	30.7	33.6	235	1	0	1	.	0	.	.	.	.	.	.	.	.	.	.
1542	0	0	20	15	1.2	74.8	6.1	15	239	144.9	6	93	137	68.5	20.6	90	60	0	0	0	60.3	0.02	1.36	1	3	1	4.54	5.29	15.7	46.2	87.3	29.7	34	274	0	0	1	.	0	.	.	.	.	.	.	.	.	.	.
1543	6.5	0	28	25	1.2	75	5.6	21	215	122	12.14	79	155	53	21.9	100	60	0	0	0	71	0.02	2.34	3	1	2	5.2	5.56	17.3	50.4	90.6	31.1	34.3	206	1	0	0	.	0	.	.	.	.	.	.	.	.	.	.
1544	3.2	0	19	10	1.1	81.5	6	12	182	101.1	5.38	95	81	49.9	24.1	110	70	0	0	0	70.6	0.02	1.25	2	2	2	4.6	4.41	14.6	41.7	94.7	33.1	34.9	279	0	0	1	.	0	.	.	.	.	.	.	.	.	.	.
1545	15.4	0	24	30	1.2	70.8	5.6	33	172	95	7.48	84	102	55	23	100	60	0	0	0	65	0.02	1.54	3	2	.	5.1	4.71	15.3	44.7	94.9	32.5	34.2	200	1	.	1	.	0	0	22	23	1.2	70.5	4.7	20	154	82	5.45
1546	9.7	0	17	22	1	89.6	4.5	17	169	103.3	4.65	73	211	50.9	23.7	110	60	0	0	0	67	0.06	0.83	2	2	2	6.68	5.09	14.8	43.4	85.3	29.1	34.1	147	0	0	1	.	0	.	.	.	.	.	.	.	.	.	.
1547	15.4	0	19	24	1	92.1	6.7	19	207	144.8	7.91	78	77	59.8	24.1	100	70	0	0	0	64.8	0.07	1.51	2	1	3	6.5	5.44	16	48.2	88.7	29.5	33.4	295	0	0	0	.	0	.	.	.	.	.	.	.	.	.	.
1548	3.2	0	21	24	1.2	74.3	5.1	25	174	117.5	7.36	93	101	42	22	120	90	0	0	1	74.4	0.02	1.67	2	1	2	5.9	5.39	16.5	47.9	88.8	30.6	34.4	171	0	0	0	.	0	.	.	.	.	.	.	.	.	.	.
1549	0	99	22	21	1.1	82.8	5.5	11	203	124	9.57	83	91	38	20	110	70	0	0	0	57	0.02	1.94	1	1	1	4.82	5.07	15.2	42.9	84.5	30.1	35.6	263	0	0	0	.	0	.	.	.	.	.	.	.	.	.	.
1550	15.4	0	22	23	1.2	69.9	5.4	23	224	126	4.75	98	172	43	21.6	110	80	0	0	0	60.9	0.04	1.14	1	3	3	4.75	5.26	16.3	47.5	90.3	31	34.3	237	0	0	1	.	0	.	.	.	.	.	.	.	.	.	.
1551	3.2	0	18	23	1.1	81	5.6	26	174	99	6.75	90	124	43	20.9	100	60	0	0	0	69.9	0.04	1.49	3	1	2	4.91	4.94	14.8	44.4	89.9	30	33.3	234	1	0	0	.	0	.	.	.	.	.	.	.	.	.	.
1552	0.5	0	23	12	1.2	73.7	5.7	11	203	127.4	3.73	76	68	54.3	18.9	90	60	0	0	0	52	0.04	0.69	1	1	1	8.09	4.96	15.6	44.4	89.5	31.5	35.1	250	0	0	0	.	0	.	.	.	.	.	.	.	.	.	.
1553	15.4	0	19	14	1	90.6	5.1	20	181	85	2.73	83	54	89.8	23.3	110	60	0	0	0	65.7	0.02	0.55	3	2	3	4.93	4.64	14.5	43	92.6	31.2	33.6	279	1	0	1	.	0	.	.	.	.	.	.	.	.	.	.
1554	6.5	0	22	23	1.2	71.3	3.6	8	210	126	3.75	96	87	66	19.6	110	80	0	0	0	58.7	0.02	0.88	3	1	2	4.72	4.5	14.8	44.5	98.9	32.9	33.3	236	1	0	0	.	0	0	28	29	1.2	71.1	3.6	16	241	146	4.9
1555	6.5	0	18	15	1.3	68.2	3.1	9	171	90.7	6.14	99	63	58	19.8	110	70	0	0	0	60	0.08	1.49	1	1	2	4.13	4.36	13.6	39.2	89.9	31.2	34.7	179	0	0	0	.	0	.	.	.	.	.	.	.	.	.	.
1556	15.4	0	21	15	1.1	82.6	6.5	12	170	103	4.88	93	95	48	17.1	120	80	0	0	0	50	0.02	1.11	2	1	3	4.9	5.48	17.2	49.3	89.9	31.4	34.8	169	0	0	0	.	0	.	.	.	.	.	.	.	.	.	.
1557	15.4	0	15	11	1.2	72.2	6	14	179	108	5.71	104	105	41	22.9	100	60	0	0	0	76.8	0.06	1.45	3	1	3	7.02	4.44	14.1	43.2	97.3	31.8	32.6	284	1	0	0	.	0	.	.	.	.	.	.	.	.	.	.
1558	6.5	0	19	30	1.2	74	4.6	43	242	161.9	7.09	93	135	45.5	27.3	110	80	0	0	0	78	0.02	1.61	3	1	2	5.9	4.75	15.8	45.5	95.7	33.2	34.6	220	1	0	0	.	0	.	.	.	.	.	.	.	.	.	.
1559	0	0	21	13	1	91.8	5.3	17	156	86	4.41	89	48	54	17.8	130	80	0	0	0	49	0.02	0.96	2	3	1	5.31	4.42	14.4	41.1	93.1	32.7	35.1	220	0	0	1	.	0	.	.	.	.	.	.	.	.	.	.
1560	0.5	0	24	32	1.2	74.7	6.9	23	191	97	8.18	95	343	29	23.9	120	80	0	0	0	74	0.06	1.9	1	2	1	7.23	5.04	15	42	83.3	29.8	35.7	221	0	0	1	.	0	.	.	.	.	.	.	.	.	.	.
1561	1	0	27	30	0.9	102.3	4.9	13	207	150	5.64	82	58	51	25	90	60	0	0	0	66.4	0.03	1.13	1	1	1	4	4.39	14.7	41.6	94.6	33.4	35.3	228	0	0	0	.	0	.	.	.	.	.	.	.	.	.	.
1562	6.5	0	19	19	1.1	82.4	4.4	14	182	98	3.57	79	105	57	20.8	110	60	0	0	0	60.8	0.02	0.69	2	2	2	5.78	5.12	15	44.2	86.3	29.3	33.9	242	0	0	1	.	0	.	.	.	.	.	.	.	.	.	.
1563	9.7	0	26	20	1	90.8	7.1	14	221	139	2.73	80	134	37	24.7	120	90	0	0	1	70.5	0.03	0.53	3	1	2	4.7	4.5	14.3	41.4	91.8	31.8	34.6	204	1	0	0	.	0	.	.	.	.	.	.	.	.	.	.
1564	3.2	0	21	21	1.1	81.1	7.1	20	169	92	7.29	97	136	50	22.7	110	80	0	0	0	73.4	0.09	1.73	1	1	2	6.57	4.74	14.7	41.8	88.2	30.9	35.1	229	0	0	0	.	0	.	.	.	.	.	.	.	.	.	.
1565	9.7	0	20	25	1.2	74.7	6.2	17	196	139	7.23	105	79	35	26	110	70	0	0	0	88.9	0.04	1.86	2	2	2	4.54	5.2	15.5	44.8	86.2	29.8	34.6	194	0	0	1	.	0	.	.	.	.	.	.	.	.	.	.
1566	15.4	0	17	20	1.1	83.2	4.4	13	165	90.5	3.66	75	91	64.2	23.1	120	80	0	0	0	74	0.03	0.67	2	2	3	6.26	4.7	15	44.2	94	31.9	33.9	223	0	0	1	.	0	.	.	.	.	.	.	.	.	.	.
1567	0	0	19	14	1.3	67.2	5	14	169	108.1	6.26	82	141	39.6	20.9	110	70	0	0	0	57.7	0.09	1.25	3	2	1	7.2	4.67	14.1	42.5	91	30.3	33.3	220	1	0	1	.	0	.	.	.	.	.	.	.	.	.	.
1568	7.7	0	21	16	1	89.6	4.9	14	169	96	8	82	49	58	17.8	100	60	0	0	0	52	0.04	1.6	1	1	3	3.41	4.46	13.4	41.6	93.3	30	32.2	158	0	0	0	.	0	.	.	.	.	.	.	.	.	.	.
1569	15.4	0	24	18	1.2	71.5	6.1	15	168	99.6	5.53	72	43	54.6	21.2	90	60	0	0	0	57	0.04	0.97	2	3	3	4.89	4.31	13.6	40.4	93.6	31.7	33.8	207	0	0	1	.	0	0	22	21	1.2	71.2	4.6	18	151	72	8.38
1570	15.4	0	30	28	1	90	5.4	194	176	101	9.58	94	92	61	23.4	120	80	0	0	0	70.7	0.06	2.2	1	1	3	5.9	4.54	13.6	40.6	89.5	29.8	33.4	369	0	0	0	.	0	.	.	.	.	.	.	.	.	.	.
1571	15.4	0	19	17	1.3	63.7	7	51	282	179.3	9.27	101	212	57.2	26	100	60	0	0	0	75	0.02	2.29	1	1	3	4.4	4.67	14.4	41.3	88.5	30.9	34.9	243	0	0	0	.	0	0	27	26	1.3	63.5	6.4	37	247	145	5.1
1572	3.2	0	28	22	1	91.7	6.4	10	191	100	5.23	81	89	62	23.5	110	70	0	0	0	67.9	0.02	1.04	2	1	2	3.2	4.65	15	42.6	91.5	32.1	35.1	152	0	0	0	.	0	.	.	.	.	.	.	.	.	.	.
1573	3.2	0	17	18	1.4	60.6	6.8	22	198	119.2	11.09	88	199	54.8	22.1	100	70	0	0	0	57.9	0.02	2.39	3	1	2	4.6	5.13	15.3	46	89.5	29.8	33.5	185	1	0	0	.	0	.	.	.	.	.	.	.	.	.	.
1574	15.4	0	18	18	1.1	82.7	5.9	17	206	131	4.16	87	73	46	23	130	80	0	0	0	64.2	0.05	0.88	1	2	3	4.47	4.95	15.7	45.3	91.5	31.7	34.6	199	0	0	1	.	0	.	.	.	.	.	.	.	.	.	.
1575	15.4	0	19	18	1.1	78.3	5.2	18	255	142	5.51	98	147	72.7	19.1	110	70	0	0	0	52	0.03	1.32	2	2	3	4.3	4.63	14.5	42.8	92.3	31.3	33.8	287	0	0	1	.	0	0	22	25	1.1	77.9	5.1	18	230	128	4.38
1576	15.4	0	28	31	1.2	70.6	6.4	69	220	114.4	6.83	103	152	55.1	22.4	140	80	0	0	1	68.6	0.05	1.72	3	2	3	5.44	4.78	15	44	92.1	31.4	34.1	204	1	0	1	.	0	0	24	25	1.2	70.3	6.3	45	196	110	4.24
1577	15.4	0	16	14	1.2	71.6	7	16	242	159.9	5.11	84	57	81.8	21	110	80	0	0	0	62	0.02	1.05	3	2	3	5.1	4.76	15.4	44.2	92.9	32.5	34.9	229	1	0	1	.	0	0	21	23	1.2	71.2	5.5	13	217	114	6.1
1578	7.7	0	32	25	1.1	77	6.8	16	178	94	3.03	84	98	48	22	100	70	0	0	0	62	0.09	0.62	2	3	3	4.16	5.08	14.8	44.7	88	29.1	33.1	185	0	0	1	.	0	0	27	28	1	85.6	5.9	13	159	87	8.26
1579	0.5	0	26	19	1.3	67.1	7.6	17	179	118.8	5.39	90	104	50.2	20.5	120	80	0	0	0	63.6	0.02	1.19	3	3	1	6.7	4.51	14.3	40.8	90.5	31.7	35	229	1	0	1	.	0	.	.	.	.	.	.	.	.	.	.
1580	15.4	0	23	16	1.1	81.9	5.5	14	225	135	5.34	94	77	52	24.8	110	70	0	0	0	70	0.02	1.23	1	2	3	7	4.61	14.8	41.9	90.8	32	35.2	205	0	0	1	.	0	.	.	.	.	.	.	.	.	.	.
1581	6.5	0	18	21	1.1	81.5	5	16	236	147.7	5.44	80	127	53.9	22.2	100	70	0	0	0	71	0.03	1.06	1	2	2	4.97	4.87	15.3	43.7	89.7	31.4	35	228	0	0	1	.	0	.	.	.	.	.	.	.	.	.	.
1582	15.4	0	23	21	1.3	65.1	6.7	36	229	135	7.37	87	127	78.9	22	120	80	0	0	0	65	0.06	1.57	2	2	3	4	4.86	15.3	45.9	94.3	31.5	33.2	332	0	0	1	.	0	0	26	23	1.2	71.1	6.3	25	196	98	5.56
1583	6.5	0	38	25	1	92.2	4	19	149	84	6.22	82	52	47	21.3	110	70	0	0	0	63.7	0.02	1.25	3	1	2	5.26	5.03	15.4	45.8	91.1	30.6	33.6	158	1	0	0	.	0	.	.	.	.	.	.	.	.	.	.
1584	6.5	0	23	30	1.2	72	2.9	33	187	114.6	5.54	91	107	69.3	21.7	100	70	0	0	0	71	0.03	1.23	3	1	2	5.5	4.63	15.9	46.3	100	34.3	34.2	279	1	0	0	.	0	.	.	.	.	.	.	.	.	.	.
1585	0.5	0	16	13	1.1	82.8	5.6	13	170	100.9	5.04	85	104	53.9	19	110	80	0	0	0	58.1	0.06	1.05	1	2	1	4.86	5.59	16.1	48.8	87.3	28.8	33	183	0	0	1	.	0	.	.	.	.	.	.	.	.	.	.
1586	15.4	0	20	22	1.1	81.3	5.5	50	243	159.2	7.88	92	143	84.2	22.6	80	50	0	0	0	67	0.05	1.77	3	2	3	5.6	5.06	14.1	41.4	81.7	27.9	34.1	226	1	0	1	.	0	.	.	.	.	.	.	.	.	.	.
1587	0.5	99	18	8	1.1	81.6	5	11	204	137	11.35	79	83	65.4	22.6	110	70	0	0	0	67	0.02	2.19	3	1	1	5.9	4.68	15.2	44.7	95.4	32.4	34	243	1	0	0	.	0	.	.	.	.	.	.	.	.	.	.
1588	7.7	0	24	19	0.9	102.6	5.7	19	153	85	4.78	68	113	50	22.8	100	60	0	0	0	69.8	0.08	0.79	1	1	3	4.9	4.55	14.5	41.7	91.5	31.9	34.8	266	0	0	0	.	0	.	.	.	.	.	.	.	.	.	.
1589	0.5	0	19	14	1.2	71.1	5.9	16	157	100	5.92	85	119	35	20.4	140	80	0	0	1	55.6	0.02	1.23	1	1	1	5.65	5.21	16	47.2	90.6	30.7	33.9	221	0	0	0	.	0	.	.	.	.	.	.	.	.	.	.
1590	7.7	0	27	14	1	92.1	5.5	10	160	79	8.73	85	48	67	21.2	110	70	0	0	0	64.9	0.02	1.81	1	1	3	5.8	4.32	14	40.6	94	32.4	34.5	260	0	0	0	.	0	.	.	.	.	.	.	.	.	.	.
1591	3.2	0	13	13	1	88.5	7.2	17	152	85	4.43	98	77	54	20.2	100	70	0	0	0	59.1	0.02	1.06	3	2	2	6.63	4.73	15	42.9	90.7	31.7	35	204	1	0	1	.	0	.	.	.	.	.	.	.	.	.	.
1592	3.2	0	17	13	1.2	72.7	5.6	16	205	105	2.36	88	75	89.4	21.7	135	100	0	0	1	64.1	0.02	0.51	3	2	2	4.31	4.63	14.3	42.9	92.7	30.9	33.3	203	1	0	1	.	0	.	.	.	.	.	.	.	.	.	.
1593	6.5	0	23	18	1.1	79	5	12	205	119	4.49	88	148	45	17.8	100	60	0	0	0	47.8	0.02	0.97	3	2	2	4.9	4.74	15.8	45.8	96.6	33.4	34.5	244	1	0	1	.	0	.	.	.	.	.	.	.	.	.	.
1594	7.7	0	18	18	1.1	81.8	5.5	12	194	111.4	5.97	74	219	45.1	24.8	100	70	0	0	0	72.4	0.03	1.08	1	2	3	5.12	5.11	15.2	43.1	84.2	29.8	35.4	148	0	0	1	.	0	.	.	.	.	.	.	.	.	.	.
1595	0.5	0	18	27	1	92.3	5	14	217	142	7.58	92	109	55	24.6	100	60	0	0	0	71	0.05	1.7	3	1	1	7.39	5.53	16.1	47.1	85.2	29.1	34.2	180	1	0	0	.	0	.	.	.	.	.	.	.	.	.	.
1596	0.5	0	22	22	1.3	67.4	6.5	22	144	68.5	8.98	91	90	49.4	15.9	110	80	0	0	0	51.4	0.02	2	3	1	1	7	5.03	14.2	42.5	84.5	28.2	33.4	189	1	0	0	.	0	.	.	.	.	.	.	.	.	.	.
1597	0.5	0	21	27	1.2	74	5.6	153	226	149.3	8.49	100	138	52.8	23.7	130	70	0	0	0	74.4	0.02	2.08	3	2	1	6.7	4.66	14.8	42.5	91.2	31.7	34.8	223	1	0	1	.	0	.	.	.	.	.	.	.	.	.	.
1598	1	0	25	22	1.3	67.4	6.2	12	183	114	6.49	88	83	43	19.5	100	70	0	0	0	55.8	0.02	1.4	3	1	1	7.85	4.69	15.3	44.7	95.3	32.7	34.3	307	1	0	0	.	0	.	.	.	.	.	.	.	.	.	.
1599	15.4	0	20	7	1.1	81.5	7.3	16	158	94.6	6.12	90	72	66.8	21.1	120	80	0	0	0	66.9	0.02	1.35	3	1	3	4.6	4.71	15	44.6	94.6	31.9	33.7	180	1	0	0	.	0	.	.	.	.	.	.	.	.	.	.
1600	15.4	0	26	20	0.9	98.7	2.9	21	317	218	3.59	96	102	79	21	120	70	0	0	0	57.1	0.02	0.84	3	1	3	5.35	4.76	15.4	45.6	95.8	32.4	33.8	280	1	0	0	.	0	0	28	28	1.1	77.9	4.2	30	351	270	4.43
1601	7.7	0	24	22	1.1	81.8	6.2	18	185	99.6	6.7	85	121	60.1	22.1	120	70	0	0	0	74	0.04	1.39	1	2	3	3.1	4.79	14.6	41.8	87.3	30.5	34.9	229	0	0	1	.	0	.	.	.	.	.	.	.	.	.	.
1602	15.4	0	21	18	1	92.4	5	23	189	121	4.12	81	79	58	24.6	100	70	0	0	0	72	0.02	0.82	3	2	3	6	4.94	15.8	46.7	94.5	32	33.8	255	1	0	1	.	0	.	.	.	.	.	.	.	.	.	.
1603	0.5	0	24	32	1.1	83.2	6	19	143	76	4.87	88	107	41	24.2	140	80	0	0	1	63.4	0.02	1.05	1	1	1	5.38	5.27	15.9	44.7	84.8	30.2	35.6	235	0	0	0	.	0	.	.	.	.	.	.	.	.	.	.
1604	3.2	0	22	18	1.1	81	7	14	198	110	4.68	91	144	54	24.2	100	60	0	0	0	65	0.03	1.04	3	1	2	6.8	4.85	15.1	43.9	90.4	31.1	34.4	306	1	0	0	.	0	.	.	.	.	.	.	.	.	.	.
1605	3.2	0	18	16	1.2	70	6.2	40	250	155	6.58	93	132	63.2	26.1	110	80	0	0	0	82.7	0.04	1.5	3	2	2	6.09	5.21	16.3	45.7	87.7	31.3	35.7	149	1	0	1	.	0	.	.	.	.	.	.	.	.	.	.
1606	3.2	0	18	18	1	93	4.1	15	168	93	6.38	74	86	62	21.6	110	80	0	0	0	64	0.09	1.15	1	2	2	4.5	4.8	14.7	42.5	88.5	30.7	34.7	268	0	0	1	.	0	.	.	.	.	.	.	.	.	.	.
1607	3.2	0	19	21	1.2	69.8	6.1	26	226	157.3	7.07	92	93	64.5	22.6	100	70	0	0	0	66	0.04	1.59	3	1	2	6	5.02	15.1	44.2	87.9	30.2	34.3	302	1	0	0	.	0	0	18	17	1.2	69.4	6.1	21	228	142	7.07
1608	0.5	0	23	21	1.3	65.3	5.9	15	267	182	6.32	78	72	60	24.2	110	70	0	0	0	67.6	0.02	1.21	1	3	1	4.3	4.3	13.8	39.9	92.7	32.2	34.7	206	0	0	1	.	0	.	.	.	.	.	.	.	.	.	.
1609	6.5	0	19	17	1.1	83.2	4.7	21	156	86.2	4.39	73	51	55.2	23.6	110	80	0	0	0	74.9	0.04	0.78	3	2	2	4.6	4.4	14.7	43	97.6	33.4	34.2	169	1	0	1	.	0	.	.	.	.	.	.	.	.	.	.
1610	9.7	0	21	23	1	87.8	6.8	18	216	132	7.69	94	215	47	28.2	100	60	0	0	0	75	0.03	1.77	2	2	2	5.9	4.94	15	43.4	87.7	30.4	34.6	225	0	0	1	.	0	.	.	.	.	.	.	.	.	.	.
1611	0.5	0	21	12	1.2	70.7	4.8	8	201	112.6	4.52	96	72	50.3	22.6	100	60	0	0	0	65.3	0.02	1.06	3	1	1	4.27	4.97	14.7	45	90.5	29.6	32.7	231	1	0	0	.	0	0	29	21	1	87	5	9	220	133	5.46
1612	9.7	0	24	15	1.1	82.4	4.9	25	228	121.1	3.21	65	40	101.1	21.3	110	80	0	0	0	57.2	0.04	0.51	3	2	2	4.3	4.6	14.9	42.5	92.4	32.4	35	255	1	0	1	.	0	.	.	.	.	.	.	.	.	.	.
1613	0	0	17	11	1.2	75	6.2	12	174	120.1	7.6	75	124	42.3	19.8	120	80	0	0	0	58	0.08	1.39	3	2	1	5.8	5.01	15.7	45.6	91	31.4	34.4	192	1	0	1	.	0	.	.	.	.	.	.	.	.	.	.
1614	6.5	0	21	20	1.1	77.2	5.9	18	178	101	4.57	85	92	59	22.1	110	80	0	0	0	63	0.02	0.95	1	2	2	5.2	4.59	14.5	42.2	92	31.6	34.3	268	0	0	1	.	0	0	15	15	1.2	69.4	5.9	27	228	126	8.91
1615	6.5	0	18	14	1.3	67.9	6.6	9	172	99.1	8.06	102	119	34.8	24.1	120	80	0	0	0	81.5	0.03	2.01	1	3	2	5.68	5.2	15.3	45	86.5	29.4	34	190	0	0	1	.	0	.	.	.	.	.	.	.	.	.	.
1616	15.4	0	20	17	1.3	64.1	7.7	25	205	122	5.66	95	148	60	30	120	90	0	0	1	89.8	0.05	1.31	2	3	3	4.8	4.5	14.8	42.6	94.6	32.9	34.8	202	0	0	1	.	0	0	26	18	1.3	63.7	6.1	20	192	105	8.25
1617	3.2	0	18	19	1.1	82.5	5.5	19	168	99.7	6.71	92	100	66.1	19.9	130	70	0	0	0	63.1	0.02	1.51	3	1	2	4.81	5.2	16.2	46.2	88.8	31.2	35.1	265	1	0	0	.	0	.	.	.	.	.	.	.	.	.	.
1618	6.5	0	18	17	1.2	75.1	6.9	25	136	72	5.01	87	43	54	19.8	140	90	0	0	1	62	0.06	1.07	1	1	2	6.5	4.88	15.8	45.5	93.2	32.4	34.8	176	0	0	0	.	0	.	.	.	.	.	.	.	.	.	.
1619	15.4	0	23	12	1.1	80.3	5.5	19	176	94	9.73	83	138	57	19	90	60	0	0	0	57.5	0.02	1.97	3	2	3	7.5	4.39	14.5	41.4	94.2	33	35	265	1	0	1	.	0	.	.	.	.	.	.	.	.	.	.
1620	7.7	0	20	16	1.4	57.8	8.5	45	270	187	4.32	102	139	46.4	25	120	80	0	0	0	69	0.04	1.08	2	3	3	5.3	4.91	15.4	44.8	91.2	31.3	34.3	235	0	0	1	.	0	.	.	.	.	.	.	.	.	.	.
1621	13	0	22	22	1.2	70.6	5.2	17	164	103.5	6.85	78	102	48.8	26.2	100	60	0	0	0	82	0.02	1.31	3	1	2	5.5	4.5	14.9	42.4	94.1	33.1	35.1	218	1	0	0	.	0	0	39	52	1.2	70.3	5.4	19	189	108	5.45
1622	6.5	0	26	27	1.1	76.9	3.6	16	207	119	4.57	87	59	82	19.8	100	70	0	0	0	58.5	0.02	0.97	1	2	2	4.2	4.41	14.4	42	95.2	32.7	34.3	203	0	0	1	.	0	0	24	26	1	85.5	3.8	13	195	102	4.36
1623	3.2	1	18	22	1	91.1	5.6	13	225	132	5.49	88	51	76	21.5	120	80	0	0	0	69.5	0.02	1.18	1	2	2	3.78	5.08	15.2	43.8	86.2	29.8	34.6	227	0	0	1	.	0	.	.	.	.	.	.	.	.	.	.
1624	0.5	0	18	11	1.1	81.4	5.8	12	168	99	3.95	89	130	44	21.3	110	70	0	0	0	57.4	0.02	0.86	3	1	1	5.38	4.07	12.8	35.9	88.1	31.5	35.7	259	1	0	0	.	0	.	.	.	.	.	.	.	.	.	.
1625	15.4	0	17	17	1.1	82.8	4.9	25	153	92.9	7.14	71	108	55.4	23.5	110	70	0	0	0	64	0.02	1.24	2	1	3	4	5.12	15.7	45.9	89.7	30.6	34.1	182	0	0	0	.	0	.	.	.	.	.	.	.	.	.	.
1626	15.4	0	22	12	1.1	81.5	4.5	17	197	130.8	2.29	66	47	72.2	19.8	110	80	0	0	0	61.9	0.05	0.37	1	1	3	7.8	4.77	15.2	44.2	92.7	31.9	34.4	226	0	0	0	.	0	.	.	.	.	.	.	.	.	.	.
1627	7.7	0	19	11	0.9	101.2	6.8	20	177	92	5.07	84	68	72	24.9	120	80	0	0	0	72	0.03	1.04	2	3	3	4.8	4.49	14	40.8	90.8	31.2	34.4	231	0	0	1	.	0	.	.	.	.	.	.	.	.	.	.
1628	0.5	0	17	18	1.1	77.8	6.7	20	187	113.4	3.53	80	65	64.2	21.5	110	60	0	0	0	60.8	0.03	0.69	3	1	1	6.6	4.77	15.3	44.3	92.8	32.1	34.5	218	1	0	0	.	0	0	18	30	1.1	77.5	6.4	25	230	144	4.66
1629	7.7	0	26	24	0.9	97.5	4.6	30	149	79	6.85	75	125	50	19.8	120	80	0	0	0	53.8	0.02	1.26	3	2	3	5	4.6	14.7	43.1	93.7	32	34.1	228	1	0	1	.	0	0	36	40	1	85.8	5.1	39	160	71	6.98
1630	6.5	0	19	14	0.9	102.2	3.1	10	260	147	5.18	82	109	78	23.5	140	80	0	0	1	76.1	0.02	1.04	3	3	2	4.8	4.33	14.5	41.9	96.7	33.5	34.6	277	1	0	1	.	0	.	.	.	.	.	.	.	.	.	.
1631	6.5	0	20	19	1.1	78.5	5.1	9	154	106	3.37	80	92	33	24.7	110	80	0	0	0	71.3	0.02	0.66	1	2	2	5.4	4.54	14.1	42.4	93.3	31.1	33.2	224	0	0	1	.	0	0	31	17	1.1	78.1	6.5	10	170	107	4.67
1632	15.4	0	20	27	1.2	70.8	8.3	23	164	91.1	5.55	131	99	49.4	22.8	130	80	0	1	0	68.2	0.08	1.78	3	2	3	5.9	4.34	13.8	39.8	91.6	31.8	34.7	271	1	0	1	.	0	0	18	34	1.1	78	5.9	25	159	88	5.94
1633	15.4	0	25	27	1.2	72.9	6.8	34	237	151	5.43	96	147	52	23.8	120	80	0	0	0	67.9	0.07	1.27	3	2	3	6.22	4.6	15.3	43.1	93.7	33.3	35.6	251	1	0	1	.	0	.	.	.	.	.	.	.	.	.	.
1634	0.5	0	16	12	1.1	75.7	4.3	15	187	93	5.62	96	118	72	20.3	110	70	0	0	0	68	0.07	1.32	1	2	1	7.76	4.97	15	44.9	90.3	30.2	33.4	208	0	0	1	.	0	0	14	13	1.2	68.2	4.6	11	194	104	5.85
1635	6.5	0	25	19	1.1	82.4	6.4	14	186	102	5.94	84	91	58	21.5	100	60	0	0	0	68	0.05	1.22	3	2	2	5.1	4.52	14.8	43.3	95.7	32.7	34.2	189	1	0	1	.	0	.	.	.	.	.	.	.	.	.	.
1636	15.4	0	22	21	1.1	82	5.8	34	171	104	7.06	91	90	44	22.6	130	90	0	0	1	71.7	0.05	1.57	2	1	3	4.2	5.06	14.6	44.1	87.2	28.9	33.1	194	0	0	0	.	0	.	.	.	.	.	.	.	.	.	.
1637	3.2	0	15	10	1	93.5	5.2	6	170	80	5.58	91	104	68	19.8	100	70	0	0	0	59.2	0.02	1.24	1	3	2	4.66	4.74	15	43	90.7	31.6	34.9	213	0	0	1	.	0	.	.	.	.	.	.	.	.	.	.
1638	15.4	0	36	27	1.1	81.9	3.5	13	172	102.4	4.52	79	49	67.7	22.5	110	70	0	0	0	72	0.02	0.87	2	3	3	4.4	4.44	14.8	41.4	93.2	33.2	35.6	322	0	0	1	.	0	.	.	.	.	.	.	.	.	.	.
1639	0.5	0	14	13	1.2	71.8	6.2	17	204	120.3	6.62	81	98	71.3	22.6	100	60	0	0	0	65.2	0.03	1.31	1	2	1	4.5	5.26	15.5	45.6	86.7	29.5	34.1	240	0	0	1	.	0	.	.	.	.	.	.	.	.	.	.
1640	9.7	0	18	18	1	86.5	4.9	17	239	163	6.32	97	77	63	20.7	110	70	0	0	0	62	0.03	1.5	1	2	2	5.16	4.75	15.4	45.8	96.4	32.4	33.6	242	0	0	1	.	0	0	22	22	1.1	77.2	4.9	18	264	170	6.23
1641	15.4	0	14	11	1.2	74.3	7.2	14	176	105	6.57	85	189	38	24.4	120	80	0	0	0	69.8	0.03	1.37	3	2	3	5.2	4.26	15.1	43.7	102.6	35.5	34.6	206	1	0	1	.	0	.	.	.	.	.	.	.	.	.	.
1642	6.5	0	20	18	1.3	65.1	6.7	16	181	147.6	4.28	82	64	41.1	22.9	110	80	0	0	0	63.8	0.02	0.86	3	1	2	6.54	4.89	15.3	45.1	92.2	31.3	33.9	289	1	0	0	.	0	0	26	27	1.3	64.8	6.8	14	200	141	3.99
1643	15.4	0	22	17	1.1	81.7	5.7	22	197	127	6.07	89	174	41	24.2	130	80	0	0	0	75	0.06	1.32	1	1	3	5.42	4.4	14.3	44.1	100.2	32.5	32.4	174	0	0	0	.	0	0	20	14	1.2	73.5	6.2	16	208	130	4.86
1644	0.5	0	20	22	1	87.3	6	16	121	67	5.19	93	78	32	24	110	70	0	0	0	71.8	0.02	1.18	3	1	1	6.43	4.73	14.7	44.3	93.7	31.1	33.2	261	1	0	0	.	0	0	20	26	1	86.8	5.6	22	138	73	6.89
1645	3.2	0	16	14	1.2	70	5.7	10	210	122	4.31	96	60	66	17.9	100	70	0	0	0	51.1	0.02	1.01	1	1	2	6.23	5.4	17	49.1	90.9	31.5	34.6	241	0	0	0	.	0	0	25	17	1.1	77.2	5.2	16	201	108	6.02
1646	3.2	0	29	20	1	91.5	5.7	26	164	97.6	6.35	67	121	52.8	26.9	110	80	0	0	0	76	0.05	1.04	3	3	2	5.2	5.01	16.3	45.8	91.3	32.5	35.5	186	1	0	1	.	0	.	.	.	.	.	.	.	.	.	.
1647	7.7	0	21	19	1	86.8	3	17	240	160	6.39	82	105	52	24.4	120	80	0	0	0	73	0.02	1.28	1	1	3	5.47	4.63	14.4	43.1	93.1	31.1	33.4	209	0	0	0	.	0	0	21	20	1	86.5	3.7	20	250	153	6.15
1648	6.5	0	23	10	1.2	73.4	5.5	20	210	131	6.46	80	143	53	19.5	110	70	0	0	0	57	0.02	1.26	2	1	2	6.2	4.67	15.3	45.9	98.2	32.8	33.4	282	0	0	0	.	0	.	.	.	.	.	.	.	.	.	.
1649	0	0	24	23	1.2	69.6	6.3	23	204	124	8.35	93	155	53	23.2	100	60	0	0	0	71	0.09	1.9	1	2	1	5.4	5.14	14.9	43.3	84.1	29.1	34.5	307	0	0	1	.	0	0	25	34	1.2	69.1	6.7	35	242	153	7.58
1650	7.7	0	21	21	1.1	78	6.2	13	240	158.5	6.24	85	104	56.4	19	120	60	0	0	0	49.8	0.02	1.3	3	1	3	5.87	4.86	15.3	45.6	93.8	31.5	33.6	236	1	0	0	.	0	0	24	26	1.1	77.8	6.3	14	235	161	4.63
1651	9.7	0	18	27	1.2	71.3	5.5	17	183	108.2	6.05	88	152	43.3	24.2	110	70	0	0	0	58.8	0.02	1.3	3	1	2	7.01	4.7	14.5	45.4	96.6	30.9	31.9	239	1	0	0	.	0	.	.	.	.	.	.	.	.	.	.
1652	0	0	26	25	1.3	64.3	5.7	15	163	96.4	5.36	94	45	51.7	24.8	110	70	0	0	0	64.2	0.03	1.23	1	1	1	5.36	5.16	16	45.5	88.2	31	35.2	143	0	0	0	.	0	0	22	15	1.2	70.3	5.7	12	144	79	5
1653	15.4	0	21	19	1	86.2	5.6	14	223	147	5.92	93	98	54	23	100	60	0	0	0	70.3	0.02	1.35	2	2	3	4.46	4.6	14.1	41.5	90.2	30.7	34	283	0	0	1	.	0	0	25	20	1.1	77	5.6	17	252	146	4.11
1654	3.2	0	17	13	1.4	59	5.4	16	184	114.5	5.85	95	115	46.1	20.7	110	70	0	0	0	60.5	0.02	1.36	3	2	2	5.9	4.7	14.2	41.7	88.5	30.2	34.1	260	1	0	1	.	0	.	.	.	.	.	.	.	.	.	.
1655	0	0	18	22	1.1	78.5	6.8	20	204	133.2	3.49	96	152	40.9	24.1	160	90	0	0	1	69.6	0.02	0.82	.	2	1	5.45	5.45	17.1	49.1	90.1	31.4	34.8	287	.	0	1	.	0	0	22	25	1.1	78	6.3	20	176	109	4.41
1656	7.7	0	23	20	1	88	5.3	15	173	93	6.53	93	172	42	22.4	140	80	0	0	1	64.6	0.02	1.48	1	2	3	4.8	4.5	14.1	41.3	91.7	31.3	34.1	208	0	0	1	.	0	0	21	20	1	87.5	5.9	10	156	81	5.36
1657	15.4	0	34	34	1.2	71.5	6.7	24	199	99	6.3	94	161	70	20.4	130	70	0	0	0	62.4	0.02	1.45	2	1	3	6.4	4.41	14.4	40.8	92.5	32.7	35.3	180	0	0	0	.	0	.	.	.	.	.	.	.	.	.	.
1658	7.7	0	18	19	1.1	78	6	19	166	110.1	6.62	85	91	48.2	17.7	100	70	0	0	0	53.1	0.02	1.38	1	2	3	6.1	4.26	13.2	39.1	91.6	31.1	33.9	179	0	0	1	.	0	0	25	20	1	86.6	6	15	155	88	4.64
1659	6.5	0	20	20	1.1	78.1	4.5	19	182	88.8	7.2	87	206	43.4	20.8	110	70	0	0	0	72	0.02	1.53	2	2	2	4.7	4.69	14.4	41.9	89.2	30.7	34.4	223	0	0	1	.	0	0	21	16	1.1	77.8	5.7	19	205	121	7.03
1660	3.2	0	20	15	1.4	59.6	7	27	272	185.4	6.6	86	199	54.5	23.3	110	80	0	0	0	69.8	0.04	1.39	3	2	2	5.7	5.41	15.7	45.9	84.6	29.1	34.3	218	1	0	1	.	0	0	21	18	1.5	54.7	7.1	26	256	121	7.93
1661	15.4	0	22	21	1.2	70.6	7	29	185	96	7.25	106	199	43	25.4	120	70	0	0	0	76.9	0.03	1.88	3	2	3	5.4	4.12	14.5	41.6	101	35.3	34.9	217	1	0	1	.	0	0	22	21	1.1	77.7	6.2	27	195	93	5.66
1662	9.7	0	14	13	1	87.5	6.2	14	146	78.9	6.42	97	80	53.2	20.7	110	60	0	0	0	51.6	0.02	1.52	3	1	2	4.7	4.57	13.9	39.9	87.4	30.4	34.8	113	1	0	0	.	0	0	20	15	1.1	78	7.3	15	132	63	4.63
1663	0	0	51	27	1	83.2	5.6	14	256	147	5.05	82	237	80	24.2	140	90	0	0	1	68.4	0.04	1.01	1	3	1	4.3	4.59	14.2	41	89.3	30.9	34.6	250	0	0	1	.	0	0	52	33	1	82.9	5	11	211	126	6.44
1664	0	0	21	16	1.2	71.1	6.6	13	179	100	5.1	88	83	53	21.1	100	60	0	0	0	55.3	0.02	1.1	2	1	1	5.2	5.45	16.8	48.8	89.5	30.8	34.4	246	0	0	0	.	0	0	27	18	1.1	78.2	5.9	12	170	99	5.51
1665	6.5	0	15	13	1.2	69.7	7.8	17	221	135.6	5.56	87	133	51.8	24.3	120	80	0	0	0	84	0.04	1.18	1	3	2	5.6	4.56	15.8	45.2	99.1	34.7	34.9	180	0	0	1	.	0	0	19	19	1.1	76.7	6.9	15	215	128	6
1666	15.4	0	19	18	1	88	5.3	21	253	136	7.71	105	143	105	24.3	120	70	0	0	0	62.2	0.05	1.98	2	2	3	5.9	4.52	15.2	44	97.4	33.8	34.6	166	0	0	1	.	0	0	24	21	1	87.4	4.9	13	211	111	7.79
1667	6.5	0	24	26	1	90.8	6	27	210	128	6	92	169	44	22.2	110	70	0	0	0	69.7	0.08	1.35	3	1	2	5.17	5.1	15.7	45.6	89.4	30.8	34.4	214	1	0	0	.	0	.	.	.	.	.	.	.	.	.	.
1668	6.5	0	23	18	1	88.6	5.5	17	200	117	7.62	72	70	67	22.6	120	90	0	0	1	62.9	0.02	1.34	1	1	2	5.5	5.15	15.7	45.1	87.4	30.5	34.8	250	0	0	0	.	0	.	.	.	.	.	.	.	.	.	.
1669	0	0	28	19	1	86.8	3.6	15	229	151	4.16	89	103	54	23.3	110	70	0	0	0	65.8	0.04	0.91	1	3	1	3.2	4.71	14.6	42.5	90.1	31.1	34.5	290	0	0	1	.	0	0	28	19	1.1	77.4	3.2	10	232	132	4.71
1670	15.4	0	29	31	1.2	71	7.2	74	241	159	5.77	99	83	53	24.7	100	70	0	0	0	73.1	0.05	1.4	3	2	3	6.8	5.01	15.4	45.3	90.4	30.8	34.1	231	1	0	1	.	0	0	28	28	1.2	70.6	7.4	42	263	169	5.36
1671	15.4	0	26	16	1	89.2	5.5	23	227	151	9.68	79	68	46	23.9	110	80	0	0	0	65.1	0.02	1.87	2	2	3	6.52	4.69	15.3	43.8	93.4	32.6	35	284	0	0	1	.	0	.	.	.	.	.	.	.	.	.	.
1672	3.2	0	31	28	1.1	79.3	5.3	18	181	115	9.95	94	79	47	27.4	110	80	0	0	0	80	0.06	2.29	2	2	2	6.37	4.96	15.5	45.7	92.2	31.3	33.9	286	0	0	1	.	0	.	.	.	.	.	.	.	.	.	.
1673	15.4	0	18	19	1.1	77.1	4.7	25	217	146	3.96	121	163	54	21.5	110	70	0	0	0	62	0.07	1.17	3	1	3	5.86	4.62	14.3	41.8	90.5	31	34.2	229	1	0	0	.	0	0	17	21	1.2	69.6	5	20	248	148	5.37
1674	3.2	0	21	19	1.3	64.7	8.4	33	247	147.7	3.79	81	139	55.9	25.9	110	70	0	0	0	73	0.05	0.75	1	3	2	6.7	5.1	15.7	44.8	87.8	30.7	35	264	0	0	1	.	0	0	21	19	1.4	59.1	9	30	215	107	7.7
1675	3.2	0	22	29	1.1	76.5	7.1	35	222	157.3	9.04	91	96	54.2	20.6	110	70	0	0	0	60.3	0.03	2.01	3	3	2	9.67	4.77	15.1	45.2	94.8	31.6	33.3	237	1	0	1	.	0	0	22	26	1.1	76.1	6.6	25	232	151	6.67
1676	7.7	0	20	14	1.1	78.1	5.3	13	145	89.7	4.12	89	59	50.3	18.7	100	70	0	0	0	61.4	0.02	0.9	1	2	3	4.94	4.53	14.6	41.3	91	32.3	35.5	197	0	0	1	.	0	.	.	.	.	.	.	.	.	.	.
1677	6.5	0	24	18	1	88.6	5.2	18	185	101	4.44	82	95	58	19	110	70	0	0	0	55	0.02	0.89	2	2	2	5.6	4.44	14	40.6	91.4	31.6	34.6	207	0	0	1	.	0	.	.	.	.	.	.	.	.	.	.
1678	6.5	0	29	23	1	87.6	6.5	24	253	168	6.51	91	139	57	24	110	60	0	0	0	62.9	0.02	1.45	3	4	2	5.82	5	15.8	47	94	31.6	33.6	207	1	0	1	.	0	0	25	17	1.2	70.7	6.2	18	231	152	4.62
1679	7.7	0	16	17	1	89.1	4.3	13	208	95	9.33	90	100	88	21.5	100	70	0	0	0	65	0.03	2.05	2	1	3	6.43	4.96	15.3	44.1	88.9	30.8	34.7	217	0	0	0	.	0	.	.	.	.	.	.	.	.	.	.
1680	0	0	18	11	1.4	60.7	5	9	142	78.3	4.31	83	46	61	21.9	110	80	0	0	0	67.8	0.02	0.87	1	1	1	4.6	4.84	15.2	44.3	91.5	31.3	34.2	214	0	0	0	.	0	.	.	.	.	.	.	.	.	.	.
1681	7.7	0	24	19	1.2	70.6	6.8	18	191	111	7.96	103	114	52	23.9	120	80	0	0	0	73.9	0.02	2	1	3	3	3.9	4.53	13.7	40.3	88.9	30.2	34	267	0	0	1	.	0	0	27	37	1.4	58.9	4.9	23	139	76	4.72
1682	7.7	0	24	21	1.4	58.4	6.5	22	207	127	5.71	102	115	55.8	24.5	110	70	0	0	0	70	0.02	1.42	3	1	3	3.92	4.97	15.9	45.3	91.1	32	35.1	259	1	0	0	.	0	0	29	28	1.3	63.3	7.2	31	195	139	5.43
1683	15.4	0	27	27	1.2	70.3	6.7	23	245	118	5.48	102	318	40	27.2	110	70	0	0	0	84.4	0.03	1.37	2	2	3	5.5	5.06	16.5	48.5	95.8	32.5	33.9	177	0	0	1	.	0	0	25	19	1.2	70	6.1	17	228	109	5.28
1684	15.4	0	23	18	1.1	78.1	5.1	16	201	118.1	5.5	78	80	42.5	23.1	130	70	0	0	0	67.5	0.02	1.05	1	2	3	4.7	5.08	15.7	46	90.4	30.8	34.1	210	0	0	1	.	0	.	.	.	.	.	.	.	.	.	.
1685	13	0	25	15	1.2	71.1	6.4	18	216	124.6	2.91	88	134	63.2	19.8	120	90	0	0	1	58.6	0.02	0.63	3	1	2	5.67	4.41	14.9	42.8	97.1	33.8	34.8	227	1	0	0	.	0	0	21	19	1.2	70.7	5.8	18	197	120	5.81
1686	0	0	20	25	1	88.5	4.7	15	204	145.4	4.76	71	108	53.6	20.9	120	80	0	0	0	59	0.02	0.83	3	2	1	4.3	4.93	15.3	44.1	89.4	31	34.7	209	1	0	1	.	0	.	.	.	.	.	.	.	.	.	.
1687	7.7	0	21	14	1	88	6.5	16	216	120	6.45	94	99	80	21.8	140	80	0	0	1	63	0.05	1.48	1	2	3	6.6	4.73	13.2	39.6	83.8	27.9	33.6	238	0	0	1	.	0	0	20	14	1.1	78.4	5.8	18	221	116	5.19
1688	3.2	0	17	14	1.1	78.7	4.2	10	246	150	9.49	84	101	64.8	20.2	90	60	0	0	0	64	0.02	1.95	1	1	2	4.17	4.5	13.4	41.3	91.8	29.8	32.4	293	0	0	0	.	0	0	28	26	1.1	78.4	5	7	221	120	7.11
1689	13	0	23	22	0.9	99.3	4.5	33	223	139	6.74	91	97	53	24.3	120	80	0	0	0	73.7	0.08	1.5	2	3	2	5.75	4.19	12.8	38.8	92.6	30.5	33	204	0	0	1	.	0	.	.	.	.	.	.	.	.	.	.
1690	18	0	23	30	1	86.2	4.9	33	228	153.2	6.27	104	155	59.5	21.5	100	60	0	0	0	57.2	0.02	1.59	3	1	4	4.8	4.32	13.9	40.2	92.8	32.2	34.6	260	1	0	0	.	0	0	21	49	1.2	69.5	5.7	43	302	196	7.06
1691	6.5	0	20	17	1.3	65	5.7	21	208	122.6	4.8	67	129	71.4	21.8	110	80	0	0	0	70.6	0.02	0.79	3	2	2	5.1	4.9	15.1	44.3	90.3	30.9	34.2	182	1	0	1	.	0	0	22	30	1.3	64.6	6.3	20	231	128	3.94
1692	7.7	0	22	28	1.2	70.9	6.7	193	265	173.9	7.67	76	151	76.2	26.5	120	80	0	0	0	78.4	0.05	1.42	3	1	3	6.5	4.79	15.4	44.7	93.1	32.1	34.5	356	1	0	0	.	0	0	23	23	1.1	78	6	85	249	142	4.89
1693	7.7	0	24	25	1.1	78.4	4.7	54	215	138.6	3.75	83	93	67.9	23.5	110	80	0	0	0	69.5	0.02	0.76	2	3	3	4.14	4.12	13.3	37.6	91.4	32.2	35.3	210	0	0	1	.	0	.	.	.	.	.	.	.	.	.	.
1694	15.4	0	25	20	1.2	70.6	6.3	25	242	146	5.1	86	64	72	23.3	110	80	0	0	0	68	0.08	1.07	3	1	3	5.46	4.47	14.2	42.1	94.2	31.8	33.7	264	1	0	0	.	0	0	18	16	1	87	5.7	25	238	146	4.79
1695	15.4	0	28	26	1.1	80.3	6	20	220	129	7.59	87	80	83	20	110	70	0	0	0	62	0.02	1.61	3	2	3	5.6	4.68	14.9	42.7	91.2	31.7	34.8	198	1	0	1	.	0	0	23	23	1.2	72.2	7.2	23	196	105	5.34
1696	3.2	0	20	25	1	87.5	4.6	20	109	54	4.74	86	72	42	21.9	130	80	0	0	0	58.2	0.06	1	3	1	2	7.78	4.41	14.9	43.3	98.3	33.7	34.3	249	1	0	0	.	0	.	.	.	.	.	.	.	.	.	.
1697	6.5	0	25	16	1.1	78.4	5.8	15	197	85.1	4.08	90	118	74.1	20.8	100	60	0	0	0	60	0.02	0.9	2	1	2	3	4.2	14.3	40.8	96.9	33.9	35	234	0	0	0	.	0	0	24	23	0.9	98.4	5.1	14	192	74	5
1698	6.5	0	22	25	1.2	73.3	6.3	29	197	111	7.04	82	135	63	24.4	110	70	0	0	0	68	0.05	1.41	3	1	2	6.17	5.26	16.6	48.9	93	31.6	33.9	243	1	0	0	.	0	0	21	24	1.2	73.2	5.8	11	195	100	8.77
1699	18	0	22	12	1.1	78.1	6.1	31	189	126	6.71	89	93	50.1	28	130	80	0	0	0	84.9	0.02	1.46	2	2	4	8	4.45	14.8	42.3	94.9	33.3	35.1	300	0	0	1	.	0	0	22	13	1.2	70.2	5.9	19	206	132	5.2
1700	15.4	0	33	23	1.2	68.3	7	35	226	126.8	10.56	82	230	51.1	23	110	70	0	0	0	65.7	0.03	2.12	2	.	3	4.9	3.83	13	37.7	98.3	34	34.6	255	0	0	.	.	0	0	26	18	1.2	68.1	6.6	24	213	124	3.73
1701	7.7	0	20	17	0.9	94.6	4.1	18	241	146	6.19	103	90	64	23.7	110	70	0	0	0	67.6	0.03	1.56	2	1	3	5.39	4.49	15.3	42.9	95.4	34	35.7	227	0	0	0	.	0	0	19	15	0.9	94.3	4.3	18	246	147	2.74
1702	6.5	0	19	22	1.2	71.2	5	18	244	177	6.51	88	132	47.4	23.2	110	70	0	0	0	71	0.04	1.4	3	3	2	3.6	4.89	15.6	45.5	92.9	31.8	34.2	191	1	0	1	.	0	0	27	37	1.2	70.8	5.5	27	253	176	4.39
1703	3.2	0	18	20	1.2	68.8	5.1	16	178	110.3	5.69	90	107	48.7	20.1	110	70	0	0	0	58	0.05	1.25	1	2	2	4.7	5.01	15.7	44.9	89.7	31.3	34.8	272	0	0	1	.	0	0	18	17	1.1	75.7	4.4	16	202	119	4.79
1704	9.7	0	19	17	1.2	72.6	6.2	24	215	126.6	5.4	76	109	61.1	21.8	100	60	0	0	0	65.2	0.03	1	.	4	2	4.42	4.97	14.7	43.1	86.7	29.7	34.2	263	.	0	1	.	0	.	.	.	.	.	.	.	.	.	.
1705	3.2	0	19	12	1	91.1	5	10	192	118	5	82	98	55	25.5	110	70	0	0	0	72.1	0.03	1	3	2	2	4.99	4.99	15.5	46.7	93.6	31.1	33.2	235	1	0	1	.	0	.	.	.	.	.	.	.	.	.	.
1706	0	0	49	30	1.1	76.4	7.8	25	209	133	7.55	72	69	57	27.7	110	80	0	0	0	72.7	0.08	1.33	1	3	1	6.51	5.14	15.3	42.7	83	29.7	35.8	225	0	0	1	.	0	0	29	32	1.1	76.1	6.3	48	250	164	7.67
1707	15.4	0	31	26	1	84.1	2.3	40	207	127.7	7.18	78	116	81.8	24	120	80	0	0	0	62.3	0.02	1.37	1	1	3	6.17	4.81	15	44.3	92.1	31.3	33.9	302	0	0	0	.	0	0	36	47	1.1	75.1	2.5	61	226	111	8.26
1708	6.5	0	21	20	1	89.1	3.3	16	185	124	6.83	98	113	40	21.4	120	70	0	0	0	66.9	0.05	1.64	3	1	2	4.86	5.13	15	44.8	87.3	29.2	33.5	188	1	0	0	.	0	.	.	.	.	.	.	.	.	.	.
1709	3.2	0	19	21	1.2	72.4	4.5	13	181	101	8.51	86	150	50	22.2	110	70	0	0	0	64.2	0.03	1.79	1	2	2	5.42	4.51	14.9	42.6	94.6	33.2	35	241	0	0	1	.	0	.	.	.	.	.	.	.	.	.	.
1710	0	0	20	21	1	87.9	4.7	16	247	175	3.39	86	133	46	20.5	100	60	0	0	0	62.2	0.06	0.71	3	2	1	6.22	4.69	15.2	44	93.8	32.3	34.4	311	1	0	1	.	0	0	21	22	1.2	70.9	5.1	11	250	157	2.76
1711	15.4	0	18	16	1.2	74.6	5.1	21	158	83.8	4.84	99	59	45.9	19.9	110	60	0	0	0	61	0.02	1.17	3	1	3	5.75	4.79	15.6	45.2	94.4	32.6	34.5	203	1	0	0	.	0	.	.	.	.	.	.	.	.	.	.
1712	0.5	0	26	31	1.2	71.1	6.8	19	174	121	9.01	96	71	39	24.4	110	70	0	0	0	79.1	0.07	2.11	1	1	1	5.78	4.63	14	40.5	87.5	30.2	34.6	159	0	0	0	.	0	0	30	30	1.4	59.3	7.9	22	183	112	6.13
1713	1	0	14	12	1.1	82.8	4.8	19	161	96.8	6.54	91	134	43.5	19.1	100	70	0	0	0	62.7	0.03	1.45	3	2	1	5.81	5.2	15.7	43.1	82.9	30.2	36.4	198	1	0	1	.	0	.	.	.	.	.	.	.	.	.	.
1714	0.5	0	19	9	1.1	75.9	4.6	12	180	107.1	4.98	95	72	55.5	22.6	110	60	0	0	0	63	0.02	1.16	3	1	1	5.3	4.95	14.7	43.1	87.1	29.8	34.2	164	1	0	0	.	0	0	25	18	1.2	68.2	5.5	5	207	121	5.46
1715	6.5	0	23	22	1.1	78.7	6.5	23	223	139	5.64	91	209	44.1	23.4	110	70	0	0	0	71.8	0.04	1.25	2	1	2	7.88	4.85	15.5	45.7	94.2	32	33.9	267	0	0	0	.	0	0	94	55	1.2	70.9	5.3	22	216	133	6.82
1716	7.7	0	18	20	1.2	69	3.8	27	222	128.1	3.77	90	95	83.6	21.6	150	90	0	0	1	54.6	0.02	0.83	3	1	3	6.6	4.55	15.1	43.4	95.4	33.3	34.8	230	1	0	0	.	0	0	17	15	1	84.7	3.3	22	196	98	4.2
1717	0.5	0	24	19	1	85.4	5.7	34	251	180.7	6.54	118	71	59.5	25.9	110	70	0	0	0	68.7	0.07	1.89	1	1	1	4.1	4.91	15.2	44.4	90.3	31	34.3	260	0	0	0	.	0	0	22	27	1.2	68.9	5.9	27	262	152	7.49
1718	0	0	23	18	1	84.6	4.6	14	180	104.8	2.52	97	66	69.9	23.9	110	80	0	0	0	63.6	0.02	0.6	1	2	1	3.69	5.43	12.9	41.1	75.6	23.7	31.4	163	0	0	1	.	0	0	25	20	1	84.2	4.9	13	195	112	4.16
1719	3.2	0	19	14	1.1	75.5	5.3	21	218	134	4.63	78	170	44.8	22.3	100	60	0	0	0	68.3	0.03	0.88	3	2	2	4.4	4.8	15.4	44.4	92.3	32	34.6	228	1	0	1	.	0	0	23	22	1	83.9	5.9	21	241	140	4.01
1720	15.4	0	23	33	1	92.1	6.7	36	267	146	6.63	76	153	78	17.7	110	70	0	0	0	56	0.02	1.23	3	1	3	12.05	5.21	16.2	47.2	90.6	31.1	34.3	362	1	0	0	.	0	.	.	.	.	.	.	.	.	.	.
1721	15.4	0	22	17	1.1	78.4	5.5	17	192	119.9	3.97	84	71	54.2	24.2	90	60	0	0	0	69	0.04	0.82	1	3	3	4.2	4.74	15.9	46	96.9	33.5	34.6	232	0	0	1	.	0	0	20	19	1	87.1	4.5	13	210	119	4.44
1722	6.5	0	20	16	1.1	79.6	5.9	20	218	145.2	6.07	82	101	61	22.6	110	80	0	0	0	62.9	0.02	1.22	2	1	2	5.98	5.14	15.8	47.7	92.7	30.7	33.1	185	0	0	0	.	0	.	.	.	.	.	.	.	.	.	.
1723	0.5	0	13	9	1	90.4	5.1	9	169	92	3.69	86	66	58	18.7	110	80	0	0	0	59.9	0.04	0.78	3	2	1	5.04	5.04	15.8	45.7	90.7	31.3	34.6	274	1	0	1	.	0	.	.	.	.	.	.	.	.	.	.
1724	3.2	0	25	34	1.3	64.2	7.1	147	228	142.6	4.99	92	122	55.1	25.3	110	80	0	0	0	70.6	0.03	1.12	1	1	2	4.31	5.14	15.7	46.5	90.5	30.5	33.8	265	0	0	0	.	0	0	28	30	1.2	70.2	7.1	113	220	140	7.39
1725	15.4	0	26	13	0.9	100.4	3.5	20	180	117	3.29	76	57	54	20.4	90	60	0	0	0	63.2	0.03	0.61	2	2	3	3.4	4.14	13.8	38.8	93.6	33.3	35.6	178	0	0	1	.	0	.	.	.	.	.	.	.	.	.	.
1726	0.5	0	27	17	1.1	76.6	5.2	11	185	104	3.89	86	82	61	20.8	100	70	0	0	0	59.5	0.02	0.82	1	1	1	4.2	4.65	14.7	42.5	91.2	31.6	34.7	184	0	0	0	.	0	0	25	20	1.2	69	5.9	16	205	108	5.7
1727	0.5	0	36	32	1.2	69	4.4	12	148	53.3	4.17	79	71	74.3	21.6	110	70	0	0	0	55.9	0.02	0.81	2	1	1	4	4.6	15	42.5	92.4	32.7	35.4	237	0	0	0	.	0	0	31	23	1.3	62.6	5	13	147	48	4.25
1728	3.2	0	26	28	1.1	83.1	6.4	11	154	90.4	5.34	99	67	54.8	22.6	130	90	0	0	1	71.5	0.02	1.29	1	2	2	4.87	5.11	16	46.3	90.6	31.3	34.6	202	0	0	1	.	0	.	.	.	.	.	.	.	.	.	.
1729	15.4	0	21	16	1.3	68.6	4.1	10	159	86.4	5.39	96	113	39.3	23.9	100	60	0	0	0	74.9	0.02	1.26	3	2	3	4.02	4.73	14.1	42.6	90.1	29.8	33.1	223	1	0	1	.	0	.	.	.	.	.	.	.	.	.	.
1730	3.2	0	21	19	1	86.7	5.7	26	189	129	3.79	92	77	41	18.8	110	70	0	0	0	53.7	0.02	0.85	3	1	2	6.05	4.63	15	44.9	97	32.4	33.4	173	1	0	0	.	0	.	.	.	.	.	.	.	.	.	.
1731	6.5	0	17	14	1.2	73.6	6.3	13	175	62	6.17	102	68	85	20.6	110	70	0	0	0	66.6	0.02	1.54	3	2	2	5.9	5.18	15.7	47.4	91.5	30.3	33.1	258	1	0	1	.	0	.	.	.	.	.	.	.	.	.	.
1732	0.5	0	24	18	1.1	82.8	6.3	16	143	79	7.32	98	120	41	23.2	100	70	0	0	0	72.6	0.02	1.75	1	2	1	5.1	5.24	15.6	46.9	89.4	29.8	33.4	288	0	0	1	.	0	.	.	.	.	.	.	.	.	.	.
1733	13	0	24	19	1.2	75.1	6.3	27	237	135	6.97	83	134	66	23.9	140	90	0	0	1	64.3	0.02	1.41	1	1	2	6.11	5.32	16.1	47.6	89.5	30.3	33.8	225	0	0	0	.	0	.	.	.	.	.	.	.	.	.	.
1734	3.2	0	20	20	1.1	83	5.9	21	195	107	8.19	83	134	57	25.4	110	70	0	0	0	80.6	0.04	1.66	2	1	2	5.42	4.63	15.9	45.4	98.1	34.3	35	191	0	0	0	.	0	.	.	.	.	.	.	.	.	.	.
1735	15.4	0	20	17	1	89.8	5.1	14	207	102	4.55	89	159	50	22.3	90	60	0	0	0	62.8	0.02	0.99	3	2	3	6.36	4.55	12.7	38.6	84.8	27.9	32.9	265	1	0	1	.	0	.	.	.	.	.	.	.	.	.	.
1736	3.2	0	19	17	1.2	69.9	5.3	12	173	111	7.07	94	104	42	23.3	100	70	0	0	0	68	0.03	1.62	3	2	2	5.2	4.99	15.2	44	88	30.5	34.6	224	1	0	1	.	0	0	19	18	1.3	63.5	5.6	11	183	102	7.18
1737	15.4	0	14	10	1	92.8	4.9	10	147	79.9	5.58	91	72	52.3	24.6	100	60	0	0	0	69.5	0.09	1.24	3	1	3	7.22	4.45	14	43.2	97.1	31.5	32.4	258	1	0	0	.	0	.	.	.	.	.	.	.	.	.	.
1738	3.2	0	23	20	1.1	78.8	5.6	30	147	75	5.16	91	88	39	18.7	90	60	0	0	0	55.2	0.02	1.15	3	1	2	5.34	4.6	14.6	43.7	95	31.7	33.4	205	1	0	0	.	0	0	26	26	1	87.5	6.8	39	145	80	5.32
1739	7.7	0	25	17	1	92.3	6.3	29	178	118	7.66	97	115	43	28.1	140	100	0	0	1	82.2	0.07	1.82	3	1	3	8.54	4.92	15.2	42.8	87	30.9	35.5	315	1	0	0	.	0	.	.	.	.	.	.	.	.	.	.
1740	15.4	0	19	20	1	90.4	5.6	38	224	146	6.3	99	132	49	23.2	120	60	0	0	0	67.9	0.03	1.52	3	1	3	4.62	4.34	14.2	41.5	95.6	32.7	34.2	198	1	0	0	.	0	.	.	.	.	.	.	.	.	.	.
1741	15.4	0	20	19	1	92	4.9	11	181	107	8.86	82	137	44	21.8	100	70	0	0	0	65.2	0.02	1.78	2	2	3	8.53	4.83	15.8	45.8	94.8	32.7	34.5	186	0	0	1	.	0	.	.	.	.	.	.	.	.	.	.
1742	0.5	0	21	21	1.1	78.4	4.9	18	161	83	6.36	98	75	59	20.2	120	90	0	0	1	62.6	0.02	1.52	1	1	1	5.2	5.11	15.5	44.8	87.6	30.2	34.5	173	0	0	0	.	0	0	23	22	1.1	78.1	5.2	19	169	89	4.54
1743	6.5	0	17	16	1.1	82.8	7.2	5	176	113.3	8.69	89	73	46.6	24.5	140	90	0	0	1	67.5	0.08	1.89	1	1	2	6.52	5.51	16.4	47.8	86.8	29.8	34.3	245	0	0	0	.	0	.	.	.	.	.	.	.	.	.	.
1744	15.4	0	16	25	1.1	78.9	6.3	24	201	136.8	5.92	85	91	68.7	22.1	130	80	0	0	0	56.7	0.02	1.23	3	1	3	4.93	4.09	13.1	39.7	97.1	32	33	219	1	0	0	.	0	.	.	.	.	.	.	.	.	.	.
1745	1	0	21	18	1.1	81.7	6.1	14	171	76	5.58	103	85	63	21.1	100	60	0	0	0	66.9	0.08	1.4	2	2	1	5.86	4.76	15.1	44.8	94.1	31.7	33.7	213	0	0	1	.	0	.	.	.	.	.	.	.	.	.	.
1746	7.7	1	19	19	1.2	74.8	4.9	12	166	91.8	4.23	100	73	53.1	19.8	110	70	0	0	0	56.6	0.03	1.03	3	1	3	6	4.89	15.2	44.1	90.2	31.1	34.5	236	1	0	0	.	0	.	.	.	.	.	.	.	.	.	.
1747	6.5	0	21	30	1.3	68.5	7.4	14	197	134.7	4.5	109	63	32.5	18.4	100	60	0	0	0	52.6	0.04	1.2	3	1	2	6.5	4.7	13.7	41.4	88.1	29.1	33.1	279	1	0	0	.	0	.	.	.	.	.	.	.	.	.	.
1748	15.4	0	18	22	1	91.8	4.9	26	161	80	9.74	90	97	71	21.1	110	70	0	0	0	64	0.08	2.14	2	2	3	5.31	5.34	16.4	46.3	86.7	30.7	35.4	212	0	0	1	.	0	.	.	.	.	.	.	.	.	.	.
1749	6.5	0	20	17	1.2	75.1	5	12	172	97	8.85	105	89	47	20.8	110	70	0	0	0	65.3	0.02	2.27	3	1	2	4.24	5.01	15.4	45.3	90.4	30.7	34	200	1	0	0	.	0	.	.	.	.	.	.	.	.	.	.
1750	0.5	0	18	16	1.1	82.3	6.2	14	197	117	8.54	70	147	36	20.9	120	70	0	0	0	63.4	0.02	1.46	.	1	1	5.07	4.82	15	43.7	90.7	31.1	34.3	127	.	0	0	.	0	.	.	.	.	.	.	.	.	.	.
1751	0.5	0	23	14	1.2	72.9	5	14	197	125	5.5	90	85	43	21	120	80	0	0	0	65.9	0.03	1.21	1	1	1	3.62	5.01	15.3	44.3	88.4	30.5	34.5	165	0	0	0	.	0	.	.	.	.	.	.	.	.	.	.
1752	3.2	0	23	18	1.3	66.8	6.4	25	195	114	7.44	93	122	48	24.4	120	80	0	0	0	69.6	0.02	1.69	3	1	2	5.79	5.09	15.8	45.9	90.2	31	34.4	211	1	0	0	.	0	.	.	.	.	.	.	.	.	.	.
1753	7.7	0	27	25	1.3	68.1	6.2	20	206	114.3	6.11	62	141	61.1	21.2	100	70	0	0	0	68	0.02	0.93	2	1	3	5.69	5.17	16.4	46.8	90.5	31.7	35	205	0	0	0	.	0	.	.	.	.	.	.	.	.	.	.
1754	7.7	0	18	20	1.2	74.2	6.3	12	181	112.2	4.49	80	43	54.1	19.4	120	80	0	0	0	61.5	0.02	0.88	3	2	3	5.45	5.1	15.6	47.2	92.5	30.6	33.1	190	1	0	1	.	0	.	.	.	.	.	.	.	.	.	.
1755	0.5	0	14	16	1.2	73.4	5.3	27	147	86	6.65	86	52	47	25	110	70	0	0	0	74	0.02	1.4	1	4	1	4.6	4.24	13.7	39.4	93	32.3	34.7	218	0	0	1	.	0	.	.	.	.	.	.	.	.	.	.
1756	3.2	0	25	25	1.1	82.9	4.8	18	156	96	4.46	103	41	43	23.1	110	70	0	0	0	79	0.06	1.12	3	2	2	4.47	4.64	14.1	40.5	87.4	30.4	34.8	179	1	0	1	.	0	.	.	.	.	.	.	.	.	.	.
1757	3.2	0	12	13	1.2	74.6	7.2	23	177	107.6	5.15	90	125	45.9	20.6	100	60	0	0	0	65.4	0.02	1.13	2	1	2	4.57	5.31	15.4	45.5	85.7	29	33.8	262	0	0	0	.	0	.	.	.	.	.	.	.	.	.	.
1758	15.4	0	22	17	1.1	81.2	5.5	16	189	96.6	6.66	90	102	68.1	20.1	120	70	0	0	0	56.1	0.02	1.47	3	1	3	5.34	4.76	14.5	43.4	91.2	30.5	33.4	244	1	0	0	.	0	.	.	.	.	.	.	.	.	.	.
1759	7.7	0	21	15	1.1	83.1	5.7	15	228	130	8.45	111	117	42	21.9	100	60	0	0	0	64.1	0.02	2.29	3	1	3	4.63	4.67	15.5	44.9	96.1	33.2	34.5	217	1	0	0	.	0	.	.	.	.	.	.	.	.	.	.
1760	2.1	0	16	15	1.1	80.8	5.9	16	159	89	5.62	71	132	43	22.5	120	80	0	0	0	65.8	0.03	0.98	3	1	1	5.43	4.26	13.8	41.5	97.4	32.4	33.3	235	1	0	0	.	0	.	.	.	.	.	.	.	.	.	.
1761	9.7	0	23	21	1.2	73	6.8	20	186	111.8	6.06	89	99	45.3	23	110	70	0	0	0	71.3	0.03	1.32	1	2	2	4.96	4.73	14.3	42.4	89.6	30.2	33.7	208	0	0	1	.	0	.	.	.	.	.	.	.	.	.	.
1762	15.4	0	22	31	1.1	83.1	5.5	31	215	127	6.64	98	97	58	24.2	120	80	0	0	0	76.7	0.02	1.59	1	1	3	5.23	4.87	15.4	46	94.5	31.6	33.5	298	0	0	0	.	0	.	.	.	.	.	.	.	.	.	.
1763	3.2	0	17	20	1	90.4	7.3	23	196	125	4.73	83	92	50	26.8	110	70	0	0	0	80.1	0.02	0.96	2	1	2	4.47	4.88	14.8	42.9	87.9	30.3	34.5	202	0	0	0	.	0	.	.	.	.	.	.	.	.	.	.
1764	15.4	0	24	18	1	88.6	4.1	15	193	113	3.98	84	157	57	22.1	100	60	0	0	0	67	0.02	0.82	1	2	3	5.34	4.85	15.7	45.7	94.2	32.4	34.4	199	0	0	1	.	0	.	.	.	.	.	.	.	.	.	.
1765	6.5	0	24	24	0.9	103.9	4.3	23	139	65	6.19	90	128	53	21.6	110	70	0	0	0	63.8	0.03	1.36	1	2	2	5.16	5.43	15.7	46.2	85.1	28.9	34	165	0	0	1	.	0	.	.	.	.	.	.	.	.	.	.
1766	0	0	23	22	1.4	61.5	4.6	25	175	96.5	5.26	76	82	61.1	23.1	90	60	0	0	0	69	0.02	0.98	1	1	1	4.29	4.64	14.7	42.8	92.2	31.7	34.3	216	0	0	0	.	0	.	.	.	.	.	.	.	.	.	.
1767	6.5	0	20	13	1	90.7	5.6	19	175	108	6.49	98	130	37	23.7	130	80	0	0	0	65.4	0.09	1.55	3	2	2	7.11	4.76	14.6	43.1	90.5	30.7	33.9	247	1	0	1	.	0	.	.	.	.	.	.	.	.	.	.
1768	15.4	0	18	16	0.9	103.1	6.6	27	209	102.6	4.04	92	54	87.9	22.1	120	70	0	0	0	71.5	0.02	0.91	2	3	3	3.36	4.58	14.2	41.6	90.9	30.9	34.1	297	0	0	1	.	0	.	.	.	.	.	.	.	.	.	.
1769	15.4	0	19	23	1.1	82.7	5.7	19	166	107	7	86	77	39	23.1	120	70	0	0	0	75.8	0.08	1.47	3	1	3	5.16	4.83	15.4	45.6	94.4	31.9	33.8	202	1	0	0	.	0	.	.	.	.	.	.	.	.	.	.
1770	3.2	0	22	25	1.2	73.2	5.9	13	152	87.8	5.2	87	104	44	23.9	110	80	0	0	0	66.6	0.07	1.11	1	1	2	4.3	5.03	15.3	45.3	89.9	30.4	33.8	248	0	0	0	.	0	.	.	.	.	.	.	.	.	.	.
1771	0.5	0	20	23	1	91.5	5.6	11	153	89.8	4.42	89	60	61.1	19.2	110	70	0	0	0	58.7	0.03	0.96	3	2	1	7.08	5.07	16.3	45.8	90.3	32.1	35.6	226	1	0	1	.	0	.	.	.	.	.	.	.	.	.	.
1772	3.2	0	25	32	1.2	73.9	4	18	215	107.7	7.21	96	116	63.6	21.6	100	60	0	0	0	66.3	0.03	1.69	3	1	2	5.37	4.78	15.8	45	94.1	33.1	35.1	202	1	0	0	.	0	.	.	.	.	.	.	.	.	.	.
1773	6.5	0	16	12	1.2	74.2	6	17	213	122.1	4.66	84	192	51	19	130	80	0	0	0	60.2	0.03	0.96	2	1	2	6.65	5.55	16.3	47.9	86.2	29.3	34	247	0	0	0	.	0	.	.	.	.	.	.	.	.	.	.
1774	3.2	0	26	34	1.1	81.2	6.1	19	220	135	9.74	95	125	61	23.2	100	70	0	0	0	65.5	0.03	2.26	3	2	2	4.95	5.24	16.4	47.8	91.2	31.3	34.3	200	1	0	1	.	0	.	.	.	.	.	.	.	.	.	.
1775	3.2	0	21	22	1.3	68	6.9	20	246	185.8	6.05	89	124	55.2	22.8	120	70	0	0	0	68.2	0.02	1.32	2	2	2	4.53	5.68	17.2	48.7	85.7	30.3	35.3	231	0	0	1	.	0	.	.	.	.	.	.	.	.	.	.
1776	15.4	0	26	20	1.3	67.7	5.7	14	179	103.6	4.38	79	82	59.7	21.6	110	70	0	0	0	58.7	0.03	0.85	3	2	3	6.28	5.26	16.3	48	91.3	31	34	176	1	0	1	.	0	.	.	.	.	.	.	.	.	.	.
1777	3.2	0	20	19	1.1	81.9	6.7	22	166	91.9	5.19	79	58	54.9	17.4	110	80	0	0	0	52.6	0.02	1	3	1	2	7.09	4.76	15.3	44.5	93.5	32.1	34.4	271	1	0	0	.	0	.	.	.	.	.	.	.	.	.	.
1778	0	0	21	23	1.1	83.1	6.3	22	226	154	7.9	91	175	51	24.1	130	80	0	0	0	76.5	0.09	1.76	3	1	1	7.6	4.96	15.2	43.7	88.1	30.6	34.7	271	1	0	0	.	0	.	.	.	.	.	.	.	.	.	.
1779	6.5	0	20	19	1.1	78.6	5.7	14	220	162.1	4.65	94	88	57.5	23.3	110	80	0	0	0	61.8	0.02	1.07	2	2	2	4.9	5.25	14.6	43.2	82.2	27.9	33.9	207	0	0	1	.	0	0	23	35	1.1	78.2	6.3	19	249	175	5.13
1780	6.5	0	17	15	1.1	83.2	6.3	15	188	117.5	5.77	84	108	66.8	21	110	70	0	0	0	62	0.03	1.18	3	1	2	7	4.35	13.8	38.6	88.8	31.6	35.6	228	1	0	0	.	0	.	.	.	.	.	.	.	.	.	.
1781	15.4	0	21	9	1.1	79.3	5.8	18	209	129.8	6.99	80	76	76.7	23	120	70	0	0	0	61	0.08	1.37	3	1	3	4.6	5.13	15.8	46	89.7	30.9	34.4	324	1	0	0	.	0	.	.	.	.	.	.	.	.	.	.
1782	6.5	0	20	15	1.1	83	5.5	9	149	76.4	4.21	86	48	61.7	21.4	150	110	0	0	1	60.4	0.03	0.89	2	1	2	5.67	4.53	13.8	40.1	88.5	30.5	34.4	218	0	0	0	.	0	.	.	.	.	.	.	.	.	.	.
1783	0.5	0	19	16	1	91.2	5.3	18	226	156	2.45	79	127	41	23.6	110	80	0	0	0	66.6	0.02	0.47	3	3	1	8.45	4.63	14.6	43.1	93.1	31.5	33.9	337	1	0	1	.	0	.	.	.	.	.	.	.	.	.	.
1784	6.5	0	29	22	0.9	94.6	5.3	39	265	152	6.65	86	70	104	22	110	70	0	0	0	66.5	0.02	1.4	1	5	2	4.4	4.7	15.7	45.9	97.7	33.4	34.2	231	0	0	1	.	0	0	39	33	1	83.4	5.7	34	240	130	3.24
1785	15.4	0	29	29	1.2	74.8	5.9	19	188	126.4	4.67	82	47	43.8	23.9	110	70	0	0	0	69.2	0.08	0.94	3	2	3	6.01	4.88	15.2	44.4	91.1	31.1	34.2	279	1	0	1	.	0	.	.	.	.	.	.	.	.	.	.
1786	0	0	19	17	0.9	99.7	4.7	8	164	103	6.75	95	109	42	22.2	100	60	0	0	0	68.9	0.02	1.57	1	1	1	5.21	4.93	15	42	85.2	30.4	35.7	226	0	0	0	.	0	.	.	.	.	.	.	.	.	.	.
1787	3.2	0	20	17	1.1	81.1	4.5	16	123	60.4	7.43	86	214	36.5	22.6	120	60	0	0	0	66.9	0.04	1.56	2	1	2	4.1	5.3	15.9	46.7	88.1	30	34	170	0	0	0	.	0	.	.	.	.	.	.	.	.	.	.
1788	3.2	0	18	22	1.1	82.6	4.8	28	187	119	8.6	85	67	48	28.3	100	60	0	0	0	77	0.02	1.79	3	2	2	7.1	5.41	16.6	48.2	89.1	30.7	34.4	204	1	0	1	.	0	.	.	.	.	.	.	.	.	.	.
1789	3.2	0	14	7	1.1	81.5	5.9	9	138	63	5.8	87	136	57	23.4	110	60	0	0	0	73.2	0.09	1.23	2	2	2	5.48	5.08	16.1	47.3	93.1	31.7	34	190	0	0	1	.	0	.	.	.	.	.	.	.	.	.	.
1790	7.7	0	22	22	1.1	81.9	5.4	24	208	113	8.2	96	123	63	25.6	110	70	0	0	0	74	0.04	1.92	1	2	3	5.5	5.25	14.6	42.9	81.7	27.9	34.1	242	0	0	1	.	0	.	.	.	.	.	.	.	.	.	.
1791	6.5	0	27	15	1	91.5	6.1	12	164	108	3.43	86	65	45	23.7	110	70	0	0	0	75	0.04	0.72	2	2	2	5.08	4.76	13.9	41.4	87	29.2	33.6	241	0	0	1	.	0	.	.	.	.	.	.	.	.	.	.
1792	3.2	0	19	20	1.1	82.6	6	21	143	75	4.6	88	66	44	20	120	80	0	0	0	63.5	0.09	0.99	1	1	2	5.87	5.16	15.1	45.9	88.9	29.2	32.8	213	0	0	0	.	0	.	.	.	.	.	.	.	.	.	.
1793	15.4	0	23	24	1.1	77.5	9.6	27	183	116	6.21	100	62	52	23.7	130	90	0	0	1	66.9	0.05	1.52	2	3	3	4.1	4.79	14.8	44.2	92.3	30.9	33.5	222	0	0	1	.	0	0	25	25	1.3	63.7	9.4	37	170	77	6.28
1794	9.7	0	24	15	1.2	74.9	5.9	13	168	105	5.15	94	66	44	23.4	120	70	0	0	0	82.8	0.04	1.18	1	3	2	6.44	4.77	14.1	41.8	87.7	29.6	33.8	176	0	0	1	.	0	.	.	.	.	.	.	.	.	.	.
1795	7.7	0	21	13	1	92.1	6.5	14	161	84	5.53	82	56	57	21.6	100	60	0	0	0	66	0.03	1.11	2	1	3	5.61	5.09	15.4	45.4	89.2	30.3	33.9	179	0	0	0	.	0	.	.	.	.	.	.	.	.	.	.
1796	3.2	0	21	12	1	92.1	6.2	18	196	109	5.73	101	105	60	22.5	100	60	0	0	0	69.6	0.04	1.41	3	2	2	7.07	4.8	15.3	41.3	86	31.9	37.1	246	1	0	1	.	0	.	.	.	.	.	.	.	.	.	.
1797	15.4	0	22	20	1.1	82.9	5.5	42	219	105.9	3.96	92	190	73.4	19.5	100	60	0	0	0	53.1	0.03	0.89	3	2	3	7.04	4.51	13.9	41.4	91.9	30.9	33.7	204	1	0	1	.	0	.	.	.	.	.	.	.	.	.	.
1798	3.2	0	20	18	1.1	82.4	4.8	9	147	81.4	7.37	73	57	49.9	19.3	110	70	0	0	0	54.6	0.02	1.32	3	1	2	5.7	5.08	15.3	47.1	92.7	30.1	32.5	213	1	0	0	.	0	.	.	.	.	.	.	.	.	.	.
1799	3.2	0	19	21	1.1	82.1	6.1	20	209	135	9.51	93	120	57	27.9	120	70	0	0	0	81.7	0.04	2.16	2	2	2	6.26	4.89	14.4	43.2	88.3	29.4	33.3	303	0	0	1	.	0	.	.	.	.	.	.	.	.	.	.
1800	7.7	0	14	14	1	92.8	5.5	17	142	71	5.36	96	63	49	18.2	120	80	0	0	0	52.1	0.02	1.26	3	1	3	6.15	4.77	14.6	44.8	93.9	30.6	32.6	251	1	0	0	.	0	.	.	.	.	.	.	.	.	.	.
1801	15.4	0	23	18	1.1	83.1	5.2	41	163	89	7.73	98	146	48	23.6	110	80	0	0	0	65	0.07	1.85	3	2	3	7.73	5.24	15.5	47	89.7	29.6	33	209	1	0	1	.	0	.	.	.	.	.	.	.	.	.	.
1802	7.7	0	24	26	1.3	68.5	6.7	19	192	133.1	5.44	95	45	77.7	22.4	110	70	0	0	0	67	0.03	1.26	3	2	3	5.24	4.69	15.5	46.2	98.5	33	33.5	221	1	0	1	.	0	.	.	.	.	.	.	.	.	.	.
1803	3.2	0	19	19	1.1	78.9	5.9	19	180	95	6.25	94	147	58	22.7	110	70	0	0	0	61.7	0.03	1.44	3	2	2	5.59	4.68	15.1	43.6	93.2	32.3	34.6	223	1	0	1	.	0	0	29	24	1.1	78.7	6.5	19	175	93	5.81
1804	7.7	0	20	27	1	91.6	3.5	32	231	154	11.01	83	76	55	22.6	120	80	0	0	0	67	0.03	2.23	2	1	3	12.88	4.89	15.5	45.9	93.9	31.7	33.8	278	0	0	0	.	0	.	.	.	.	.	.	.	.	.	.
1805	3.2	0	21	18	1	85.6	5.2	24	198	117	6.81	86	253	35	22.9	110	70	0	0	0	63	0.02	1.43	3	2	2	7.31	4.53	14.2	43.5	96.1	31.4	32.6	325	1	0	1	.	0	.	.	.	.	.	.	.	.	.	.
1806	9.7	0	17	12	1.1	78.6	5.8	13	163	84.9	6.31	94	131	50.2	25.5	110	70	0	0	0	69.3	0.09	1.45	1	2	2	6.01	4.7	14.3	42.3	90	30.4	33.8	179	0	0	1	.	0	0	19	12	1.1	78.2	5.1	16	175	100	5.72
1807	6.5	0	19	13	1.2	73.4	5.2	13	179	113.4	4.88	83	186	43	22.1	110	80	0	0	0	64	0.03	0.99	1	1	2	4.8	5.19	15.1	45.4	87.4	29.1	33.4	165	0	0	0	.	0	.	.	.	.	.	.	.	.	.	.
1808	3.2	0	26	32	1.4	63	5.3	18	207	136.1	6.56	72	126	52.6	23.5	120	80	0	0	0	71	0.02	1.15	1	1	2	3.7	4.56	15.1	42.9	94.2	33.1	35.1	165	0	0	0	.	0	.	.	.	.	.	.	.	.	.	.
1809	9.7	0	19	18	1	91.6	5.9	16	140	84	7.7	85	132	43	20.7	100	70	0	0	0	62	0.03	1.6	3	1	2	7.91	4.69	14.9	42	89.6	31.8	35.5	172	1	0	0	.	0	.	.	.	.	.	.	.	.	.	.
1810	0.5	0	20	11	1.1	82.4	2.9	14	145	64	2.92	88	75	59.6	19.9	110	70	0	0	0	58.1	0.03	0.63	3	2	1	4.46	4.64	14.6	42.6	91.8	31.5	34.3	290	1	0	1	.	0	.	.	.	.	.	.	.	.	.	.
1811	6.5	0	19	18	1	85.8	5.1	15	224	140	3.45	85	63	81	21.1	110	70	0	0	0	56	0.02	0.72	3	1	2	6.28	4.83	15.1	44.6	92.3	31.3	33.9	236	1	0	0	.	0	0	24	20	1.2	69.2	6	12	248	143	5.12
1812	15.4	0	20	16	1.1	83.1	4.8	15	140	64	3.51	79	68	53	21.1	120	80	0	0	0	63.8	0.02	0.68	3	2	3	6.25	4.48	14.7	41.8	93.3	32.8	35.2	264	1	0	1	.	0	.	.	.	.	.	.	.	.	.	.
1813	6.5	0	18	19	1.1	77.8	5.1	16	235	158	10.54	88	130	41	25	100	60	0	0	0	68	0.02	2.27	3	2	2	6.1	4.47	13.9	40.8	91.2	31.2	34.2	226	1	0	1	.	0	0	20	20	1.3	63.9	6.5	12	237	152	10.12
1814	6.5	0	16	17	1.3	63.9	6	16	226	126	8.39	91	116	53	24.3	110	80	0	0	0	83.2	0.02	1.87	2	1	2	5.56	4.54	14.3	42.5	93.6	31.5	33.6	194	0	0	0	.	0	0	20	32	1.2	69.7	5.6	22	201	118	6.52
1815	15.4	0	21	30	1.3	68	4.1	36	226	126.3	3.8	104	71	75.8	24.4	110	60	0	0	0	81.7	0.09	0.97	3	2	3	6.52	4.6	14.1	42.7	92.8	30.7	33	224	1	0	1	.	0	.	.	.	.	.	.	.	.	.	.
1816	9.7	0	22	28	1.1	82.6	5.3	28	221	151	6.79	98	80	49	22.9	120	80	0	0	0	65.5	0.05	1.63	3	1	2	6.42	5.26	15.3	46.1	87.6	29.1	33.2	339	1	0	0	.	0	.	.	.	.	.	.	.	.	.	.
1817	6.5	0	21	22	1	87.3	5.2	19	182	113	8.18	91	114	38	23.2	110	70	0	0	0	67	0.03	1.82	2	1	2	5.46	4.99	14.7	43	86.3	29.6	34.3	269	0	0	0	.	0	0	21	25	1.2	70.3	5.5	28	151	83	8.48
1818	15.4	0	25	27	1.2	69.2	5.7	54	208	125	7.39	88	169	44	24.7	120	80	0	0	0	73	0.02	1.59	3	4	3	5.1	4.76	14.9	43.4	91.2	31.3	34.3	218	1	0	1	.	0	.	.	.	.	.	.	.	.	.	.
1819	7.7	0	17	15	1.1	78.5	5.9	20	179	90.5	7.26	92	130	56	19.7	110	70	0	0	0	65.9	0.04	1.63	2	1	3	4.82	4.87	14.7	42.2	86.7	30.2	34.8	246	0	0	0	.	0	0	19	16	1	87.2	5.2	24	173	99	5.74
1820	1	0	24	25	1.1	83	7.2	24	152	89	6.3	95	98	40	20.9	120	80	0	0	0	71.6	0.02	1.46	3	2	1	5.98	5.06	16.1	47	92.9	31.8	34.3	244	1	0	1	.	0	.	.	.	.	.	.	.	.	.	.
1821	3.2	0	18	22	1.2	74.1	5.9	28	153	81.3	6.33	95	56	67.7	21.6	100	70	0	0	0	64.6	0.02	1.47	3	2	2	5.58	4.84	14.7	43.4	89.7	30.4	33.9	271	1	0	1	.	0	.	.	.	.	.	.	.	.	.	.
1822	3.2	0	20	21	1.2	74.9	5	19	179	97	6.11	90	96	63	20.7	100	60	0	0	0	64	0.06	1.34	3	2	2	5.5	4.68	15.4	43.5	92.9	32.9	35.4	223	1	0	1	.	0	.	.	.	.	.	.	.	.	.	.
1823	15.4	0	22	27	1	86.3	4.7	35	200	137.1	6.59	83	99	56.2	23.2	100	60	0	0	0	64.6	0.02	1.34	3	2	3	4.3	4.68	15.1	43.9	93.7	32.2	34.4	152	1	0	1	.	0	0	27	43	1.2	69.6	5.5	60	239	154	8.76
1824	6.5	0	23	26	1.1	83.1	7	24	138	84	5.58	107	123	31	26.6	120	70	0	0	0	80.5	0.08	1.46	3	1	2	6.65	4.84	14.5	43.5	89.9	30	33.3	252	1	0	0	.	0	.	.	.	.	.	.	.	.	.	.
1825	18	0	23	14	1.2	69.4	5.3	27	215	111	8.41	87	175	70	21	120	70	0	0	0	53.8	0.03	1.79	3	1	4	5.8	4.21	14.1	40.5	96	33.4	34.8	215	1	0	0	.	0	0	37	33	1.2	69.1	5.3	58	254	107	4.71
1826	15.4	0	24	29	1.3	66.8	7.2	15	193	127.1	7.3	88	169	48.3	25.7	120	80	0	0	0	81.4	0.02	1.57	3	1	3	5.35	5.1	16.1	44.4	87.1	31.6	36.3	197	1	0	0	.	0	.	.	.	.	.	.	.	.	.	.
1827	9.7	0	21	20	0.9	97.1	5	21	172	103	5.1	103	105	47	19.8	100	60	0	0	0	61.3	0.02	1.28	1	1	2	4.98	4.3	14.7	43	100	34.2	34.2	255	0	0	0	.	0	0	23	29	1	85.7	6.3	20	178	113	6.52
1828	3.2	0	19	18	1	86	5.8	12	170	100	7.65	86	64	66	20.4	120	70	0	0	0	57	0.08	1.61	1	1	2	4.5	4.43	13.8	40.7	91.7	31.2	34	163	0	0	0	.	0	0	20	15	1	85.6	5.3	8	160	80	4.02
1829	15.4	0	27	30	1.1	81.5	4.8	26	228	106	3.1	76	85	82	20.3	100	60	0	0	0	57.4	0.06	0.58	3	1	3	5.3	4.54	14.1	40.6	89.3	31.1	34.8	221	1	0	0	.	0	.	.	.	.	.	.	.	.	.	.
1830	15.4	0	22	15	1.2	72.7	5	27	210	139.5	5.91	95	94	49.9	21.9	110	70	0	0	0	64	0.02	1.37	3	2	3	7.4	4.14	13.8	39.8	95.9	33.3	34.7	287	1	0	1	.	0	.	.	.	.	.	.	.	.	.	.
1831	3.2	0	26	17	1.2	74.1	5	15	205	132	4.23	87	60	69	20.1	100	60	0	0	0	61	0.02	0.9	1	1	2	3.2	4.54	14.6	43.8	96.5	32.1	33	241	0	0	0	.	0	.	.	.	.	.	.	.	.	.	.
1832	6.5	0	23	15	1.1	82.2	6.2	14	173	119.2	5.29	83	70	67.6	20.3	100	70	0	0	0	60	0.02	1.07	3	2	2	6.8	5.44	16.4	48.5	89.2	30.1	33.8	310	1	0	1	.	0	.	.	.	.	.	.	.	.	.	.
1833	6.5	0	20	17	1.2	75.2	6.2	11	166	106	7.59	97	91	38	25.2	110	70	0	0	0	75.5	0.03	1.8	3	3	2	6.23	5.13	15.9	46.5	90.6	31	34.2	239	1	0	1	.	0	.	.	.	.	.	.	.	.	.	.
1834	15.4	0	18	18	1.1	81.8	4.6	29	192	98	5.12	92	127	64	24.4	120	70	0	0	0	79	0.03	1.15	2	2	3	6.06	5.18	15.5	45.9	88.6	29.9	33.8	264	0	0	1	.	0	.	.	.	.	.	.	.	.	.	.
1835	15.4	0	23	19	1.1	78.6	5	13	169	99	7.19	78	80	36	21.8	110	70	0	0	0	66	0.08	1.37	3	2	3	4.4	5.57	15.1	43.9	78.7	27.1	34.4	265	1	0	1	.	0	0	23	20	1.2	70.8	4.8	16	180	100	5.16
1836	7.7	0	19	9	1.3	68.3	5.1	8	135	76	5.59	94	55	56	22.4	110	80	0	0	0	72.7	0.04	1.28	3	2	3	5.16	4.95	15.3	44	88.9	30.9	34.8	180	1	0	1	.	0	.	.	.	.	.	.	.	.	.	.
1837	0.5	0	23	27	1.1	79.9	7.4	20	199	135	7.11	79	103	49	21.9	110	80	0	0	0	64.7	0.02	1.37	2	4	1	6.7	4.51	13.7	41.3	91.5	30.5	33.3	258	0	0	1	.	0	.	.	.	.	.	.	.	.	.	.
1838	15.4	0	24	25	1.2	71.2	5.7	47	335	169.3	7.13	92	326	54.3	22.9	120	60	0	0	0	63	0.05	1.6	3	2	3	5.6	4.94	14.7	41.6	84.2	29.7	35.2	316	1	0	1	.	0	0	29	30	1.3	64.5	6	52	373	160	5.84
1839	15.4	0	24	14	1.1	77.3	3.7	27	193	120	11.76	65	95	49	23.7	120	90	0	0	1	66.9	0.07	1.87	1	1	3	7	4.73	15.3	44.1	93.3	32.5	34.8	263	0	0	0	.	0	.	.	.	.	.	.	.	.	.	.
1840	15.4	0	18	13	1.1	82.2	7.2	19	202	122	3.65	96	85	73	20.5	130	80	0	0	0	59.2	0.02	0.86	3	1	3	4.37	4.84	15.5	44.6	92.1	32	34.8	234	1	0	0	.	0	.	.	.	.	.	.	.	.	.	.
1841	9.7	0	28	23	1.1	79.8	4.7	18	137	72.2	4.83	78	37	64.4	19.8	100	70	0	0	0	63.6	0.02	0.92	2	1	2	5.1	4.68	15.5	46.4	99.1	33.2	33.5	159	0	0	0	.	0	.	.	.	.	.	.	.	.	.	.
1842	9.7	0	18	15	1.1	82.8	6.3	49	226	127.3	3.25	92	61	77.7	25.8	100	70	0	0	0	73.6	0.03	0.73	1	4	2	5.02	4.42	14	41.3	93.4	31.7	33.9	234	0	0	1	.	0	.	.	.	.	.	.	.	.	.	.
1843	6.5	0	28	15	1.4	58.7	6.9	49	236	135	5.85	95	103	63	26.1	100	70	0	0	0	79	0.07	1.36	2	2	2	6.2	4.4	13.6	39.7	90.2	30.8	34.2	269	0	0	1	.	0	.	.	.	.	.	.	.	.	.	.
1844	0	0	24	15	1	93.1	4.2	13	165	79	7.97	72	63	75	19.5	100	60	0	0	0	57.1	0.02	1.4	2	1	1	4.4	4.2	12	36.7	87.4	28.5	32.6	188	0	0	0	.	0	.	.	.	.	.	.	.	.	.	.
1845	3.2	0	22	19	1	86	5.7	22	202	113	3.56	83	64	69	20.8	110	80	0	0	0	62.3	0.02	0.72	1	2	2	4.63	4.93	15.1	45.9	93.1	30.6	32.9	248	0	0	1	.	0	0	24	19	1	85.9	5.1	32	217	119	4.11
1846	6.5	0	25	15	1.2	74	5.5	17	192	97.6	9.62	92	81	82.2	20.6	110	80	0	0	0	65.3	0.03	2.16	2	2	2	5.69	4.9	15.6	44.9	91.6	31.8	34.7	182	0	0	1	.	0	.	.	.	.	.	.	.	.	.	.
1847	18	0	19	17	1.2	74.9	5.6	21	215	126.5	8.79	82	123	55.3	22	110	70	0	0	0	72	0.04	1.76	1	1	4	6.34	4.88	16.3	47.4	97.1	33.4	34.4	145	0	0	0	.	0	.	.	.	.	.	.	.	.	.	.
1848	0.5	0	30	21	1.3	65.1	8.1	38	249	149.6	6.55	103	118	71.2	20.6	100	60	0	0	0	54.1	0.02	1.65	3	1	1	8.68	5.06	15.4	46.6	92.1	30.4	33	427	1	0	0	.	0	.	.	.	.	.	.	.	.	.	.
1849	0.5	0	19	14	1.1	81.6	5.5	14	189	130	3.54	70	71	44	23.7	100	70	0	0	0	71	0.05	0.61	3	1	1	9.66	5.16	14.9	44.6	86.3	29	33.5	215	1	0	0	.	0	.	.	.	.	.	.	.	.	.	.
1850	7.7	0	14	7	1.1	82	7.1	12	136	76	4.69	104	46	43	21.2	100	60	0	0	0	59.7	0.03	1.19	1	1	3	5.24	4.79	14.2	43.5	90.8	29.6	32.6	263	0	0	0	.	0	.	.	.	.	.	.	.	.	.	.
1851	6.5	0	19	15	1.3	67	5.7	11	190	120	4.48	85	73	58	22.6	100	70	0	0	0	63	0.03	0.93	3	1	2	6.3	4.93	15.7	45.3	92	31.9	34.7	190	1	0	0	.	0	.	.	.	.	.	.	.	.	.	.
1852	15.4	0	29	22	1.2	74.4	5.7	14	180	85	6.08	88	64	54	24.3	110	80	0	0	0	67.9	0.05	1.31	2	3	3	4.3	4.56	14.7	41.6	91.2	32.3	35.4	164	0	0	1	.	0	.	.	.	.	.	.	.	.	.	.
1853	7.7	0	17	24	1.3	67.9	5.1	15	184	123	11.29	86	127	41	25.5	110	70	0	0	0	70.3	0.03	2.37	3	2	3	9.51	5.31	16.5	49.1	92.5	31.1	33.6	175	1	0	1	.	0	.	.	.	.	.	.	.	.	.	.
1854	3.2	0	28	27	1.1	81	4.7	15	240	149	4.69	95	102	58	21.1	130	80	0	0	0	61.6	0.02	1.09	1	1	2	5.2	4.89	15	44	90	30.7	34.1	234	0	0	0	.	0	.	.	.	.	.	.	.	.	.	.
1855	0.5	0	18	12	1.3	64.2	6.3	17	233	155.3	4.23	91	167	45.3	21.1	100	60	0	0	0	58.8	0.07	0.94	3	1	1	10.26	4.92	15.3	46	93.5	31.1	33.3	317	1	0	0	.	0	0	31	29	1.1	77.5	5.7	20	258	150	3.61
1856	15.4	0	14	13	1	92.8	6.2	28	169	88	4.68	87	95	57	23.7	130	90	0	0	1	69.4	0.05	1	2	1	3	6.55	5.59	16.8	49.4	88.4	30.1	34	232	0	0	0	.	0	.	.	.	.	.	.	.	.	.	.
1857	15.4	0	22	21	1.2	72.6	7.5	34	189	100.7	8.01	100	101	66.1	25.3	110	80	0	0	0	75.7	0.08	1.96	2	2	3	5.9	4.75	15.1	43.4	91.3	31.7	34.7	216	0	0	1	.	0	.	.	.	.	.	.	.	.	.	.
1858	15.4	0	25	22	1.2	71.2	5.1	8	225	148	4.52	87	117	53	23.7	110	70	0	0	0	67	0.02	0.96	1	3	3	8.2	4.75	15.1	42.8	90	31.7	35.2	136	0	0	1	.	0	.	.	.	.	.	.	.	.	.	.
1859	0	0	19	14	0.9	98.5	5.8	19	182	112	4.73	84	123	43	22	90	60	0	0	0	65	0.02	0.97	3	1	1	6.4	4.39	14.2	41.1	93.7	32.4	34.6	256	1	0	0	.	0	0	20	17	1	86.8	5.6	19	191	118	3.93
1860	6.5	0	22	14	1.1	81.7	4.8	15	227	159.2	4.12	87	93	65.7	19.6	130	80	0	0	0	59.3	0.04	0.88	1	2	2	5.9	5.06	15.8	47.4	93.7	31.2	33.2	213	0	0	1	.	0	.	.	.	.	.	.	.	.	.	.
1861	6.5	0	28	31	1	92.5	7.2	28	175	100	9.33	91	125	51	24.4	110	70	0	0	0	79	0.08	2.08	1	2	2	5	4.64	14.2	40.9	88	30.7	34.8	238	0	0	1	.	0	.	.	.	.	.	.	.	.	.	.
1862	0.5	0	18	25	1.1	80.1	4.9	17	164	103.2	5.69	87	104	44.4	22.8	110	70	0	0	0	71.5	0.05	1.21	1	1	1	5.45	5.23	15.3	43.9	84.1	29.2	34.7	227	0	0	0	.	0	.	.	.	.	.	.	.	.	.	.
1863	15.4	0	24	22	1.2	71.5	5.1	34	188	101.1	4.07	71	116	68.6	22.2	110	60	0	0	0	64.3	0.07	0.71	3	1	3	5.57	4.73	14.8	43.2	91.4	31.2	34.2	281	1	0	0	.	0	.	.	.	.	.	.	.	.	.	.
1864	3.2	0	28	21	1.2	72.2	6.6	16	161	93	4.38	97	87	45	21.4	100	70	0	0	0	63.3	0.02	1.04	1	1	2	4.18	4.83	14.9	42.4	87.9	31	35.2	247	0	0	0	.	0	.	.	.	.	.	.	.	.	.	.
1865	6.5	0	25	30	1.3	68.2	7.7	35	231	157.8	4.89	84	147	59.2	22.2	120	70	0	0	0	75	0.03	1	3	2	2	6.87	4.72	15.3	41.9	88.7	32.3	36.4	225	1	0	1	.	0	.	.	.	.	.	.	.	.	.	.
1866	3.2	0	22	18	1.1	82.8	6.9	16	226	147	7.33	93	88	59	19.6	110	80	0	0	0	67.1	0.02	1.67	1	1	2	3.81	4.44	13.9	40.8	91.9	31.3	34.1	168	0	0	0	.	0	.	.	.	.	.	.	.	.	.	.
1867	15.4	0	19	31	1.2	70.8	3.8	85	192	113.9	6.49	94	137	46.7	26.7	130	80	0	0	0	79	0.06	1.49	3	2	3	6.48	4.86	14.4	43.3	89.1	29.7	33.3	220	1	0	1	.	0	0	21	39	1.2	70.5	5	99	184	115	9.65
1868	0	0	19	17	1	92	6.2	11	213	117	4.83	80	81	77	23.2	100	70	0	0	0	67	0.02	0.94	1	2	1	6.63	4.61	14.6	41.9	90.9	31.7	34.8	329	0	0	1	.	0	.	.	.	.	.	.	.	.	.	.
1869	0.5	0	26	31	1.1	82.5	5.2	12	158	87.8	7.74	89	166	46.2	20.6	110	80	0	0	0	60.8	0.02	1.68	2	2	1	4.71	4.89	15.4	43.4	88.8	31.5	35.5	163	0	0	1	.	0	.	.	.	.	.	.	.	.	.	.
1870	9.7	0	20	33	1.3	68.1	8.2	73	192	77	8.71	93	280	47.7	23.4	130	80	0	0	0	65.3	0.04	1.98	3	2	2	5.6	5.28	16.6	46.6	88.3	31.4	35.6	190	1	0	1	.	0	.	.	.	.	.	.	.	.	.	.
1871	9.7	0	48	31	1.2	74.7	8.7	17	218	146.1	6.8	88	77	66.2	24.8	120	80	0	0	0	75	0.04	1.46	1	2	2	6	5.02	15.5	44	87.7	30.8	35.2	197	0	0	1	.	0	.	.	.	.	.	.	.	.	.	.
1872	1	0	19	17	1.2	71.2	6	13	207	146.5	3.94	84	82	48.3	19.4	100	60	0	0	0	65	0.02	0.81	3	1	1	5.5	4.9	15	43.9	89.5	30.5	34	281	1	0	0	.	0	0	21	21	1.1	78.3	6	13	227	147	3.87
1873	15.4	0	25	26	1.1	76.9	5.3	17	223	150	8.34	99	109	46	25.9	110	70	0	0	0	81	0.08	2.02	3	1	3	6.4	4.89	15.2	43.9	89.8	31.1	34.6	194	1	0	0	.	0	0	23	20	1.2	69.2	5.1	14	215	130	6.85
1874	15.4	0	24	21	1	92.3	3.8	24	174	98	4.25	87	138	54	19.7	110	70	0	0	0	65.4	0.05	0.9	3	3	3	4.38	5.03	16.1	46.6	92.6	32	34.5	218	1	0	1	.	0	.	.	.	.	.	.	.	.	.	.
1875	9.7	0	21	21	1.2	75	7.1	35	209	114	4.91	96	147	57	23	110	70	0	0	0	65.8	0.07	1.15	3	1	2	6.22	4.71	15	43.5	92.4	31.8	34.5	241	1	0	0	.	0	.	.	.	.	.	.	.	.	.	.
1876	3.2	0	21	16	1.1	81.4	5.9	10	228	146	8	82	140	41	24.3	120	70	0	0	0	77.7	0.05	1.6	3	3	2	3.9	5.07	16	47.1	92.9	31.6	33.9	242	1	0	1	.	0	.	.	.	.	.	.	.	.	.	.
1877	0	0	16	11	1.3	67.3	4.3	14	177	112.8	4.47	86	119	53.6	20.5	110	70	0	0	0	62	0.02	0.94	1	1	1	6.2	4.87	15.2	43.8	89.7	31.2	34.8	88	0	0	0	.	0	.	.	.	.	.	.	.	.	.	.
1878	6.5	0	17	18	1.2	75	7	24	217	130	6.41	90	233	48.4	24	140	90	0	0	1	65.4	0.03	1.41	1	1	2	7.76	4.97	14.7	42.9	86.4	29.5	34.2	294	0	0	0	.	0	.	.	.	.	.	.	.	.	.	.
1879	18	0	23	17	1.2	73.5	5.3	18	152	62	5.77	93	56	72	20.3	120	80	0	0	0	63	0.02	1.31	3	1	4	5	4.63	15.1	43.6	94.1	32.6	34.7	174	1	0	0	.	0	.	.	.	.	.	.	.	.	.	.
1880	15.4	0	22	20	1.1	77.4	4.9	31	177	79.4	3.04	85	221	55.6	25.6	110	70	0	0	0	73.9	0.02	0.63	2	2	3	4.4	5.2	16.8	48.7	93.4	32.2	34.4	189	0	0	1	.	0	0	22	23	1.1	77.1	5.6	32	200	110	3.34
1881	3.2	0	22	12	1	92.1	7	7	147	84	7.09	85	120	39	21.7	110	80	0	0	0	68	0.04	1.47	1	1	2	3.8	4.95	15.3	45.1	91	30.9	33.9	186	0	0	0	.	0	.	.	.	.	.	.	.	.	.	.
1882	6.5	0	23	18	1.3	63.9	6.1	41	175	91.3	4.65	103	139	52.5	19.8	120	80	0	0	0	54	0.04	1.17	1	1	2	4.7	4.53	13.4	38.2	84.3	29.7	35.2	234	0	0	0	.	0	.	.	.	.	.	.	.	.	.	.
1883	0.5	0	23	25	1	89.6	5.2	14	177	106	6.64	87	79	43	23.7	110	80	0	0	0	76.8	0.02	1.41	1	2	1	4	4.58	14.6	42.2	92	31.9	34.7	199	0	0	1	.	0	.	.	.	.	.	.	.	.	.	.
1884	3.2	0	20	17	1.1	78.7	5.3	3	169	67	6.06	126	90	92	19.6	160	80	0	1	1	56	0.02	1.87	3	1	2	7.3	4.82	14.4	43.3	89.9	29.9	33.4	227	1	0	0	.	0	0	17	18	1	87.4	5.4	6	151	49	4.94
1885	0.5	0	21	13	1.2	75.3	5.5	22	211	146.6	6.61	83	126	63.5	21.3	130	80	0	0	0	56	0.02	1.34	2	1	1	6	4.52	14.4	41.9	92.7	31.9	34.4	246	0	0	0	.	0	.	.	.	.	.	.	.	.	.	.
1886	6.5	0	22	20	1	89.7	6.1	13	251	159	5.04	70	116	58	20.9	120	70	0	0	0	59	0.02	0.86	3	2	2	6.9	4.93	16.4	47.9	97.1	33.2	34.2	164	1	0	1	.	0	.	.	.	.	.	.	.	.	.	.
1887	9.7	0	20	21	1.1	81.4	4.4	21	231	152	9.76	92	138	62.4	22.8	130	70	0	0	0	76.3	0.03	2.19	3	2	2	5.2	4.88	16	46.4	95	32.8	34.5	244	1	0	1	.	0	.	.	.	.	.	.	.	.	.	.
1888	13	0	22	31	1	91.9	6.4	26	220	144.1	12.13	81	132	44.9	28.3	110	80	0	0	0	90.6	0.03	2.4	3	1	2	4.2	4.77	15.1	42.9	89.8	31.7	35.3	210	1	0	0	.	0	.	.	.	.	.	.	.	.	.	.
1889	0.5	0	26	19	1.2	70.2	5	14	270	181.6	5.12	84	171	59.5	23.7	100	60	0	0	0	67	0.02	1.05	1	3	1	4.2	5.02	15.5	44.5	88.5	30.9	34.9	207	0	0	1	.	0	0	29	24	1.2	69.9	5.6	16	262	160	4.88
1890	15.4	0	23	15	1.3	65.8	7.3	17	167	97	5.61	89	92	61	19.9	100	70	0	0	0	63.9	0.02	1.22	3	3	3	5.37	4.71	15.2	43.5	92.4	32.2	34.9	230	1	0	1	.	0	.	.	.	.	.	.	.	.	.	.
1891	3.2	0	19	19	1.1	81	5.8	14	183	103	5.25	90	193	33	21.5	100	60	0	0	0	65.1	0.05	1.16	3	1	2	7.8	4.78	14.9	42.5	88.8	31.1	35	253	1	0	0	.	0	.	.	.	.	.	.	.	.	.	.
1892	15.4	0	18	15	1	86.1	4.9	34	173	83.6	8.28	73	73	63.7	21.6	110	70	0	0	0	58	0.02	1.48	3	1	3	6.88	4.36	14.5	43.1	98.8	33.2	33.6	257	1	0	0	.	0	0	25	22	1	85.7	6.6	41	174	89	5.07
1893	6.5	0	24	24	1	90.4	5.5	26	206	137	5.98	109	143	42	19.1	110	70	0	0	0	59.2	0.02	1.59	3	2	2	10.64	5.03	16	46.3	92	31.8	34.6	234	1	0	1	.	0	.	.	.	.	.	.	.	.	.	.
1894	6.5	0	22	17	1.1	78.4	5.1	15	180	124.7	3.37	75	49	62.7	22.4	120	80	0	0	0	62.6	0.05	0.62	3	5	2	7.2	4.4	14.7	42.9	97.5	33.5	34.3	268	1	0	1	.	0	0	20	12	1.2	70.6	5.2	12	184	112	4.32
1895	3.2	0	21	23	1.1	77.6	4.2	16	212	146	7.51	91	58	47	26.1	110	80	0	0	0	72	0.08	1.67	3	2	2	5.72	4.36	14	39.8	91.3	32.1	35.2	179	1	0	1	.	0	.	.	.	.	.	.	.	.	.	.
1896	6.5	0	17	13	1.1	81.5	6.4	13	170	119.3	6.14	87	99	43.3	22.9	120	80	0	0	0	67.7	0.03	1.31	1	1	2	4.6	4.85	16	45.6	93.9	33	35.1	214	0	0	0	.	0	.	.	.	.	.	.	.	.	.	.
1897	7.7	0	14	11	1.1	81.6	4.6	17	181	121.9	6.23	95	111	45.4	18.8	100	60	0	0	0	59.6	0.03	1.45	3	2	3	10.4	4.84	14.9	44.9	92.8	30.8	33.2	289	1	0	1	.	0	.	.	.	.	.	.	.	.	.	.
1898	6.5	0	19	20	1.2	70.1	6.1	35	136	73	4.38	87	90	39	23.8	100	60	0	0	0	68	0.02	0.93	.	2	2	4.07	4.91	15.4	45.5	92.7	31.4	33.8	230	.	0	1	.	0	0	17	18	1.4	58.4	7	52	157	88	6.77
1899	18	0	24	19	1.1	82.7	6.8	14	172	106	4.62	86	86	50	21.9	130	90	0	0	1	64	0.05	0.97	3	2	4	4.93	4.99	15.7	43.9	88	31.5	35.8	256	1	0	1	.	0	.	.	.	.	.	.	.	.	.	.
1900	3.2	0	25	28	1.1	81.9	5.1	25	184	108.8	5.07	87	93	66	20	120	70	0	0	0	59.3	0.02	1.08	1	2	2	3.98	4.68	14.2	41	87.6	30.3	34.6	165	0	0	1	.	0	.	.	.	.	.	.	.	.	.	.
1901	3.2	0	18	13	1.1	75.4	6.4	19	215	142	4.41	96	127	39	22.5	110	70	0	0	0	62	0.09	1.03	3	2	2	7.25	4.24	14.1	42.7	100.6	33.3	33.1	281	1	0	1	.	0	0	22	15	1	83.8	6.7	17	211	137	5.86
1902	6.5	0	14	15	1.3	63.9	6.9	15	223	143	5.64	84	162	47	23.6	110	80	0	0	0	73.1	0.02	1.16	2	1	2	5.2	4.91	15.5	45.1	91.8	31.6	34.4	273	0	0	0	.	0	0	17	15	1.3	63.6	6.7	13	206	125	5.89
1903	9.7	0	18	12	1.1	78.9	4.4	12	181	99.6	4	81	70	78.6	22.3	120	90	0	0	1	77.3	0.04	0.79	1	2	2	4	4.5	14.6	42.6	94.5	32.4	34.3	233	0	0	1	.	0	0	20	16	1.1	78.5	4.5	13	212	117	6.14
1904	0	0	22	23	1.3	65.6	6.3	9	184	103.5	7.16	88	142	40.9	20	100	70	0	0	0	57.2	0.06	1.54	2	1	1	4.98	5.49	16.7	48.1	87.6	30.4	34.7	186	0	0	0	.	0	.	.	.	.	.	.	.	.	.	.
1905	0	0	24	10	1.1	81.4	5.7	13	197	130.3	4.34	87	67	61.8	19.5	130	80	0	0	0	64.5	0.02	0.92	.	1	1	4.6	4.69	12.3	36.9	78.5	26.2	33.3	266	.	0	0	.	0	.	.	.	.	.	.	.	.	.	.
1906	15.4	0	17	16	1.2	67.7	5.9	46	214	136	5.53	87	115	51	22.3	110	70	0	0	0	55	0.02	1.18	1	2	3	3.96	5.03	14.8	43.8	87.1	29.4	33.8	212	0	0	1	.	0	0	35	28	1.2	67.4	5.7	49	198	123	7.68
1907	15.4	0	24	26	1.2	69.6	7.5	35	223	129	4.94	102	230	60	22.5	100	70	0	0	0	70.5	0.02	1.23	3	2	3	5.21	4.56	14.7	41.7	91.4	32.2	35.3	235	1	0	1	.	0	0	25	35	1.4	58.1	8.4	30	228	137.6	6.38
1908	0.5	0	30	26	1.2	71.8	5.3	19	158	84	5.03	92	61	57	27.6	130	80	0	0	0	73.3	0.03	1.13	1	3	1	5.02	4.73	14.1	41.9	88.6	29.8	33.7	199	0	0	1	.	0	.	.	.	.	.	.	.	.	.	.
1909	0.5	0	20	19	1.1	82.9	5.7	12	158	101.5	5.8	95	90	57.1	21.8	90	60	0	0	0	61.5	0.02	1.35	3	1	1	6.88	5.1	15	45.1	88.4	29.4	33.3	210	1	0	0	.	0	.	.	.	.	.	.	.	.	.	.
1910	15.4	0	23	17	1	90.6	4.6	44	233	143	9.8	82	167	61	21.9	100	70	0	0	0	63.4	0.07	1.96	3	2	3	10.1	4.44	14.4	42.1	94.8	32.4	34.2	287	1	0	1	.	0	.	.	.	.	.	.	.	.	.	.
1911	15.4	0	21	23	1.2	74.2	6.1	39	195	118.2	10.62	87	93	65.1	24.4	110	70	0	0	0	80	0.03	2.26	1	2	3	6.38	5.24	16.4	47.5	90.7	31.3	34.5	252	0	0	1	.	0	.	.	.	.	.	.	.	.	.	.
1912	0.5	0	18	12	1	91.7	6.2	15	197	113	10.19	75	75	67	20	110	70	0	0	0	62	0.02	1.87	1	2	1	4.8	4.62	15	43	93	32.5	34.9	204	0	0	1	.	0	.	.	.	.	.	.	.	.	.	.
1913	6.5	0	23	26	1	92.2	4.6	22	145	84	4.34	85	120	46	20.4	110	80	0	0	0	67.5	0.02	0.9	3	1	2	5.63	5.45	17.2	51.1	93.8	31.6	33.7	211	1	0	0	.	0	.	.	.	.	.	.	.	.	.	.
1914	6.5	0	24	19	1.1	82.3	7.8	16	185	130.5	5.2	76	102	57	20.1	100	60	0	0	0	54	0.07	0.97	1	2	2	5.14	4.75	15.2	44.8	94.3	32	33.9	226	0	0	1	.	0	.	.	.	.	.	.	.	.	.	.
1915	6.5	0	23	16	1.2	75.3	6.8	14	222	131	7.41	75	158	54	21.9	110	70	0	0	0	69.5	0.02	1.36	3	2	2	4.6	4.61	15.6	45.6	98.7	33.8	34.2	232	1	0	1	.	0	.	.	.	.	.	.	.	.	.	.
1916	0.5	0	17	21	1.2	70.3	6.4	17	193	129.6	6.88	74	133	57.3	22.8	140	80	0	0	1	69.7	0.07	1.24	2	1	1	7.3	4.23	14	39.9	94.3	33	35	221	0	0	0	.	0	.	.	.	.	.	.	.	.	.	.
1917	3.2	0	19	20	1.1	77.2	4.9	15	201	131	4.8	99	115	46	23.7	120	80	0	0	0	69.2	0.03	1.16	3	1	2	6.75	5.02	15.9	47.5	94.6	31.7	33.5	180	1	0	0	.	0	0	27	40	1	85.8	5.2	14	179	108	5.28
1918	0.5	0	23	27	1.1	79.4	6.3	26	203	122	4.76	92	115	51	23.6	100	70	0	0	0	65.7	0.03	1.07	3	1	1	5.01	5.3	16	45.7	86.2	30.2	35	205	1	0	0	.	0	.	.	.	.	.	.	.	.	.	.
1919	9.7	0	26	29	1.1	78.1	5.3	28	222	123.3	6.2	91	207	56	25.7	110	80	0	0	0	69.2	0.03	1.38	2	5	2	5.6	5.03	16.3	46.6	92.7	32.3	34.9	288	0	0	1	.	0	0	24	22	1	86.8	5.2	21	218	111	6.18
1920	6.5	0	23	22	1	84.4	4.2	19	190	125	4.33	80	60	47	21.2	100	60	0	0	0	65	0.05	0.85	1	4	2	5.09	4.62	14.4	42	90.9	31.2	34.3	162	0	0	1	.	0	0	32	37	1	84	4.6	39	184	121	5.18
1921	6.5	0	27	16	1	85.1	5.2	12	227	147	8.44	85	125	50	21.3	110	70	0	0	0	60	0.02	1.75	1	1	2	5.4	4.96	15.7	45	90.7	31.6	34.8	146	0	0	0	.	0	0	28	11	0.9	95.7	4.9	17	210	142	5.72
1922	3.2	0	23	15	1.2	75.2	6.7	15	264	197.7	4.56	88	155	51.7	21.8	110	70	0	0	0	69	0.07	0.98	3	1	2	6.54	4.54	14.7	43.8	96.5	32.4	33.6	197	1	0	0	.	0	.	.	.	.	.	.	.	.	.	.
1923	0	0	21	15	1	90.8	5.5	16	196	110	7.78	99	103	71	21.3	110	70	0	0	0	63.8	0.02	1.88	1	1	1	3.8	4.34	13.6	39	89.9	31.3	34.8	252	0	0	0	.	0	.	.	.	.	.	.	.	.	.	.
1924	0	0	17	17	1	89.4	4.4	17	179	111	4.54	100	107	33	20.8	110	70	0	0	0	59.3	0.02	1.11	3	1	1	4.84	4.96	14.8	43.5	87.7	29.8	34	283	1	0	0	.	0	.	.	.	.	.	.	.	.	.	.
1925	3.2	0	25	29	1.2	74.7	5.5	25	198	117.5	5.57	84	83	59.6	20.3	120	80	0	0	0	51.9	0.02	1.14	1	3	2	4.48	4.98	15.5	45.1	90.6	31.1	34.4	215	0	0	1	.	0	.	.	.	.	.	.	.	.	.	.
1926	6.5	0	26	15	1.1	78	4.5	73	169	97	7.61	101	142	44	22.9	110	70	0	0	0	63	0.07	1.88	3	2	2	5	4.57	15	43.6	95.5	32.9	34.4	336	1	0	1	.	0	.	.	.	.	.	.	.	.	.	.
1927	1	0	22	22	1	93	6.2	24	213	118	7.76	79	79	77	21.3	110	70	0	0	0	60	0.02	1.5	1	2	1	5	5.05	15.4	44.9	88.8	30.6	34.4	252	0	0	1	.	0	.	.	.	.	.	.	.	.	.	.
1928	0.5	0	20	23	1.2	71.7	6.2	20	158	80.5	5.43	87	108	54.3	22.4	110	60	0	0	0	67	0.04	1.15	3	1	1	7.5	4.58	15.2	44.4	96.9	33.3	34.3	222	1	0	0	.	0	.	.	.	.	.	.	.	.	.	.
1929	7.7	0	18	13	1.2	75.1	6.8	38	236	182.3	6.64	76	57	66.4	23.4	100	60	0	0	0	70	0.03	1.23	2	3	3	4.6	5.12	16.1	46.5	90.7	31.4	34.6	210	0	0	1	.	0	.	.	.	.	.	.	.	.	.	.
1930	0	0	24	23	1.2	75	6	15	190	118.9	7.37	83	97	63.8	20.6	140	90	0	0	1	63	0.02	1.5	1	2	1	5.3	5.08	15.3	44.3	87.1	30.1	34.5	260	0	0	1	.	0	.	.	.	.	.	.	.	.	.	.
1931	15.4	0	23	29	1.2	70.2	5.9	40	173	100	6.04	102	195	41	21.9	110	70	0	0	0	63.9	0.04	1.51	3	1	3	6.9	5.25	16.4	47.8	91	31.2	34.3	288	1	0	0	.	0	0	19	18	1.2	70.1	6.1	32	196	111	5.77
1932	15.4	0	18	11	1.2	75.1	7.5	15	159	93.5	4.61	82	55	50.3	23.4	120	70	0	0	0	70	0.06	0.92	3	2	3	5.4	4.42	14.2	41	92.8	32.1	34.6	261	1	0	1	.	0	.	.	.	.	.	.	.	.	.	.
1933	15.4	0	24	23	1.2	70.8	6.7	22	171	103.2	8.87	84	169	38.5	24.1	110	70	0	0	0	72	0.06	1.82	3	2	3	5.2	4.47	14.6	41.8	93.6	32.8	35	273	1	0	1	.	0	0	28	16	1.2	70.4	6.2	18	183	111	4.78
1934	0	0	26	22	1	92.4	3.8	14	139	78	5.19	68	115	40	18.9	110	80	0	0	0	56	0.09	0.86	1	1	1	5.8	4.7	14.7	43	91.5	31.4	34.3	267	0	0	0	.	0	.	.	.	.	.	.	.	.	.	.
1935	7.7	0	25	28	1	91.8	6.7	27	184	91	4.65	77	91	81	19.2	110	70	0	0	0	51	0.02	0.88	3	1	3	5.9	4.93	15.1	43.5	88.1	30.7	34.8	200	1	0	0	.	0	.	.	.	.	.	.	.	.	.	.
1936	15.4	0	21	18	1.2	69.3	8.4	36	274	176.4	9.17	90	198	56.8	27.3	100	60	0	0	0	70	0.02	2.02	2	2	3	3.8	4.31	14.5	41.9	97.1	33.7	34.7	178	0	0	1	.	0	.	.	.	.	.	.	.	.	.	.
1937	3.2	0	24	30	1	90.9	5	12	117	56.2	5.15	82	106	54.2	18.3	110	70	0	0	0	55.5	0.02	1.03	3	2	2	4.2	4.66	14.5	42.2	90.5	31.1	34.4	240	1	0	1	.	0	.	.	.	.	.	.	.	.	.	.
1938	6.5	0	32	31	1.2	74.1	5.7	36	211	145.7	8.51	89	136	55.7	21.1	110	70	0	0	0	64	0.04	1.85	1	1	2	6.25	5.29	15.3	45.5	86	28.9	33.6	238	0	0	0	.	0	.	.	.	.	.	.	.	.	.	.
1939	15.4	0	23	21	1.1	82.2	5.7	27	176	111	4.81	88	109	44	23.1	110	80	0	0	0	67.6	0.02	1.03	2	2	3	5.22	4.84	14.8	45.3	93.6	30.6	32.7	236	0	0	1	.	0	.	.	.	.	.	.	.	.	.	.
1940	15.4	0	17	14	1	92.4	4.4	11	201	134	3.44	84	83	51	23.4	110	60	0	0	0	68.4	0.02	0.71	1	1	3	4.87	4.76	15.1	43.8	92	31.7	34.5	276	0	0	0	.	0	.	.	.	.	.	.	.	.	.	.
1941	0	0	19	17	1.1	79.3	5.5	14	164	112.5	3.67	80	72	51.4	20.7	120	80	0	0	0	58.5	0.02	0.72	1	1	1	4.7	4.99	15.6	44.3	88.8	31.2	35.1	266	0	0	0	.	0	.	.	.	.	.	.	.	.	.	.
1942	9.7	0	23	22	1	90.8	6	18	216	125	8.05	97	164	59	22.9	120	80	0	0	0	64	0.06	1.91	2	1	2	5.49	4.45	14.1	41.7	93.7	31.7	33.8	225	0	0	0	.	0	.	.	.	.	.	.	.	.	.	.
1943	15.4	0	26	23	1	92.6	3.3	26	203	112	9.65	91	148	59	20.3	120	80	0	0	0	63	0.04	2.15	1	1	3	5.9	4.7	14.5	41.7	88.7	30.9	34.8	179	0	0	0	.	0	.	.	.	.	.	.	.	.	.	.
1944	15.4	0	22	24	1.1	80.1	5.4	13	176	106	6.1	84	94	47	21.8	100	70	0	0	0	60	0.02	1.25	1	1	3	4.8	4.8	15.1	42.2	87.9	31.4	35.7	237	0	0	0	.	0	0	28	31	1.2	72.1	5.1	14	153	82	5.61
1945	6.5	0	19	15	1	91.3	4.9	16	161	94	5.67	94	88	52	20.3	110	80	0	0	0	63	0.03	1.3	1	2	2	6.89	5.31	15.3	46.7	87.9	28.8	32.8	270	0	0	1	.	0	.	.	.	.	.	.	.	.	.	.
1946	7.7	0	19	17	1.2	73.4	7.9	19	193	109.6	5.55	92	115	44.7	17.8	110	70	0	0	0	54.5	0.02	1.25	3	1	3	6.34	4.72	14.6	42.8	90.7	30.9	34.1	209	1	0	0	.	0	.	.	.	.	.	.	.	.	.	.
1947	3.2	0	22	17	1.1	82.7	5.6	19	179	107	6.33	92	54	56	17.3	100	70	0	0	0	56	0.02	1.42	2	2	2	4.05	5.24	16.3	47.3	90.3	31.1	34.5	180	0	0	1	.	0	.	.	.	.	.	.	.	.	.	.
1948	3.2	0	22	14	1.2	74.6	5.7	19	196	106.3	6.19	85	113	85.7	21.4	120	70	0	0	0	62.6	0.02	1.29	3	3	2	4.74	5.04	16.2	47.2	93.7	32.1	34.3	206	1	0	1	.	0	.	.	.	.	.	.	.	.	.	.
1949	15.4	0	24	19	1	91.5	5.7	15	186	119.6	5.88	92	67	63.4	22.8	120	80	0	0	0	69.7	0.02	1.32	1	2	3	5.7	4.95	14.4	41.8	84.4	29.1	34.4	180	0	0	1	.	0	.	.	.	.	.	.	.	.	.	.
1950	15.4	0	28	33	1.1	81	5.5	50	230	148	7.25	89	186	47	23.2	120	90	0	0	1	64	0.08	1.58	2	2	3	5.8	5.01	15.3	44.1	88	30.6	34.8	360	0	0	1	.	0	.	.	.	.	.	.	.	.	.	.
1951	0.5	0	21	13	1.3	67	6.6	21	234	155	7.17	92	105	58	27.5	90	60	0	0	0	77.5	0.04	1.61	3	1	1	5.53	4.96	15.1	45.3	91.3	30.4	33.3	233	1	0	0	.	0	.	.	.	.	.	.	.	.	.	.
1952	15.4	0	20	15	1.1	78.3	4.8	31	237	174.9	4.82	79	102	51	19.4	100	70	0	0	0	56.7	0.02	0.93	3	1	3	3.16	4.74	14.5	42.4	89.4	30.5	34.2	200	1	0	0	.	0	0	23	19	1.1	77.9	4.7	40	260	180	3.26
1953	15.4	0	21	21	1.2	70.5	8	20	237	138	5	95	118	62	20.1	140	100	0	0	1	62.3	0.02	1.16	2	2	3	6.28	4.77	15.4	44.7	93.7	32.3	34.5	237	0	0	1	.	0	0	22	17	1.1	77.8	7.6	16	232	141	4.87
1954	7.7	0	23	15	1	91.2	5.8	19	186	102	4.72	87	76	66	22.8	120	70	0	0	0	66.8	0.02	1	3	3	3	6.1	5.02	15.4	46.3	92.1	30.7	33.3	204	1	0	1	.	0	.	.	.	.	.	.	.	.	.	.
1955	3.2	0	15	9	1.2	68.7	5.6	15	223	165.2	5.41	88	111	50.7	22.5	110	60	0	0	0	69	0.09	1.16	3	2	2	5.1	3.93	13	38	96.4	33.1	34.3	271	1	0	1	.	0	0	16	14	1.1	75.6	6.1	14	234	164	4.19
1956	0.5	0	18	18	1.1	80.7	6.1	13	187	100	6.48	99	109	68	19.3	100	60	0	0	0	60.6	0.04	1.57	2	1	1	4.12	5.04	15.3	43.6	86.5	30.4	35.1	181	0	0	0	.	0	.	.	.	.	.	.	.	.	.	.
1957	15.4	0	23	25	1.2	74.5	6.8	18	210	124	5.83	80	120	70.4	23.1	130	90	0	0	1	69.8	0.02	1.14	1	2	3	3.8	4.72	14.5	41.7	88.5	30.8	34.9	339	0	0	1	.	0	.	.	.	.	.	.	.	.	.	.
1958	0	0	21	19	1.1	82.7	5.2	24	216	134	7.57	81	104	69	18.9	110	70	0	0	0	60	0.04	1.5	2	1	1	7.73	5.16	16.1	47.8	92.6	31.2	33.7	222	0	0	0	.	0	.	.	.	.	.	.	.	.	.	.
1959	0.5	0	22	27	1	92.4	7.1	20	211	146	9.77	90	141	45	27.1	110	70	0	0	0	71.9	0.03	2.15	2	2	1	5.72	5.39	15.8	46.4	86.1	29.3	34.1	263	0	0	1	.	0	.	.	.	.	.	.	.	.	.	.
1960	15.4	0	24	21	1	92.5	5.2	17	147	83	7.3	88	84	46	20.1	100	60	0	0	0	65	0.02	1.57	3	2	3	7.6	4.68	14.9	42.9	91.7	31.9	34.7	221	1	0	1	.	0	.	.	.	.	.	.	.	.	.	.
1961	3.2	0	23	20	1.3	67.7	6.8	30	279	166	5.17	94	115	68	20.1	130	80	0	0	0	56	0.02	1.19	3	4	2	5.9	4.59	14.6	42.4	92.2	31.7	34.4	219	1	0	1	.	0	.	.	.	.	.	.	.	.	.	.
1962	6.5	0	18	18	1.1	77.5	6.1	11	210	120	9.56	96	91	55	24.2	120	80	0	0	0	67.4	0.02	2.24	2	1	2	7.08	5.28	16	46.9	88.8	30.3	34.1	193	0	0	0	.	0	0	22	17	1.2	69.9	5.7	10	198	106	5.6
1963	6.5	0	23	18	1	88	4.3	20	168	90	5.97	92	90	55	21.4	120	70	0	0	0	64	0.03	1.34	1	2	2	5.8	4.84	15.3	44	90.9	31.7	34.8	266	0	0	1	.	0	.	.	.	.	.	.	.	.	.	.
1964	13	0	25	18	1.1	79.7	7.1	22	245	154	9.69	84	58	46	26	130	90	0	0	1	76	0.05	1.99	2	1	2	4.8	4.99	15.5	44.3	88.8	31.1	35	216	0	0	0	.	0	.	.	.	.	.	.	.	.	.	.
1965	15.4	0	21	23	1.2	68.9	5.5	17	237	134.7	5	83	147	42.4	23.7	110	70	0	0	0	70.1	0.02	1.01	1	2	3	4.4	4.6	15.5	44.9	97.5	33.7	34.5	164	0	0	1	.	0	0	23	25	1.2	68.6	6	15	271	164	5.41
1966	15.4	0	18	15	1.1	81.9	6	24	172	97	5.5	94	44	57	22	130	90	0	0	1	66.5	0.03	1.26	1	4	3	5.09	4.61	14.1	40.6	88.1	30.6	34.7	242	0	0	1	.	0	.	.	.	.	.	.	.	.	.	.
1967	7.7	0	26	22	1.1	78.2	4.8	21	218	142.6	5.22	89	119	56.5	19.7	110	60	0	0	0	56.9	0.08	1.14	1	2	3	4.5	4.18	13.4	39.2	93.7	32.2	34.3	209	0	0	1	.	0	0	27	24	1.1	77.8	5	18	249	152	4.93
1968	3.2	0	24	18	1.2	74	5.7	13	240	171.3	8.83	94	134	49.4	23.6	120	80	0	0	0	65	0.03	2.03	1	2	2	7.4	4.34	14.4	41.4	95.3	33.2	34.8	236	0	0	1	.	0	.	.	.	.	.	.	.	.	.	.
1969	6.5	0	24	31	1.1	82.9	5.5	28	226	138	5.96	82	123	56	22	140	80	0	0	1	72	0.07	1.19	3	2	2	7.6	5.29	15.9	46.7	88.1	30	34.1	299	1	0	1	.	0	.	.	.	.	.	.	.	.	.	.
1970	3.2	0	24	33	1	89.8	4.7	16	178	105	6.48	91	106	52	21.4	120	80	0	0	0	64.7	0.02	1.44	1	3	2	4.8	4.61	15	43.6	94.4	32.5	34.5	220	0	0	1	.	0	.	.	.	.	.	.	.	.	.	.
1971	6.5	0	21	17	1.3	63.8	3.7	24	230	122.5	6.99	87	180	49	26.4	120	80	0	0	0	80	0.06	1.49	2	2	2	4.7	4.54	13.1	39.3	86.4	28.9	33.5	231	0	0	1	.	0	.	.	.	.	.	.	.	.	.	.
1972	15.4	0	26	31	1.1	79.9	5.4	60	160	101	7.45	95	131	45	26	130	90	0	0	1	79.6	0.04	1.73	3	2	3	6.98	4.88	15.6	46.6	95.5	32	33.5	320	1	0	1	.	0	.	.	.	.	.	.	.	.	.	.
1973	3.2	0	15	22	1	92.8	6.5	20	203	114	5.25	92	102	69	20.1	130	80	0	0	0	52	0.02	1.18	2	1	2	5.21	4.43	14.4	40.2	90.6	32.6	35.9	241	0	0	0	.	0	.	.	.	.	.	.	.	.	.	.
1974	15.4	0	16	17	1.2	74	4.7	20	222	121.1	5.06	100	99	72	21.8	110	70	0	0	0	66	0.02	1.24	3	3	3	5.9	4.71	15.2	43.2	91.6	32.2	35.1	227	1	0	1	.	0	.	.	.	.	.	.	.	.	.	.
1975	15.4	0	27	31	1.3	65.8	5.7	25	207	141.7	11.31	81	142	53.1	24	110	70	0	0	0	71	0.02	2.24	3	1	3	5.2	4.92	15.6	44.7	90.8	31.7	34.9	195	1	0	0	.	0	.	.	.	.	.	.	.	.	.	.
1976	3.2	0	20	16	1.2	72.4	5.6	12	217	151.2	4.47	97	109	60.2	21.5	100	60	0	0	0	59.9	0.02	1.06	1	2	2	5.13	4.71	14.6	41.2	87.4	31.1	35.5	258	0	0	1	.	0	.	.	.	.	.	.	.	.	.	.
1977	6.5	0	27	21	1	92.5	5.8	16	227	124	4.53	95	109	75	18.1	110	70	0	0	0	51	0.03	1.05	3	2	2	5.9	4.29	14.2	40.7	94.6	33.2	35	228	1	0	1	.	0	.	.	.	.	.	.	.	.	.	.
1978	15.4	0	18	24	1.2	74.7	4.5	44	150	57	6.75	87	150	39	24.7	120	80	0	0	0	72.3	0.06	1.44	3	3	3	6.46	5.37	17.4	48.3	89.9	32.4	36	238	1	0	1	.	0	.	.	.	.	.	.	.	.	.	.
1979	15.4	0	22	17	1.2	74.6	7.2	26	223	99.2	5.52	88	382	63.8	19.5	110	70	0	0	0	57	0.04	1.19	3	1	3	5.5	4.41	15.1	43.6	98.8	34.3	34.7	200	1	0	0	.	0	.	.	.	.	.	.	.	.	.	.
1980	7.7	0	16	11	1.2	69.2	5.1	10	231	134	5.83	98	97	71	23.2	120	70	0	0	0	68.5	0.02	1.4	1	2	.	5.92	4.97	14.8	46	92.6	29.8	32.2	246	0	.	1	.	0	0	17	15	1.2	69.1	5.4	11	219	123	4.8
1981	3.2	0	17	10	1.1	81.5	4	16	175	105	5.76	87	146	43	20.2	100	70	0	0	0	60.6	0.02	1.22	3	2	2	6.34	4.39	15.4	43.9	100	35.1	35.1	236	1	0	1	.	0	.	.	.	.	.	.	.	.	.	.
1982	0.5	0	19	14	1.2	70.8	5.5	15	174	107.3	6.16	88	76	56.6	28.1	120	80	0	0	0	86	0.08	1.33	1	2	1	6	5.07	15.6	44.7	88.1	30.7	34.8	271	0	0	1	.	0	0	28	20	1.1	77.8	5.7	7	181	101	7.04
1983	1	0	20	13	0.9	104.6	6.4	14	184	112	9.35	86	93	54	24.3	120	80	0	0	0	71	0.03	1.97	1	1	1	6.6	4.79	14.9	43	89.6	31.1	34.7	281	0	0	0	.	0	.	.	.	.	.	.	.	.	.	.
1984	9.7	0	17	17	1.2	73.5	6.1	15	206	117	6.22	84	94	68	22.5	100	70	0	0	0	69	0.02	1.28	3	2	2	5.32	5.34	16.3	48.1	90.1	30.5	33.9	184	1	0	1	.	0	.	.	.	.	.	.	.	.	.	.
1985	3.2	0	23	25	1.2	70.2	5.2	19	184	111.1	7.17	88	50	60.7	22.9	110	80	0	0	0	67	0.05	1.54	.	2	2	7.34	4.81	15.2	45.6	94.8	31.6	33.3	244	.	0	1	.	0	0	25	32	1.2	70	5.1	19	194	111	3.76
1986	15.4	0	25	18	0.9	104.2	5.9	18	163	86	7.57	85	81	62	24.3	120	80	0	0	0	70.3	0.02	1.57	3	2	3	4.13	4.68	15	43.1	92	32	34.8	262	1	0	1	.	0	.	.	.	.	.	.	.	.	.	.
1987	0.5	0	18	8	1.1	81.5	5.6	14	161	107.7	5.56	81	54	59	19.4	90	60	0	0	0	54.7	0.02	1.1	3	1	1	5.99	4.37	14.4	41.4	94.6	32.9	34.8	253	1	0	0	.	0	.	.	.	.	.	.	.	.	.	.
1988	0.5	0	21	23	1.1	79	5.8	26	157	98.8	6.96	90	83	46.9	23.3	120	80	0	0	0	65.7	0.02	1.53	2	3	1	5	4.62	15.5	43.5	94.1	33.6	35.6	187	0	0	1	.	0	.	.	.	.	.	.	.	.	.	.
1989	15.4	0	16	18	1.1	77.7	6.4	22	177	90	4.98	96	85	70	22.9	120	80	0	0	0	69.4	0.02	1.17	3	3	3	5.01	5.11	15.3	44.6	87.3	29.9	34.3	216	1	0	1	.	0	0	13	17	1.3	63.9	4.5	17	180	98	5.78
1990	6.5	0	18	12	1.1	81.1	7.2	27	217	139	6.11	79	173	43	21.1	110	80	0	0	0	67	0.06	1.18	3	2	2	4.4	4.56	14.8	42.2	92.5	32.5	35.1	211	1	0	1	.	0	.	.	.	.	.	.	.	.	.	.
1991	1	0	24	14	1.1	79.4	5.7	20	196	128.6	5.22	81	123	46.8	21.2	110	70	0	0	0	62	0.03	1.03	2	1	1	5.8	4.74	15.3	44	92.8	32.2	34.7	271	0	0	0	.	0	.	.	.	.	.	.	.	.	.	.
1992	15.4	0	21	30	1.1	77	5.2	33	162	77.7	5.09	94	181	56	23.8	120	80	0	0	0	71.1	0.02	1.17	3	1	3	5.98	4.68	15	44.8	95.7	32.1	33.5	220	1	0	0	.	0	0	19	30	1	85.6	5.1	16	152	71	4.57
1993	3.2	0	24	32	1.1	79.3	5.7	28	200	84	4.76	103	125	80	22.3	110	80	0	0	0	65.3	0.02	1.2	3	1	2	5.86	4.53	13.8	41	90.7	30.6	33.7	271	1	0	0	.	0	.	.	.	.	.	.	.	.	.	.
1994	15.4	0	24	19	1.1	77.2	7	38	255	172	6.49	94	130	49	23.5	110	70	0	0	0	72	0.02	1.49	2	2	3	5.33	4.69	14.7	44.5	94.9	31.3	33	262	0	0	1	.	0	0	27	22	1.2	69.6	6.7	34	255	143	6.63
1995	3.2	0	17	9	1	91.4	5.5	11	177	106	5.77	92	63	54	23.5	120	80	0	0	0	72.7	0.03	1.3	1	2	2	6.11	5.27	15.3	47	89.2	29	32.6	291	0	0	1	.	0	.	.	.	.	.	.	.	.	.	.
1996	3.2	0	23	18	1.1	79.5	5.3	10	181	98	4.39	79	76	58	21.6	100	60	0	0	0	66	0.02	0.85	1	2	2	3.6	4.66	14.5	41.8	89.6	31.1	34.6	163	0	0	1	.	0	.	.	.	.	.	.	.	.	.	.
1997	15.4	0	28	26	0.9	104.3	4.4	26	135	78	3.77	92	47	43	19.9	120	80	0	0	0	60.1	0.05	0.85	2	1	3	5.55	5.11	15	43.9	85.9	29.4	34.2	230	0	0	0	.	0	.	.	.	.	.	.	.	.	.	.
1998	15.4	0	18	17	1.1	81.3	5.8	15	175	97	5.64	80	63	53.8	25.2	120	80	0	0	0	80	0.02	1.1	1	3	3	5.01	4.98	16.4	46.1	92.6	32.9	35.6	195	0	0	1	.	0	.	.	.	.	.	.	.	.	.	.
1999	6.5	0	24	23	1.1	82	5.9	17	263	151	7.95	96	156	55	25.4	120	70	0	0	0	75	0.09	1.87	1	1	2	4.8	4.93	15.6	45.6	92.3	31.7	34.3	216	0	0	0	.	0	0	27	25	1.1	81.4	6.2	12	267	163	7.31
[truncated: 2,139 more rows]
[truncated: 298 more columns]
